# Supplementary material for: From nature-inspired electron acceptors to BioAIE materials with polarity- and polymorphism-dependence for anti-counterfeiting
Source: Chem Sci. 2025 Dec 15;17(5):2847–57. doi: 10.1039/d5sc09027j (PMC12704454; doi:10.1039/d5sc09027j)
Supplement: SC-017-D5SC09027J-s002 [file SC-017-D5SC09027J-s002.cif]

# Supplementary Information (SI) for Chemical Science.
# This journal is © The Royal Society of Chemistry 2025

####################################################################### 
# 
# This file contains crystal structure data downloaded from the 
# Cambridge Structural Database (CSD) hosted by the Cambridge 
# Crystallographic Data Centre (CCDC).
# 
# Full information about CCDC data access policies and citation 
# guidelines are available at http://www.ccdc.cam.ac.uk/access/V1 
# 
# Audit and citation data items may have been added by the CCDC. 
# Please retain this information to preserve the provenance of 
# this file and to allow appropriate attribution of the data. 
# 
#######################################################################

data_G-DAQx-BP
_database_code_depnum_ccdc_archive 'CCDC 2443605'
loop_
_audit_author_name
_audit_author_address
'Xu-Min Cai'
;Nanjing Forestry University
China
;
_audit_update_record             
;
2025-04-14 deposited with the CCDC.	2025-12-01 downloaded from the CCDC.
;
_audit_creation_date             2024-03-08
_audit_creation_method           
;
Olex2 1.5
(compiled 2022.04.07 svn.rca3783a0 for OlexSys, GUI svn.r6498)
;
_shelx_SHELXL_version_number     2018/3
_chemical_name_common            ?
_chemical_name_systematic        ?
_chemical_formula_moiety         'C50 H43 N3 O2'
_chemical_formula_sum            'C50 H43 N3 O2'
_chemical_formula_weight         717.87
_chemical_absolute_configuration unk
_chemical_melting_point          ?
loop_
_atom_type_symbol
_atom_type_description
_atom_type_scat_dispersion_real
_atom_type_scat_dispersion_imag
_atom_type_scat_source
C C 0.0181 0.0091 'International Tables Vol C Tables 4.2.6.8 and 6.1.1.4'
H H 0.0000 0.0000 'International Tables Vol C Tables 4.2.6.8 and 6.1.1.4'
N N 0.0311 0.0180 'International Tables Vol C Tables 4.2.6.8 and 6.1.1.4'
O O 0.0492 0.0322 'International Tables Vol C Tables 4.2.6.8 and 6.1.1.4'

_shelx_space_group_comment       
;
The symmetry employed for this shelxl refinement is uniquely defined
by the following loop, which should always be used as a source of
symmetry information in preference to the above space-group names.
They are only intended as comments.
;
_space_group_crystal_system      orthorhombic
_space_group_IT_number           19
_space_group_name_H-M_alt        'P 21 21 21'
_space_group_name_Hall           'P 2ac 2ab'
loop_
_space_group_symop_operation_xyz
'x, y, z'
'-x+1/2, -y, z+1/2'
'-x, y+1/2, -z+1/2'
'x+1/2, -y+1/2, -z'

_cell_length_a                   6.34630(10)
_cell_length_b                   16.7092(4)
_cell_length_c                   36.0686(10)
_cell_angle_alpha                90
_cell_angle_beta                 90
_cell_angle_gamma                90
_cell_volume                     3824.77(15)
_cell_formula_units_Z            4
_cell_measurement_reflns_used    9528
_cell_measurement_temperature    293
_cell_measurement_theta_max      73.5350
_cell_measurement_theta_min      2.8920
_shelx_estimated_absorpt_T_max   0.943
_shelx_estimated_absorpt_T_min   0.891
_exptl_absorpt_coefficient_mu    0.591
_exptl_absorpt_correction_T_max  1.00000
_exptl_absorpt_correction_T_min  0.25469
_exptl_absorpt_correction_type   multi-scan
_exptl_absorpt_process_details   
;
CrysAlisPro 1.171.41.49a (Rigaku Oxford Diffraction, 2019)
Empirical absorption correction using spherical harmonics,
 implemented in SCALE3 ABSPACK scaling algorithm.
;
_exptl_absorpt_special_details   ?
_exptl_crystal_colour            'clear light yellow'
_exptl_crystal_colour_lustre     clear
_exptl_crystal_colour_modifier   light
_exptl_crystal_colour_primary    yellow
_exptl_crystal_density_diffrn    1.247
_exptl_crystal_density_meas      ?
_exptl_crystal_density_method    ?
_exptl_crystal_description       irregular
_exptl_crystal_F_000             1520
_exptl_crystal_size_max          0.2
_exptl_crystal_size_mid          0.1
_exptl_crystal_size_min          0.1
_exptl_transmission_factor_max   ?
_exptl_transmission_factor_min   ?
_diffrn_reflns_av_R_equivalents  0.0937
_diffrn_reflns_av_unetI/netI     0.0678
_diffrn_reflns_Laue_measured_fraction_full 1.000
_diffrn_reflns_Laue_measured_fraction_max 0.995
_diffrn_reflns_limit_h_max       7
_diffrn_reflns_limit_h_min       -6
_diffrn_reflns_limit_k_max       20
_diffrn_reflns_limit_k_min       -20
_diffrn_reflns_limit_l_max       44
_diffrn_reflns_limit_l_min       -44
_diffrn_reflns_number            39732
_diffrn_reflns_point_group_measured_fraction_full 1.000
_diffrn_reflns_point_group_measured_fraction_max 0.988
_diffrn_reflns_theta_full        67.684
_diffrn_reflns_theta_max         74.135
_diffrn_reflns_theta_min         2.450
_diffrn_ambient_temperature      293
_diffrn_detector                 'Hybrid Pixel Array Detector'
_diffrn_detector_area_resol_mean 10.0000
_diffrn_detector_type            HyPix
_diffrn_measured_fraction_theta_full 1.000
_diffrn_measured_fraction_theta_max 0.995
_diffrn_measurement_details      
;
List of Runs (angles in degrees, time in seconds):

  # Type    Start    End  Width  t~exp~   \w     \q     \k     \f   Frames
#--------------------------------------------------------------------------
  1  \w    -17.00  40.00   0.50    0.10    --  -39.95  19.00 -30.00  114
  2  \w    -41.00  38.00   0.50    0.10    --  -39.95  37.00-180.00  158
  3  \w    -20.00  46.00   0.50    0.10    --  -39.95  19.00 120.00  132
  4  \w    -24.00  36.00   0.50    0.10    --  -39.95  19.00-120.00  120
  5  \w     87.00 121.00   0.50    0.10    --   39.95 178.00 150.00   68
  6  \w     86.00 116.00   0.50    0.10    --   39.95 178.00 -60.00   60
  7  \w     75.00 122.00   0.50    0.10    --   39.95 178.00  30.00   94
  8  \w    -44.00  20.00   0.50    0.10    --   39.95 -19.00   0.00  128
  9  \w   -134.00 -73.00   0.50    0.40    --  -94.50 -45.00 120.00  122
 10  \w    -71.00 -46.00   0.50    0.40    --  -94.50  61.00 -90.00   50
 11  \w    -86.00 -20.00   0.50    0.40    --  -94.50 125.00  30.00  132
 12  \w    -51.00 -15.00   0.50    0.40    --  -94.50  45.00 -30.00   72
 13  \w    -51.00 -20.00   0.50    0.40    --  -94.50  45.00  30.00   62
 14  \w    -45.00 -15.00   0.50    0.40    --  -94.50  45.00 150.00   60
 15  \w    -42.00 -16.00   0.50    0.40    --  -94.50  45.00-150.00   52
 16  \w     75.00 102.00   0.50    0.40    --  108.87 -94.00-150.00   54
 17  \w     78.00 104.00   0.50    0.40    --  108.87-105.00 -92.38   52
 18  \w    145.00 178.00   0.50    0.40    --  108.87  45.00 -60.00   66
 19  \w     94.00 171.00   0.50    0.40    --  108.87  45.00 -30.00  154
 20  \w     80.00 141.00   0.50    0.40    --  108.87  45.00 -60.00  122
 21  \w     81.00 178.00   0.50    0.40    --  108.87  45.00-150.00  194
 22  \w     68.00 111.00   0.50    0.40    --  108.87-125.00  90.00   86
 23  \w    144.00 175.00   0.50    0.40    --  108.87 125.00  60.00   62
 24  \w     98.00 128.00   0.50    0.40    --  108.87 125.00  60.00   60
 25  \w     73.00 110.00   0.50    0.40    --  108.87  30.00 -60.00   74
 26  \w     31.00  69.00   0.50    0.40    --  108.87-105.00 -92.38   76
 27  \w     74.00 110.00   0.50    0.40    --  108.87-125.00-120.00   72
 28  \w     56.00 105.00   0.50    0.40    --  108.87 -94.00 120.00   98
 29  \w     40.00  75.00   0.50    0.40    --  108.87 -94.00 150.00   70
 30  \w     43.00  70.00   0.50    0.40    --  108.87 -61.00   0.00   54
 31  \w     38.00  63.00   0.50    0.40    --  108.87 -61.00-150.00   50
 32  \w     74.00 161.00   0.50    0.40    --  108.87  30.00  30.00  174
 33  \w    135.00 178.00   0.50    0.40    --  108.87  30.00  60.00   86
 34  \w     78.00 116.00   0.50    0.40    --  108.87  30.00  60.00   76
 35  \w     36.00 106.00   0.50    0.40    --  108.87 -77.00 -60.00  140
 36  \w     36.00  70.00   0.50    0.40    --  108.87 -61.00-180.00   68
 37  \w     37.00 110.00   0.50    0.40    --  108.87-125.00-150.00  146
 38  \w     41.00  66.00   0.50    0.40    --  108.87 -61.00  90.00   50
 39  \w     75.00 111.00   0.50    0.40    --  108.87-125.00  60.00   72
 40  \w     75.00 108.00   0.50    0.40    --  108.87-111.00 128.58   66
 41  \w    144.00 170.00   0.50    0.40    --  108.87  30.00 -60.00   52
 42  \w     35.00  61.00   0.50    0.40    --  108.87 -61.00  30.00   52
 43  \w     30.00  67.00   0.50    0.40    --  108.87-111.00 128.58   74
;
_diffrn_measurement_device       'four-circle diffractometer'
_diffrn_measurement_device_type  'XtaLAB Synergy, Dualflex, HyPix'
_diffrn_measurement_method       '\w scans'
_diffrn_orient_matrix_type       
'CrysAlisPro convention (1999,Acta A55,543-557)'
_diffrn_orient_matrix_UB_11      0.0241909000
_diffrn_orient_matrix_UB_12      0.0495298000
_diffrn_orient_matrix_UB_13      0.0357649000
_diffrn_orient_matrix_UB_21      -0.0483955000
_diffrn_orient_matrix_UB_22      -0.0750446000
_diffrn_orient_matrix_UB_23      0.0233013000
_diffrn_orient_matrix_UB_31      0.2367345000
_diffrn_orient_matrix_UB_32      -0.0203446000
_diffrn_orient_matrix_UB_33      0.0011265000
_diffrn_radiation_monochromator  mirror
_diffrn_radiation_probe          x-ray
_diffrn_radiation_type           'Cu K\a'
_diffrn_radiation_wavelength     1.54184
_diffrn_source                   'micro-focus sealed X-ray tube'
_diffrn_source_type              'PhotonJet (Cu) X-ray Source'
_reflns_Friedel_coverage         0.738
_reflns_Friedel_fraction_full    1.000
_reflns_Friedel_fraction_max     0.977
_reflns_number_gt                5854
_reflns_number_total             7663
_reflns_special_details          
;
 Reflections were merged by SHELXL according to the crystal
 class for the calculation of statistics and refinement.
 
 _reflns_Friedel_fraction is defined as the number of unique
 Friedel pairs measured divided by the number that would be
 possible theoretically, ignoring centric projections and
 systematic absences.
;
_reflns_threshold_expression     'I > 2\s(I)'
_computing_cell_refinement       'CrysAlisPro 1.171.41.49a (Rigaku OD, 2019)'
_computing_data_collection       'CrysAlisPro 1.171.41.49a (Rigaku OD, 2019)'
_computing_data_reduction        'CrysAlisPro 1.171.41.49a (Rigaku OD, 2019)'
_computing_molecular_graphics    'Olex2 1.5 (Dolomanov et al., 2009)'
_computing_publication_material  'Olex2 1.5 (Dolomanov et al., 2009)'
_computing_structure_refinement  'SHELXL 2018/3 (Sheldrick, 2015)'
_computing_structure_solution    'SHELXT 2018/2 (Sheldrick, 2018)'
_refine_diff_density_max         0.154
_refine_diff_density_min         -0.195
_refine_diff_density_rms         0.050
_refine_ls_abs_structure_details 
;
 Flack x determined using 2019 quotients [(I+)-(I-)]/[(I+)+(I-)]
 (Parsons, Flack and Wagner, Acta Cryst. B69 (2013) 249-259).
;
_refine_ls_abs_structure_Flack   0.0(3)
_refine_ls_extinction_coef       .
_refine_ls_extinction_method     none
_refine_ls_goodness_of_fit_ref   1.006
_refine_ls_hydrogen_treatment    constr
_refine_ls_matrix_type           full
_refine_ls_number_parameters     499
_refine_ls_number_reflns         7663
_refine_ls_number_restraints     0
_refine_ls_R_factor_all          0.0678
_refine_ls_R_factor_gt           0.0496
_refine_ls_restrained_S_all      1.006
_refine_ls_shift/su_max          0.000
_refine_ls_shift/su_mean         0.000
_refine_ls_structure_factor_coef Fsqd
_refine_ls_weighting_details     
'w=1/[\s^2^(Fo^2^)+(0.0613P)^2^] where P=(Fo^2^+2Fc^2^)/3'
_refine_ls_weighting_scheme      calc
_refine_ls_wR_factor_gt          0.1179
_refine_ls_wR_factor_ref         0.1294
_refine_special_details          ?
_olex2_refinement_description    
;
1. Fixed Uiso
 At 1.2 times of:
  All C(H) groups, All C(H,H) groups
 At 1.5 times of:
  All C(H,H,H) groups
2.a Ternary CH refined with riding coordinates:
 C41(H41)
2.b Secondary CH2 refined with riding coordinates:
 C39(H39A,H39B), C40(H40A,H40B), C44(H44A,H44B), C45(H45A,H45B), C46(H46A,H46B)
2.c Aromatic/amide H refined with riding coordinates:
 C1(H1), C2(H2), C3(H3), C4(H4), C5(H5), C8(H8), C9(H9), C10(H10), C11(H11),
 C12(H12), C14(H14), C15(H15), C17(H17), C18(H18), C20(H20), C27(H27), C28(H28),
  C29(H29), C30(H30), C33(H33), C34(H34), C35(H35), C36(H36)
2.d Idealised Me refined as rotating group:
 C43(H43A,H43B,H43C), C48(H48A,H48B,H48C), C50(H50A,H50B,H50C)
;
_atom_sites_solution_hydrogens   geom
_atom_sites_solution_primary     dual
_atom_sites_solution_secondary   ?
loop_
_atom_site_label
_atom_site_type_symbol
_atom_site_fract_x
_atom_site_fract_y
_atom_site_fract_z
_atom_site_U_iso_or_equiv
_atom_site_adp_type
_atom_site_occupancy
_atom_site_site_symmetry_order
_atom_site_calc_flag
_atom_site_refinement_flags_posn
_atom_site_refinement_flags_adp
_atom_site_refinement_flags_occupancy
_atom_site_disorder_assembly
_atom_site_disorder_group
O1 O 0.3061(4) 0.82339(15) 0.75418(9) 0.0678(8) Uani 1 1 d . . . . .
O2 O -0.0124(5) 0.86548(19) 0.76679(14) 0.1058(15) Uani 1 1 d . . . . .
N1 N 0.7181(5) 0.16827(14) 0.60743(9) 0.0540(7) Uani 1 1 d . . . . .
N2 N 0.7470(4) 0.53537(14) 0.58933(8) 0.0476(6) Uani 1 1 d . . . . .
N3 N 0.6610(4) 0.69643(14) 0.60482(7) 0.0423(6) Uani 1 1 d . . . . .
C1 C 0.5139(6) 0.1151(2) 0.65807(12) 0.0628(9) Uani 1 1 d . . . . .
H1 H 0.504157 0.166239 0.668132 0.075 Uiso 1 1 calc R U . . .
C2 C 0.4188(9) 0.0516(3) 0.67590(17) 0.0892(15) Uani 1 1 d . . . . .
H2 H 0.346460 0.060485 0.697937 0.107 Uiso 1 1 calc R U . . .
C3 C 0.4294(9) -0.0245(3) 0.66160(19) 0.0951(17) Uani 1 1 d . . . . .
H3 H 0.366730 -0.067243 0.673921 0.114 Uiso 1 1 calc R U . . .
C4 C 0.5331(7) -0.0361(2) 0.62918(16) 0.0780(13) Uani 1 1 d . . . . .
H4 H 0.538276 -0.087292 0.619044 0.094 Uiso 1 1 calc R U . . .
C5 C 0.6313(6) 0.02621(19) 0.61079(12) 0.0599(9) Uani 1 1 d . . . . .
H5 H 0.702524 0.016650 0.588703 0.072 Uiso 1 1 calc R U . . .
C6 C 0.6233(5) 0.10347(17) 0.62542(10) 0.0484(7) Uani 1 1 d . . . . .
C7 C 0.8821(5) 0.15899(16) 0.58156(10) 0.0458(7) Uani 1 1 d . . . . .
C8 C 1.0463(5) 0.10505(19) 0.58621(12) 0.0562(9) Uani 1 1 d . . . . .
H8 H 1.052696 0.073721 0.607490 0.067 Uiso 1 1 calc R U . . .
C9 C 1.2009(6) 0.0977(2) 0.55919(15) 0.0700(12) Uani 1 1 d . . . . .
H9 H 1.308015 0.060251 0.562173 0.084 Uiso 1 1 calc R U . . .
C10 C 1.1972(8) 0.1452(3) 0.52809(15) 0.0780(13) Uani 1 1 d . . . . .
H10 H 1.300977 0.139925 0.510043 0.094 Uiso 1 1 calc R U . . .
C11 C 1.0399(9) 0.2002(3) 0.52392(15) 0.0855(14) Uani 1 1 d . . . . .
H11 H 1.039096 0.233511 0.503252 0.103 Uiso 1 1 calc R U . . .
C12 C 0.8824(7) 0.2069(2) 0.54999(12) 0.0636(9) Uani 1 1 d . . . . .
H12 H 0.774852 0.243923 0.546457 0.076 Uiso 1 1 calc R U . . .
C13 C 0.6511(5) 0.24862(16) 0.61493(10) 0.0474(7) Uani 1 1 d . . . . .
C14 C 0.4466(6) 0.27341(18) 0.60915(13) 0.0598(9) Uani 1 1 d . . . . .
H14 H 0.345275 0.236934 0.601297 0.072 Uiso 1 1 calc R U . . .
C15 C 0.3919(5) 0.35272(18) 0.61505(12) 0.0566(9) Uani 1 1 d . . . . .
H15 H 0.252918 0.368657 0.611503 0.068 Uiso 1 1 calc R U . . .
C16 C 0.5397(5) 0.40856(16) 0.62611(10) 0.0440(7) Uani 1 1 d . . . . .
C17 C 0.7436(5) 0.38241(17) 0.63199(12) 0.0533(8) Uani 1 1 d . . . . .
H17 H 0.845802 0.418925 0.639403 0.064 Uiso 1 1 calc R U . . .
C18 C 0.7984(5) 0.30333(18) 0.62709(11) 0.0520(8) Uani 1 1 d . . . . .
H18 H 0.935470 0.286761 0.632006 0.062 Uiso 1 1 calc R U . . .
C19 C 0.4818(5) 0.49378(16) 0.63235(10) 0.0431(7) Uani 1 1 d . . . . .
C20 C 0.3370(5) 0.51626(16) 0.65805(10) 0.0434(7) Uani 1 1 d . . . . .
H20 H 0.264711 0.476471 0.670832 0.052 Uiso 1 1 calc R U . . .
C21 C 0.2898(4) 0.59812(16) 0.66650(9) 0.0392(6) Uani 1 1 d . . . . .
C22 C 0.3836(5) 0.65833(15) 0.64632(9) 0.0389(6) Uani 1 1 d . . . . .
C23 C 0.5444(5) 0.63720(16) 0.62026(9) 0.0399(6) Uani 1 1 d . . . . .
C24 C 0.5925(5) 0.55565(16) 0.61291(9) 0.0414(6) Uani 1 1 d . . . . .
C25 C 0.8633(5) 0.59358(17) 0.57507(9) 0.0466(7) Uani 1 1 d . . . . .
C26 C 1.0396(6) 0.5716(2) 0.55128(11) 0.0535(8) Uani 1 1 d . . . . .
C27 C 1.0748(8) 0.4918(2) 0.54201(14) 0.0771(13) Uani 1 1 d . . . . .
H27 H 0.981645 0.452646 0.550206 0.093 Uiso 1 1 calc R U . . .
C28 C 1.2447(10) 0.4706(3) 0.52099(18) 0.0983(19) Uani 1 1 d . . . . .
H28 H 1.267307 0.417077 0.515067 0.118 Uiso 1 1 calc R U . . .
C29 C 1.3827(10) 0.5282(3) 0.50857(18) 0.0984(18) Uani 1 1 d . . . . .
H29 H 1.498032 0.513353 0.494206 0.118 Uiso 1 1 calc R U . . .
C30 C 1.3518(8) 0.6070(2) 0.51715(14) 0.0767(12) Uani 1 1 d . . . . .
H30 H 1.446370 0.645183 0.508497 0.092 Uiso 1 1 calc R U . . .
C31 C 1.1800(6) 0.6311(2) 0.53876(10) 0.0543(8) Uani 1 1 d . . . . .
C32 C 1.1461(5) 0.71522(19) 0.54927(9) 0.0475(7) Uani 1 1 d . . . . .
C33 C 1.2885(6) 0.7758(2) 0.53924(11) 0.0564(8) Uani 1 1 d . . . . .
H33 H 1.405737 0.762884 0.524984 0.068 Uiso 1 1 calc R U . . .
C34 C 1.2584(6) 0.8539(2) 0.55004(12) 0.0606(9) Uani 1 1 d . . . . .
H34 H 1.354406 0.893083 0.543013 0.073 Uiso 1 1 calc R U . . .
C35 C 1.0859(6) 0.8740(2) 0.57126(12) 0.0606(9) Uani 1 1 d . . . . .
H35 H 1.067126 0.926688 0.578870 0.073 Uiso 1 1 calc R U . . .
C36 C 0.9420(6) 0.81680(18) 0.58121(10) 0.0519(8) Uani 1 1 d . . . . .
H36 H 0.824964 0.831171 0.595232 0.062 Uiso 1 1 calc R U . . .
C37 C 0.9693(5) 0.73677(17) 0.57047(9) 0.0445(7) Uani 1 1 d . . . . .
C38 C 0.8233(5) 0.67511(17) 0.58380(9) 0.0421(6) Uani 1 1 d . . . . .
C39 C 0.3315(5) 0.74574(16) 0.65159(9) 0.0444(7) Uani 1 1 d . . . . .
H39A H 0.308095 0.770240 0.627563 0.053 Uiso 1 1 calc R U . . .
H39B H 0.450247 0.772472 0.663125 0.053 Uiso 1 1 calc R U . . .
C40 C 0.1371(5) 0.75739(16) 0.67549(10) 0.0446(7) Uani 1 1 d . . . . .
H40A H 0.011564 0.743276 0.661605 0.054 Uiso 1 1 calc R U . . .
H40B H 0.125598 0.812941 0.683032 0.054 Uiso 1 1 calc R U . . .
C41 C 0.1577(4) 0.70379(16) 0.70950(9) 0.0403(6) Uani 1 1 d . . . . .
H41 H 0.305072 0.709522 0.717148 0.048 Uiso 1 1 calc R U . . .
C42 C 0.1361(4) 0.61453(15) 0.69844(10) 0.0408(6) Uani 1 1 d . . . . .
C43 C -0.0834(5) 0.5893(2) 0.68473(13) 0.0587(9) Uani 1 1 d . . . . .
H43A H -0.135701 0.628419 0.667567 0.088 Uiso 1 1 calc R U . . .
H43B H -0.177741 0.585311 0.705456 0.088 Uiso 1 1 calc R U . . .
H43C H -0.073867 0.538237 0.672600 0.088 Uiso 1 1 calc R U . . .
C44 C 0.1984(5) 0.56473(17) 0.73273(10) 0.0495(8) Uani 1 1 d . . . . .
H44A H 0.179984 0.508361 0.727188 0.059 Uiso 1 1 calc R U . . .
H44B H 0.346316 0.573594 0.738152 0.059 Uiso 1 1 calc R U . . .
C45 C 0.0679(7) 0.5861(2) 0.76682(12) 0.0642(10) Uani 1 1 d . . . . .
H45A H 0.115651 0.554365 0.787719 0.077 Uiso 1 1 calc R U . . .
H45B H -0.078591 0.572751 0.762213 0.077 Uiso 1 1 calc R U . . .
C46 C 0.0847(6) 0.6748(2) 0.77658(11) 0.0588(9) Uani 1 1 d . . . . .
H46A H 0.227490 0.686230 0.784573 0.071 Uiso 1 1 calc R U . . .
H46B H -0.008766 0.686211 0.797202 0.071 Uiso 1 1 calc R U . . .
C47 C 0.0283(5) 0.73057(18) 0.74395(11) 0.0488(7) Uani 1 1 d . . . . .
C48 C -0.2109(6) 0.7342(2) 0.73799(15) 0.0704(12) Uani 1 1 d . . . . .
H48A H -0.240801 0.762289 0.715389 0.106 Uiso 1 1 calc R U . . .
H48B H -0.275460 0.761657 0.758422 0.106 Uiso 1 1 calc R U . . .
H48C H -0.266220 0.680786 0.736448 0.106 Uiso 1 1 calc R U . . .
C49 C 0.1012(5) 0.81421(19) 0.75568(11) 0.0530(8) Uani 1 1 d . . . . .
C50 C 0.3922(7) 0.8990(2) 0.76616(15) 0.0764(12) Uani 1 1 d . . . . .
H50A H 0.328795 0.941555 0.752208 0.115 Uiso 1 1 calc R U . . .
H50B H 0.541768 0.899183 0.762187 0.115 Uiso 1 1 calc R U . . .
H50C H 0.363333 0.906452 0.792054 0.115 Uiso 1 1 calc R U . . .

loop_
_atom_site_aniso_label
_atom_site_aniso_U_11
_atom_site_aniso_U_22
_atom_site_aniso_U_33
_atom_site_aniso_U_23
_atom_site_aniso_U_13
_atom_site_aniso_U_12
O1 0.0525(13) 0.0485(13) 0.102(2) -0.0308(13) 0.0033(14) -0.0050(10)
O2 0.0713(18) 0.0585(17) 0.188(4) -0.051(2) 0.015(2) 0.0132(15)
N1 0.0650(16) 0.0262(11) 0.0708(19) -0.0028(11) 0.0160(15) -0.0011(11)
N2 0.0568(15) 0.0327(11) 0.0535(16) -0.0077(10) 0.0056(13) -0.0001(10)
N3 0.0487(13) 0.0303(11) 0.0479(14) 0.0000(10) -0.0003(12) 0.0008(10)
C1 0.075(2) 0.0456(18) 0.068(2) -0.0034(16) 0.012(2) -0.0014(16)
C2 0.103(4) 0.069(3) 0.095(4) 0.007(2) 0.038(3) -0.006(2)
C3 0.102(4) 0.051(2) 0.132(5) 0.014(3) 0.040(4) -0.012(2)
C4 0.085(3) 0.0343(17) 0.115(4) -0.0034(19) 0.016(3) -0.0087(17)
C5 0.071(2) 0.0332(15) 0.075(2) -0.0069(15) 0.004(2) -0.0044(15)
C6 0.0541(17) 0.0311(13) 0.060(2) -0.0014(12) 0.0002(15) -0.0035(12)
C7 0.0509(16) 0.0285(13) 0.0581(19) -0.0094(12) 0.0029(15) -0.0015(12)
C8 0.0557(18) 0.0352(14) 0.078(2) -0.0075(15) -0.0068(18) 0.0004(13)
C9 0.0468(18) 0.0482(19) 0.115(4) -0.027(2) 0.001(2) 0.0031(15)
C10 0.079(3) 0.063(2) 0.092(3) -0.017(2) 0.029(3) -0.009(2)
C11 0.106(4) 0.077(3) 0.073(3) -0.001(2) 0.029(3) 0.008(3)
C12 0.071(2) 0.056(2) 0.063(2) 0.0029(17) 0.006(2) 0.0118(17)
C13 0.0534(17) 0.0253(12) 0.063(2) -0.0055(12) 0.0089(15) -0.0004(12)
C14 0.0547(19) 0.0311(14) 0.094(3) -0.0130(15) -0.0033(19) -0.0086(13)
C15 0.0453(15) 0.0342(14) 0.090(3) -0.0110(15) -0.0007(18) 0.0001(12)
C16 0.0488(16) 0.0269(12) 0.0562(18) -0.0073(12) 0.0038(15) -0.0027(11)
C17 0.0495(17) 0.0301(14) 0.080(2) -0.0111(14) -0.0063(17) -0.0028(12)
C18 0.0443(15) 0.0356(14) 0.076(2) -0.0057(14) 0.0026(16) 0.0022(12)
C19 0.0443(15) 0.0274(12) 0.0578(19) -0.0053(12) -0.0049(14) 0.0000(11)
C20 0.0412(15) 0.0298(13) 0.0592(19) -0.0026(12) -0.0015(14) -0.0017(11)
C21 0.0358(13) 0.0298(12) 0.0520(17) -0.0050(11) -0.0052(13) 0.0002(10)
C22 0.0377(13) 0.0287(12) 0.0503(17) -0.0017(11) -0.0057(13) 0.0027(10)
C23 0.0425(14) 0.0279(12) 0.0493(17) -0.0024(11) -0.0041(13) 0.0010(11)
C24 0.0451(15) 0.0305(13) 0.0487(17) -0.0043(11) -0.0009(14) 0.0002(11)
C25 0.0561(18) 0.0347(14) 0.0490(17) -0.0046(12) 0.0025(15) -0.0014(13)
C26 0.064(2) 0.0435(16) 0.0532(19) -0.0074(14) 0.0085(17) 0.0037(14)
C27 0.100(3) 0.0435(19) 0.088(3) -0.0125(18) 0.034(3) -0.002(2)
C28 0.125(4) 0.052(2) 0.117(4) -0.020(2) 0.054(4) 0.010(3)
C29 0.111(4) 0.070(3) 0.114(4) -0.014(3) 0.061(4) 0.010(3)
C30 0.085(3) 0.060(2) 0.085(3) -0.005(2) 0.038(2) 0.004(2)
C31 0.0614(19) 0.0492(18) 0.0524(19) 0.0014(14) 0.0086(17) 0.0029(15)
C32 0.0533(18) 0.0454(16) 0.0440(16) 0.0037(13) 0.0001(14) 0.0010(13)
C33 0.0567(19) 0.0554(19) 0.057(2) 0.0066(15) 0.0079(17) -0.0035(15)
C34 0.065(2) 0.0463(17) 0.071(2) 0.0109(16) 0.0018(19) -0.0104(15)
C35 0.071(2) 0.0367(16) 0.074(2) 0.0043(15) 0.004(2) -0.0057(15)
C36 0.0601(18) 0.0351(14) 0.061(2) 0.0024(13) 0.0049(16) 0.0040(13)
C37 0.0500(16) 0.0373(14) 0.0460(16) 0.0020(12) -0.0009(14) -0.0011(12)
C38 0.0467(15) 0.0349(13) 0.0446(16) -0.0008(11) -0.0011(13) 0.0023(11)
C39 0.0509(17) 0.0276(13) 0.0547(18) -0.0026(12) -0.0035(15) 0.0007(11)
C40 0.0449(16) 0.0273(12) 0.0616(19) -0.0043(12) -0.0043(14) 0.0070(11)
C41 0.0304(13) 0.0323(13) 0.0583(18) -0.0030(12) -0.0027(12) 0.0009(10)
C42 0.0348(13) 0.0284(12) 0.0594(18) -0.0039(12) -0.0004(13) -0.0006(10)
C43 0.0391(16) 0.0478(17) 0.089(3) -0.0150(17) -0.0049(17) -0.0055(13)
C44 0.0516(17) 0.0312(13) 0.066(2) 0.0021(13) 0.0066(16) 0.0009(12)
C45 0.076(2) 0.0463(18) 0.070(3) 0.0067(16) 0.018(2) -0.0019(16)
C46 0.067(2) 0.0491(18) 0.060(2) -0.0039(15) 0.0117(18) 0.0004(16)
C47 0.0417(15) 0.0392(15) 0.066(2) -0.0080(14) 0.0047(15) 0.0019(12)
C48 0.0434(18) 0.063(2) 0.105(3) -0.016(2) 0.011(2) 0.0037(16)
C49 0.0538(18) 0.0407(15) 0.064(2) -0.0066(14) 0.0043(16) 0.0067(14)
C50 0.079(3) 0.051(2) 0.099(3) -0.030(2) 0.002(2) -0.0132(19)

_geom_special_details            
;
 All esds (except the esd in the dihedral angle between two l.s. planes)
 are estimated using the full covariance matrix.  The cell esds are taken
 into account individually in the estimation of esds in distances, angles
 and torsion angles; correlations between esds in cell parameters are only
 used when they are defined by crystal symmetry.  An approximate (isotropic)
 treatment of cell esds is used for estimating esds involving l.s. planes.
;
loop_
_geom_bond_atom_site_label_1
_geom_bond_atom_site_label_2
_geom_bond_distance
_geom_bond_site_symmetry_2
_geom_bond_publ_flag
O1 C49 1.311(4) . ?
O1 C50 1.442(4) . ?
O2 C49 1.189(4) . ?
N1 C6 1.399(4) . ?
N1 C7 1.406(5) . ?
N1 C13 1.434(4) . ?
N2 C24 1.342(4) . ?
N2 C25 1.325(4) . ?
N3 C23 1.355(4) . ?
N3 C38 1.328(4) . ?
C1 H1 0.9300 . ?
C1 C2 1.379(6) . ?
C1 C6 1.381(6) . ?
C2 H2 0.9300 . ?
C2 C3 1.375(7) . ?
C3 H3 0.9300 . ?
C3 C4 1.356(8) . ?
C4 H4 0.9300 . ?
C4 C5 1.383(6) . ?
C5 H5 0.9300 . ?
C5 C6 1.396(4) . ?
C7 C8 1.388(5) . ?
C7 C12 1.392(5) . ?
C8 H8 0.9300 . ?
C8 C9 1.388(6) . ?
C9 H9 0.9300 . ?
C9 C10 1.375(7) . ?
C10 H10 0.9300 . ?
C10 C11 1.366(7) . ?
C11 H11 0.9300 . ?
C11 C12 1.377(6) . ?
C12 H12 0.9300 . ?
C13 C14 1.378(5) . ?
C13 C18 1.379(5) . ?
C14 H14 0.9300 . ?
C14 C15 1.386(4) . ?
C15 H15 0.9300 . ?
C15 C16 1.382(5) . ?
C16 C17 1.382(5) . ?
C16 C19 1.488(4) . ?
C17 H17 0.9300 . ?
C17 C18 1.378(4) . ?
C18 H18 0.9300 . ?
C19 C20 1.358(5) . ?
C19 C24 1.433(4) . ?
C20 H20 0.9300 . ?
C20 C21 1.433(4) . ?
C21 C22 1.377(4) . ?
C21 C42 1.534(5) . ?
C22 C23 1.431(4) . ?
C22 C39 1.510(4) . ?
C23 C24 1.421(4) . ?
C25 C26 1.457(5) . ?
C25 C38 1.421(4) . ?
C26 C27 1.392(5) . ?
C26 C31 1.410(5) . ?
C27 H27 0.9300 . ?
C27 C28 1.365(7) . ?
C28 H28 0.9300 . ?
C28 C29 1.376(7) . ?
C29 H29 0.9300 . ?
C29 C30 1.367(6) . ?
C30 H30 0.9300 . ?
C30 C31 1.400(6) . ?
C31 C32 1.471(5) . ?
C32 C33 1.405(5) . ?
C32 C37 1.405(5) . ?
C33 H33 0.9300 . ?
C33 C34 1.374(5) . ?
C34 H34 0.9300 . ?
C34 C35 1.377(6) . ?
C35 H35 0.9300 . ?
C35 C36 1.370(5) . ?
C36 H36 0.9300 . ?
C36 C37 1.403(4) . ?
C37 C38 1.467(4) . ?
C39 H39A 0.9700 . ?
C39 H39B 0.9700 . ?
C39 C40 1.517(5) . ?
C40 H40A 0.9700 . ?
C40 H40B 0.9700 . ?
C40 C41 1.524(4) . ?
C41 H41 0.9800 . ?
C41 C42 1.550(4) . ?
C41 C47 1.555(5) . ?
C42 C43 1.537(4) . ?
C42 C44 1.542(5) . ?
C43 H43A 0.9600 . ?
C43 H43B 0.9600 . ?
C43 H43C 0.9600 . ?
C44 H44A 0.9700 . ?
C44 H44B 0.9700 . ?
C44 C45 1.525(5) . ?
C45 H45A 0.9700 . ?
C45 H45B 0.9700 . ?
C45 C46 1.528(5) . ?
C46 H46A 0.9700 . ?
C46 H46B 0.9700 . ?
C46 C47 1.543(5) . ?
C47 C48 1.535(5) . ?
C47 C49 1.532(4) . ?
C48 H48A 0.9600 . ?
C48 H48B 0.9600 . ?
C48 H48C 0.9600 . ?
C50 H50A 0.9600 . ?
C50 H50B 0.9600 . ?
C50 H50C 0.9600 . ?

loop_
_geom_angle_atom_site_label_1
_geom_angle_atom_site_label_2
_geom_angle_atom_site_label_3
_geom_angle
_geom_angle_site_symmetry_1
_geom_angle_site_symmetry_3
_geom_angle_publ_flag
C49 O1 C50 117.8(3) . . ?
C6 N1 C7 122.8(2) . . ?
C6 N1 C13 120.6(3) . . ?
C7 N1 C13 116.6(3) . . ?
C25 N2 C24 117.9(2) . . ?
C38 N3 C23 117.5(2) . . ?
C2 C1 H1 119.7 . . ?
C2 C1 C6 120.6(4) . . ?
C6 C1 H1 119.7 . . ?
C1 C2 H2 119.5 . . ?
C3 C2 C1 121.1(5) . . ?
C3 C2 H2 119.5 . . ?
C2 C3 H3 120.7 . . ?
C4 C3 C2 118.7(4) . . ?
C4 C3 H3 120.7 . . ?
C3 C4 H4 119.2 . . ?
C3 C4 C5 121.6(4) . . ?
C5 C4 H4 119.2 . . ?
C4 C5 H5 120.0 . . ?
C4 C5 C6 119.9(4) . . ?
C6 C5 H5 120.0 . . ?
C1 C6 N1 120.2(3) . . ?
C1 C6 C5 118.1(3) . . ?
C5 C6 N1 121.7(3) . . ?
C8 C7 N1 123.2(3) . . ?
C8 C7 C12 118.1(3) . . ?
C12 C7 N1 118.7(3) . . ?
C7 C8 H8 119.9 . . ?
C7 C8 C9 120.2(4) . . ?
C9 C8 H8 119.9 . . ?
C8 C9 H9 119.7 . . ?
C10 C9 C8 120.6(4) . . ?
C10 C9 H9 119.7 . . ?
C9 C10 H10 120.3 . . ?
C11 C10 C9 119.4(4) . . ?
C11 C10 H10 120.3 . . ?
C10 C11 H11 119.7 . . ?
C10 C11 C12 120.7(5) . . ?
C12 C11 H11 119.7 . . ?
C7 C12 H12 119.6 . . ?
C11 C12 C7 120.9(4) . . ?
C11 C12 H12 119.6 . . ?
C14 C13 N1 122.2(3) . . ?
C14 C13 C18 119.2(3) . . ?
C18 C13 N1 118.7(3) . . ?
C13 C14 H14 120.0 . . ?
C13 C14 C15 120.0(3) . . ?
C15 C14 H14 120.0 . . ?
C14 C15 H15 119.3 . . ?
C16 C15 C14 121.3(3) . . ?
C16 C15 H15 119.3 . . ?
C15 C16 C17 117.8(3) . . ?
C15 C16 C19 121.5(3) . . ?
C17 C16 C19 120.7(3) . . ?
C16 C17 H17 119.3 . . ?
C18 C17 C16 121.3(3) . . ?
C18 C17 H17 119.3 . . ?
C13 C18 H18 119.8 . . ?
C17 C18 C13 120.4(3) . . ?
C17 C18 H18 119.8 . . ?
C20 C19 C16 122.3(3) . . ?
C20 C19 C24 117.8(3) . . ?
C24 C19 C16 119.7(3) . . ?
C19 C20 H20 118.3 . . ?
C19 C20 C21 123.4(3) . . ?
C21 C20 H20 118.3 . . ?
C20 C21 C42 117.6(3) . . ?
C22 C21 C20 119.7(3) . . ?
C22 C21 C42 122.8(2) . . ?
C21 C22 C23 118.4(2) . . ?
C21 C22 C39 123.1(3) . . ?
C23 C22 C39 118.5(3) . . ?
N3 C23 C22 118.6(2) . . ?
N3 C23 C24 120.4(3) . . ?
C24 C23 C22 120.8(3) . . ?
N2 C24 C19 119.1(2) . . ?
N2 C24 C23 121.2(3) . . ?
C23 C24 C19 119.7(3) . . ?
N2 C25 C26 118.1(3) . . ?
N2 C25 C38 121.2(3) . . ?
C38 C25 C26 120.6(3) . . ?
C27 C26 C25 120.4(3) . . ?
C27 C26 C31 119.8(4) . . ?
C31 C26 C25 119.7(3) . . ?
C26 C27 H27 119.7 . . ?
C28 C27 C26 120.6(4) . . ?
C28 C27 H27 119.7 . . ?
C27 C28 H28 119.9 . . ?
C27 C28 C29 120.1(4) . . ?
C29 C28 H28 119.9 . . ?
C28 C29 H29 119.7 . . ?
C30 C29 C28 120.6(4) . . ?
C30 C29 H29 119.7 . . ?
C29 C30 H30 119.5 . . ?
C29 C30 C31 121.0(4) . . ?
C31 C30 H30 119.5 . . ?
C26 C31 C32 120.0(3) . . ?
C30 C31 C26 117.9(3) . . ?
C30 C31 C32 122.2(3) . . ?
C33 C32 C31 121.9(3) . . ?
C33 C32 C37 118.0(3) . . ?
C37 C32 C31 120.1(3) . . ?
C32 C33 H33 119.3 . . ?
C34 C33 C32 121.5(4) . . ?
C34 C33 H33 119.3 . . ?
C33 C34 H34 120.0 . . ?
C33 C34 C35 120.0(3) . . ?
C35 C34 H34 120.0 . . ?
C34 C35 H35 119.8 . . ?
C36 C35 C34 120.3(3) . . ?
C36 C35 H35 119.8 . . ?
C35 C36 H36 119.7 . . ?
C35 C36 C37 120.7(3) . . ?
C37 C36 H36 119.7 . . ?
C32 C37 C38 120.2(3) . . ?
C36 C37 C32 119.6(3) . . ?
C36 C37 C38 120.1(3) . . ?
N3 C38 C25 121.5(3) . . ?
N3 C38 C37 119.2(3) . . ?
C25 C38 C37 119.2(3) . . ?
C22 C39 H39A 109.2 . . ?
C22 C39 H39B 109.2 . . ?
C22 C39 C40 112.0(2) . . ?
H39A C39 H39B 107.9 . . ?
C40 C39 H39A 109.2 . . ?
C40 C39 H39B 109.2 . . ?
C39 C40 H40A 110.1 . . ?
C39 C40 H40B 110.1 . . ?
C39 C40 C41 108.2(2) . . ?
H40A C40 H40B 108.4 . . ?
C41 C40 H40A 110.1 . . ?
C41 C40 H40B 110.1 . . ?
C40 C41 H41 104.5 . . ?
C40 C41 C42 110.5(3) . . ?
C40 C41 C47 115.4(2) . . ?
C42 C41 H41 104.5 . . ?
C42 C41 C47 115.8(2) . . ?
C47 C41 H41 104.5 . . ?
C21 C42 C41 108.0(2) . . ?
C21 C42 C43 106.6(3) . . ?
C21 C42 C44 110.0(2) . . ?
C43 C42 C41 115.3(2) . . ?
C43 C42 C44 110.0(3) . . ?
C44 C42 C41 106.9(3) . . ?
C42 C43 H43A 109.5 . . ?
C42 C43 H43B 109.5 . . ?
C42 C43 H43C 109.5 . . ?
H43A C43 H43B 109.5 . . ?
H43A C43 H43C 109.5 . . ?
H43B C43 H43C 109.5 . . ?
C42 C44 H44A 109.1 . . ?
C42 C44 H44B 109.1 . . ?
H44A C44 H44B 107.9 . . ?
C45 C44 C42 112.4(3) . . ?
C45 C44 H44A 109.1 . . ?
C45 C44 H44B 109.1 . . ?
C44 C45 H45A 109.2 . . ?
C44 C45 H45B 109.2 . . ?
C44 C45 C46 112.0(3) . . ?
H45A C45 H45B 107.9 . . ?
C46 C45 H45A 109.2 . . ?
C46 C45 H45B 109.2 . . ?
C45 C46 H46A 108.9 . . ?
C45 C46 H46B 108.9 . . ?
C45 C46 C47 113.2(3) . . ?
H46A C46 H46B 107.8 . . ?
C47 C46 H46A 108.9 . . ?
C47 C46 H46B 108.9 . . ?
C46 C47 C41 108.3(3) . . ?
C48 C47 C41 115.0(3) . . ?
C48 C47 C46 111.1(3) . . ?
C49 C47 C41 108.9(3) . . ?
C49 C47 C46 105.7(3) . . ?
C49 C47 C48 107.6(3) . . ?
C47 C48 H48A 109.5 . . ?
C47 C48 H48B 109.5 . . ?
C47 C48 H48C 109.5 . . ?
H48A C48 H48B 109.5 . . ?
H48A C48 H48C 109.5 . . ?
H48B C48 H48C 109.5 . . ?
O1 C49 C47 113.3(3) . . ?
O2 C49 O1 122.1(3) . . ?
O2 C49 C47 124.6(3) . . ?
O1 C50 H50A 109.5 . . ?
O1 C50 H50B 109.5 . . ?
O1 C50 H50C 109.5 . . ?
H50A C50 H50B 109.5 . . ?
H50A C50 H50C 109.5 . . ?
H50B C50 H50C 109.5 . . ?

loop_
_geom_torsion_atom_site_label_1
_geom_torsion_atom_site_label_2
_geom_torsion_atom_site_label_3
_geom_torsion_atom_site_label_4
_geom_torsion
_geom_torsion_site_symmetry_1
_geom_torsion_site_symmetry_2
_geom_torsion_site_symmetry_3
_geom_torsion_site_symmetry_4
_geom_torsion_publ_flag
N1 C7 C8 C9 178.6(3) . . . . ?
N1 C7 C12 C11 179.8(4) . . . . ?
N1 C13 C14 C15 -176.8(4) . . . . ?
N1 C13 C18 C17 175.2(4) . . . . ?
N2 C25 C26 C27 4.2(6) . . . . ?
N2 C25 C26 C31 -173.4(3) . . . . ?
N2 C25 C38 N3 -3.9(5) . . . . ?
N2 C25 C38 C37 173.7(3) . . . . ?
N3 C23 C24 N2 -3.2(5) . . . . ?
N3 C23 C24 C19 173.7(3) . . . . ?
C1 C2 C3 C4 -0.9(10) . . . . ?
C2 C1 C6 N1 179.6(4) . . . . ?
C2 C1 C6 C5 1.2(7) . . . . ?
C2 C3 C4 C5 1.4(9) . . . . ?
C3 C4 C5 C6 -0.6(8) . . . . ?
C4 C5 C6 N1 -179.1(4) . . . . ?
C4 C5 C6 C1 -0.7(6) . . . . ?
C6 N1 C7 C8 -40.9(5) . . . . ?
C6 N1 C7 C12 140.1(4) . . . . ?
C6 N1 C13 C14 -59.1(5) . . . . ?
C6 N1 C13 C18 123.2(4) . . . . ?
C6 C1 C2 C3 -0.4(9) . . . . ?
C7 N1 C6 C1 159.6(4) . . . . ?
C7 N1 C6 C5 -22.0(5) . . . . ?
C7 N1 C13 C14 121.1(4) . . . . ?
C7 N1 C13 C18 -56.6(5) . . . . ?
C7 C8 C9 C10 1.9(6) . . . . ?
C8 C7 C12 C11 0.8(6) . . . . ?
C8 C9 C10 C11 0.2(7) . . . . ?
C9 C10 C11 C12 -1.8(8) . . . . ?
C10 C11 C12 C7 1.3(8) . . . . ?
C12 C7 C8 C9 -2.4(5) . . . . ?
C13 N1 C6 C1 -20.1(5) . . . . ?
C13 N1 C6 C5 158.3(4) . . . . ?
C13 N1 C7 C8 138.8(3) . . . . ?
C13 N1 C7 C12 -40.2(5) . . . . ?
C13 C14 C15 C16 1.1(7) . . . . ?
C14 C13 C18 C17 -2.5(6) . . . . ?
C14 C15 C16 C17 -1.5(6) . . . . ?
C14 C15 C16 C19 179.8(4) . . . . ?
C15 C16 C17 C18 -0.1(6) . . . . ?
C15 C16 C19 C20 60.5(5) . . . . ?
C15 C16 C19 C24 -124.5(4) . . . . ?
C16 C17 C18 C13 2.1(6) . . . . ?
C16 C19 C20 C21 175.2(3) . . . . ?
C16 C19 C24 N2 0.0(5) . . . . ?
C16 C19 C24 C23 -176.9(3) . . . . ?
C17 C16 C19 C20 -118.2(4) . . . . ?
C17 C16 C19 C24 56.8(5) . . . . ?
C18 C13 C14 C15 0.9(6) . . . . ?
C19 C16 C17 C18 178.6(4) . . . . ?
C19 C20 C21 C22 4.4(5) . . . . ?
C19 C20 C21 C42 -175.0(3) . . . . ?
C20 C19 C24 N2 175.2(3) . . . . ?
C20 C19 C24 C23 -1.7(5) . . . . ?
C20 C21 C22 C23 -7.1(4) . . . . ?
C20 C21 C22 C39 175.6(3) . . . . ?
C20 C21 C42 C41 164.3(3) . . . . ?
C20 C21 C42 C43 -71.2(3) . . . . ?
C20 C21 C42 C44 48.0(3) . . . . ?
C21 C22 C23 N3 -169.3(3) . . . . ?
C21 C22 C23 C24 5.7(4) . . . . ?
C21 C22 C39 C40 -11.4(4) . . . . ?
C21 C42 C44 C45 173.0(3) . . . . ?
C22 C21 C42 C41 -15.0(4) . . . . ?
C22 C21 C42 C43 109.4(3) . . . . ?
C22 C21 C42 C44 -131.3(3) . . . . ?
C22 C23 C24 N2 -178.1(3) . . . . ?
C22 C23 C24 C19 -1.2(5) . . . . ?
C22 C39 C40 C41 46.9(3) . . . . ?
C23 N3 C38 C25 5.3(4) . . . . ?
C23 N3 C38 C37 -172.3(3) . . . . ?
C23 C22 C39 C40 171.3(3) . . . . ?
C24 N2 C25 C26 176.2(3) . . . . ?
C24 N2 C25 C38 -1.3(5) . . . . ?
C24 C19 C20 C21 0.2(5) . . . . ?
C25 N2 C24 C19 -172.2(3) . . . . ?
C25 N2 C24 C23 4.7(5) . . . . ?
C25 C26 C27 C28 -177.3(5) . . . . ?
C25 C26 C31 C30 177.6(4) . . . . ?
C25 C26 C31 C32 -0.9(6) . . . . ?
C26 C25 C38 N3 178.7(3) . . . . ?
C26 C25 C38 C37 -3.8(5) . . . . ?
C26 C27 C28 C29 -0.4(10) . . . . ?
C26 C31 C32 C33 176.2(4) . . . . ?
C26 C31 C32 C37 -2.7(5) . . . . ?
C27 C26 C31 C30 0.0(7) . . . . ?
C27 C26 C31 C32 -178.5(4) . . . . ?
C27 C28 C29 C30 0.2(11) . . . . ?
C28 C29 C30 C31 0.1(10) . . . . ?
C29 C30 C31 C26 -0.2(8) . . . . ?
C29 C30 C31 C32 178.3(5) . . . . ?
C30 C31 C32 C33 -2.2(6) . . . . ?
C30 C31 C32 C37 178.9(4) . . . . ?
C31 C26 C27 C28 0.3(8) . . . . ?
C31 C32 C33 C34 -178.2(4) . . . . ?
C31 C32 C37 C36 178.2(3) . . . . ?
C31 C32 C37 C38 3.0(5) . . . . ?
C32 C33 C34 C35 0.2(6) . . . . ?
C32 C37 C38 N3 177.8(3) . . . . ?
C32 C37 C38 C25 0.1(5) . . . . ?
C33 C32 C37 C36 -0.8(5) . . . . ?
C33 C32 C37 C38 -175.9(3) . . . . ?
C33 C34 C35 C36 -1.1(6) . . . . ?
C34 C35 C36 C37 1.0(6) . . . . ?
C35 C36 C37 C32 -0.1(5) . . . . ?
C35 C36 C37 C38 175.1(3) . . . . ?
C36 C37 C38 N3 2.7(5) . . . . ?
C36 C37 C38 C25 -175.0(3) . . . . ?
C37 C32 C33 C34 0.7(6) . . . . ?
C38 N3 C23 C22 173.1(3) . . . . ?
C38 N3 C23 C24 -1.9(4) . . . . ?
C38 C25 C26 C27 -178.3(4) . . . . ?
C38 C25 C26 C31 4.2(5) . . . . ?
C39 C22 C23 N3 8.1(4) . . . . ?
C39 C22 C23 C24 -176.9(3) . . . . ?
C39 C40 C41 C42 -69.8(3) . . . . ?
C39 C40 C41 C47 156.3(2) . . . . ?
C40 C41 C42 C21 51.6(3) . . . . ?
C40 C41 C42 C43 -67.4(4) . . . . ?
C40 C41 C42 C44 170.0(2) . . . . ?
C40 C41 C47 C46 -174.5(3) . . . . ?
C40 C41 C47 C48 60.7(4) . . . . ?
C40 C41 C47 C49 -60.1(4) . . . . ?
C41 C42 C44 C45 56.0(3) . . . . ?
C41 C47 C49 O1 -41.5(4) . . . . ?
C41 C47 C49 O2 141.9(5) . . . . ?
C42 C21 C22 C23 172.3(3) . . . . ?
C42 C21 C22 C39 -5.0(5) . . . . ?
C42 C41 C47 C46 54.1(3) . . . . ?
C42 C41 C47 C48 -70.7(4) . . . . ?
C42 C41 C47 C49 168.6(3) . . . . ?
C42 C44 C45 C46 -57.3(4) . . . . ?
C43 C42 C44 C45 -69.9(4) . . . . ?
C44 C45 C46 C47 54.4(5) . . . . ?
C45 C46 C47 C41 -50.9(4) . . . . ?
C45 C46 C47 C48 76.2(4) . . . . ?
C45 C46 C47 C49 -167.5(3) . . . . ?
C46 C47 C49 O1 74.6(4) . . . . ?
C46 C47 C49 O2 -102.0(5) . . . . ?
C47 C41 C42 C21 -174.8(3) . . . . ?
C47 C41 C42 C43 66.2(4) . . . . ?
C47 C41 C42 C44 -56.4(3) . . . . ?
C48 C47 C49 O1 -166.7(4) . . . . ?
C48 C47 C49 O2 16.7(6) . . . . ?
C50 O1 C49 O2 -0.7(7) . . . . ?
C50 O1 C49 C47 -177.4(4) . . . . ?

loop_
_diffrn_refln_index_h
_diffrn_refln_index_k
_diffrn_refln_index_l
_diffrn_refln_intensity_net
_diffrn_refln_intensity_u
0 0 2 4.79 0.64
0 0 3 1.19 0.47
0 0 4 755.63 61.89
0 0 5 0.81 1.04
0 0 5 0.55 2.14
0 0 6 3017.08 244.86
0 0 6 2976.94 246.33
0 0 7 -0.58 1.12
0 0 7 -0.79 2.37
0 0 8 1846.12 151.04
0 0 9 0.38 1.49
0 0 10 1066.15 90.69
0 0 11 -1.34 4.12
0 0 12 4.48 3.54
0 0 13 -1.66 3.71
0 0 -14 844.15 71.24
0 0 14 854.79 75.09
0 0 -15 -0.75 1.95
0 0 15 -4 4.22
0 0 -16 59.11 7.55
0 0 16 72.21 12.04
0 0 -17 0.89 1.87
0 0 17 -2.38 4.69
0 0 -18 38.23 6.08
0 0 18 46.58 10.18
0 0 -19 -1.03 2.87
0 0 19 2.81 6.28
0 0 -20 81.66 10.27
0 0 20 81.73 14.56
0 0 -21 -3.53 2.5
0 0 21 -3.27 5.97
0 0 -22 26.39 5.56
0 0 22 17.51 8.48
0 0 -23 -2.66 2.98
0 0 23 7.52 8.41
0 0 -24 176.38 18.39
0 0 24 140.05 23.15
0 0 -25 -1.48 2.72
0 0 25 -4.27 6.36
0 0 -26 65.64 10.06
0 0 26 63.05 15.19
0 0 -27 -0.63 1.38
0 0 -27 -1.63 3.22
0 0 27 -4.76 8.69
0 0 27 0.6 1.96
0 0 -28 32.25 3.85
0 0 -28 30.67 6.75
0 0 28 44.75 12.57
0 0 28 32.34 4.74
0 0 -28 31.63 3.9
0 0 -29 0.68 1.5
0 0 -29 -3.52 3.72
0 0 29 3.3 2.26
0 0 -29 -0.38 1.38
0 0 -30 40.64 4.64
0 0 -30 52.63 8.57
0 0 -30 41 4.75
0 0 30 42.38 5.74
0 0 -31 1.43 1.51
0 0 31 -0.7 2.66
0 0 -32 62.48 6.17
0 0 32 55.43 7.22
0 0 -33 -0.36 1.37
0 0 33 0.71 2.6
0 0 -34 2.14 1.29
0 0 34 0.71 2.3
0 0 -35 0.35 1.3
0 0 35 0.69 2.41
0 0 -36 -0.34 1.3
0 0 36 0.66 2.53
0 0 -37 -0.32 1.28
0 0 37 1.89 2.62
0 0 -38 11.03 2
0 0 38 5.31 2.39
0 0 -39 -0.27 1.16
0 0 39 -0.54 2.06
0 0 -40 1.97 1.09
0 0 40 3.9 2.19
0 0 -41 -1.08 1.01
0 0 41 -0.43 1.87
0 0 -42 0.93 0.89
0 0 42 0.74 1.75
0 0 43 -0.62 1.54
0 0 44 1.22 1.18
0 -1 0 0.25 0.23
0 -1 -1 255.55 20.79
0 -1 -1 254.56 20.81
0 1 -1 258.77 21.03
0 -1 1 241.94 20.83
0 1 -2 714.16 58.1
0 -1 2 723.78 57.86
0 -1 -2 664.49 57.77
0 -1 2 739.01 57.89
0 -1 -3 2.33 0.65
0 -1 3 2.21 0.67
0 1 -3 1.04 0.79
0 -1 4 98.08 8.17
0 -1 -4 92.69 8.12
0 1 -4 79.63 8.41
0 -1 -5 370.1 31.42
0 -1 5 384.2 31.48
0 -1 6 50.56 4.82
0 -1 -6 45.26 4.74
0 -1 6 39.22 6.05
0 -1 -7 488.53 41.61
0 -1 7 509.62 41.66
0 -1 -8 26.89 3.55
0 -1 8 28.26 3.57
0 -1 -9 2326.94 201.53
0 -1 9 2619.78 201.69
0 -1 -10 1013.41 88.33
0 -1 10 1145.19 88.5
0 -1 10 1030.11 90.97
0 -1 -11 278.78 24.08
0 -1 11 279.55 24.09
0 1 11 281.82 26.84
0 1 -11 271.49 22.49
0 -1 11 274.72 27.03
0 -1 12 3.45 1.87
0 -1 -12 5.2 2.02
0 1 12 1.46 3.27
0 -1 -13 126.6 12.63
0 -1 13 131.52 12.73
0 1 13 131.58 15.87
0 -1 13 132.51 16.15
0 -1 14 2.77 2.08
0 -1 -14 6.91 2.59
0 -1 14 1.89 4.23
0 1 14 -1.79 3.55
0 -1 -15 40.6 5.3
0 -1 15 33.32 4.98
0 1 15 23.68 6.94
0 -1 15 22.66 7.36
0 -1 -16 -0.82 1.92
0 1 16 2.17 5.36
0 -1 16 -2.23 5
0 -1 -17 214.86 19.69
0 1 17 198.8 23.72
0 -1 17 184.5 23.69
0 -1 -18 37.8 5.9
0 -1 18 47.35 10.09
0 1 18 30.96 9.34
0 -1 -19 33.51 5.8
0 1 -19 37.73 6.04
0 1 19 39.26 10.04
0 -1 19 45.29 10.34
0 -1 -20 46.6 6.75
0 1 -20 32.54 6.19
0 1 20 33.33 9.82
0 -1 20 39.69 9.88
0 1 -21 22.85 5.16
0 -1 -21 31.29 5.63
0 1 21 29.47 9.4
0 -1 21 29.57 10.34
0 -1 -22 28.42 5.4
0 1 -22 19.22 4.69
0 -1 22 7.02 7.12
0 1 22 28.14 9.96
0 -1 -23 9.17 3.56
0 1 -23 10.92 3.98
0 -1 23 -3.76 6.29
0 1 23 3.78 6.32
0 -1 -24 1.39 3.28
0 1 -24 1.44 2.85
0 -1 24 -4.01 7.32
0 1 24 -4.03 8.51
0 -1 -25 16.14 4.77
0 1 -25 16.78 4.94
0 -1 25 29.68 11.06
0 1 -26 60.72 9.86
0 -1 -26 73.94 10.4
0 1 26 50.13 15.39
0 -1 26 85.37 17.6
0 -1 -27 22.54 2.84
0 1 -27 17.56 2.75
0 -1 27 21.08 3.92
0 1 27 18.2 3.54
0 1 -27 19.31 2.97
0 -1 -27 17.75 5.07
0 1 -27 20.09 5.39
0 -1 27 14.12 8.75
0 1 27 38.38 11.97
0 -1 -28 1.61 1.38
0 1 -28 0.34 1.41
0 -1 28 3.24 2.56
0 -1 -28 1.13 1.4
0 1 28 2.47 2.16
0 1 -28 0.76 1.65
0 -1 -28 -3.35 3.75
0 1 -28 1.74 3.17
0 -1 28 -4.94 7.37
0 1 28 -5.05 6.52
0 1 -29 15.41 2.55
0 -1 -29 13.64 2.44
0 -1 29 14.12 3.5
0 1 29 10.35 3.21
0 -1 -29 21.18 2.89
0 1 -29 14.91 2.7
0 1 -29 12.6 4.61
0 -1 -29 15.63 5.16
0 -1 29 15.36 10.17
0 1 29 5.25 8.83
0 1 -30 5.04 1.55
0 -1 -30 0.34 1.33
0 1 30 -0.67 2.13
0 -1 30 4.16 2.48
0 -1 -30 3.13 1.63
0 1 -30 0.81 1.71
0 1 -30 1.85 3.09
0 -1 -30 3.57 3.26
0 -1 30 10.61 10.47
0 1 -31 23.85 3.62
0 1 31 25.55 4.46
0 -1 31 28.26 4.72
0 -1 -31 24.48 3.58
0 1 -31 32.62 3.82
0 -1 -31 31.38 3.63
0 1 -32 1.66 1.49
0 -1 32 1.43 2.44
0 -1 -32 1.58 1.44
0 1 32 -1.41 2.29
0 -1 -32 3.17 1.47
0 1 -32 0.74 1.44
0 1 -33 2.08 1.63
0 1 33 2.83 2.37
0 -1 -33 2.72 1.46
0 -1 33 0.71 2.39
0 -1 -33 2.47 1.41
0 1 -33 5.92 1.82
0 1 -34 0.41 1.5
0 -1 34 1.41 2.62
0 1 34 -0.7 2.73
0 -1 -34 1.89 1.35
0 1 -34 0.73 1.39
0 -1 -34 -0.35 1.25
0 1 -35 4.42 2
0 1 35 2.76 2.54
0 -1 -35 5.77 1.61
0 -1 35 3.42 2.91
0 -1 -35 3.4 1.48
0 1 -35 4.63 1.67
0 1 -36 -0.39 1.47
0 -1 36 0.66 2.4
0 1 36 -0.67 2.38
0 1 -36 -1.03 1.35
0 -1 -36 2.62 1.56
0 1 -37 10.7 2.33
0 -1 37 12.43 3.28
0 1 37 14.61 3.38
0 -1 -37 9.94 2.01
0 1 -37 13 2.3
0 1 -38 -0.35 1.65
0 1 38 -2.38 2.22
0 -1 38 1.73 2.55
0 1 -38 -0.61 1.38
0 -1 -38 0.29 1.14
0 1 -39 -0.32 1.37
0 -1 39 0.53 2.01
0 1 39 1.64 2.31
0 1 -39 0.56 1.23
0 -1 -39 1.06 1.24
0 1 -40 1.16 1.32
0 -1 40 2.38 2.19
0 1 40 3.95 2.24
0 -1 -40 1.67 1.11
0 1 -40 1.5 1.22
0 1 -41 4.91 1.41
0 1 41 0.44 1.9
0 -1 41 1.26 1.95
0 1 -41 2.21 1.11
0 -1 -41 0.42 0.97
0 1 -42 1.13 1.1
0 1 42 1.5 1.68
0 -1 42 1.44 1.72
0 1 -42 0.19 0.86
0 1 -43 0.76 0.91
0 1 43 -1.24 1.62
0 -1 43 -1.49 1.46
0 1 -44 -0.47 0.74
0 1 44 -0.49 1.16
0 -1 44 -1.65 1.14
0 -2 0 586.48 47.16
0 -2 0 568.02 46.82
0 2 -1 1735.49 137.22
0 -2 -1 1634.76 136.79
0 -2 1 1691.48 136.88
0 -2 -2 86.31 7.2
0 2 -2 75.58 7.61
0 -2 2 73.43 7.23
0 -2 -2 82.32 7.13
0 -2 3 1325.45 107.12
0 -2 3 1237.12 107.05
0 -2 -3 1343.87 106.98
0 2 -3 1339.3 107.56
0 -2 -4 240.37 20.24
0 2 -4 237.24 20.84
0 -2 4 238.63 20.38
0 -2 -5 40.6 4.34
0 -2 5 42.84 4.52
0 2 -5 42.27 5.09
0 -2 6 1666.16 131.15
0 -2 -6 1568.32 130.96
0 2 -6 1559.4 131.69
0 -2 7 1114.01 90.56
0 -2 -7 1085.08 90.4
0 -2 8 6.43 2.18
0 -2 -8 6.3 1.93
0 -2 -9 632.69 53.09
0 -2 9 648.59 53.25
0 -2 9 607.63 55.81
0 -2 10 85.04 8.64
0 -2 -10 81.56 8.38
0 -2 10 82.56 11.25
0 -2 -11 164.07 15.23
0 -2 11 178.45 15.61
0 -2 11 141.4 17.95
0 -2 12 19.36 3.72
0 -2 12 9.98 4.65
0 -2 -13 182.22 17.36
0 -2 13 193.68 17.66
0 -2 13 184.98 21.17
0 -2 -14 125.89 12.34
0 -2 14 132.4 12.53
0 -2 14 108.47 15.64
0 2 14 101.75 14.86
0 -2 -15 276.82 24.18
0 -2 15 272.09 24.31
0 -2 15 256.74 28.26
0 2 15 229.29 27.26
0 -2 16 0.87 2.15
0 -2 -16 0.82 1.72
0 -2 16 2.32 4.23
0 2 16 -2.18 3.99
0 -2 -17 258.59 22.66
0 -2 17 230.72 22.53
0 2 17 224.11 26.81
0 -2 17 228.79 27.18
0 -2 18 10.12 3.37
0 -2 -18 10.41 3
0 2 18 5.19 4.8
0 -2 18 5.36 6.04
0 -2 -19 8.12 3.1
0 2 19 5.64 5.6
0 -2 19 14.44 8.08
0 -2 -20 74.83 9.33
0 2 20 51.98 12.42
0 -2 -21 9.26 3.43
0 2 21 6.61 6.09
0 -2 21 13.31 6.61
0 -2 -22 65.37 8.72
0 2 -22 66 9.16
0 2 22 32.08 11.03
0 -2 22 63.64 13.77
0 2 -23 -2.8 2.77
0 -2 -23 1.31 2.76
0 -2 23 -3.77 5.63
0 2 23 -3.82 6.37
0 2 -24 -1.49 2.22
0 -2 -24 1.38 2.53
0 -2 24 -4.02 6.7
0 2 24 -4.09 7.47
0 -2 -25 30.63 6.3
0 2 -25 28.27 6.19
0 -2 25 29.63 10.72
0 2 25 21.76 11.48
0 2 -26 1.93 1.58
0 -2 26 0.6 2.3
0 2 -26 1.42 1.38
0 -2 -26 1.01 1.31
0 -2 -26 3.06 3.23
0 2 -26 1.65 2.75
0 2 26 -4.61 7.69
0 -2 26 4.47 7.46
0 -2 27 35.4 5.31
0 -2 -27 37.89 4.4
0 2 27 38.92 5.2
0 -2 27 37.67 12.56
0 2 27 43.87 13.47
0 2 -27 34.46 7.26
0 -2 -27 59.2 8.59
0 -2 -27 34.18 4.31
0 2 -27 38.7 4.54
0 2 -27 43.04 4.49
0 2 -28 110.7 14.28
0 -2 -28 121.53 14.14
0 2 -28 96.75 9.45
0 2 -28 109.05 9.71
0 -2 -28 98.96 9.52
0 -2 -28 102.94 9.59
0 2 28 99.68 10.36
0 -2 28 88.14 10.32
0 2 28 117.49 21.76
0 -2 28 122.42 21.93
0 -2 -29 2.93 1.51
0 2 -29 0.36 1.6
0 -2 -29 0.79 1.38
0 -2 29 2.72 2.78
0 2 29 5.7 2.46
0 -2 -29 1.14 1.56
0 2 -29 7.19 2.05
0 -2 -29 1.72 2.87
0 2 -29 1.85 3.38
0 -2 29 10.19 8.5
0 2 29 -5.31 6.87
0 2 -30 30.72 3.99
0 -2 -30 30.34 3.97
0 -2 -30 34.36 4.04
0 -2 30 23.67 4.65
0 2 30 24.39 4.63
0 2 -30 38.07 4.02
0 -2 -30 27.1 3.61
0 -2 -31 3.96 1.85
0 2 -31 -0.42 1.65
0 -2 -31 2.42 1.5
0 2 31 0.68 2.15
0 -2 31 -2.12 2.58
0 2 -31 0.38 1.54
0 -2 -31 0.68 1.37
0 -2 -32 5.2 1.74
0 2 -32 5.88 2
0 -2 -32 3.62 1.62
0 2 32 4.86 2.47
0 -2 32 4.97 2.74
0 -2 -32 6.87 1.77
0 2 -32 6.43 1.9
0 -2 -33 30.78 3.84
0 2 -33 24.74 3.65
0 -2 -33 32.1 3.81
0 2 33 28 4.54
0 -2 33 28.96 4.89
0 -2 -33 27.09 3.52
0 2 -33 28.67 3.63
0 2 -34 -1.65 1.69
0 -2 -34 -0.4 1.47
0 -2 34 2.77 2.64
0 2 34 0.7 2.44
0 -2 -34 1.54 1.63
0 -2 -34 -0.34 1.36
0 2 -34 -1.11 1.41
0 2 -35 0.4 1.5
0 -2 -35 -1.16 1.6
0 -2 -35 0.37 1.17
0 -2 35 4.03 2.6
0 2 35 -1.37 2.71
0 -2 -35 0.99 1.35
0 2 -35 0.72 1.43
0 -2 -36 -0.37 1.47
0 2 -36 0.39 1.58
0 -2 -36 -0.35 1.22
0 -2 36 1.28 2.44
0 2 36 1.33 2.57
0 -2 -36 -0.63 1.18
0 2 -36 0.35 1.53
0 -2 -37 1.06 1.37
0 2 -37 -0.37 1.62
0 -2 37 1.21 2.51
0 2 37 -0.63 2.75
0 2 -37 0.33 1.38
0 -2 -37 1.2 1.24
0 -2 -38 -0.66 1.44
0 2 -38 0.69 1.54
0 2 38 -2.38 2.43
0 -2 38 3.36 2.29
0 2 -38 -0.61 1.35
0 -2 -38 1.11 1.35
0 -2 -39 -1.23 1.31
0 2 -39 0.95 1.53
0 -2 39 1.53 2.25
0 2 39 -0.55 2.27
0 2 -39 0.28 1.2
0 -2 -39 0.51 1
0 -2 -40 8.92 1.85
0 2 -40 11.44 2.05
0 2 40 7.4 2.59
0 -2 40 7.76 2.44
0 2 -40 9.28 1.8
0 -2 -40 7.5 1.61
0 -2 -41 0.5 1.1
0 2 -41 -0.76 1.13
0 2 41 3.48 1.86
0 -2 41 -2 1.86
0 2 -41 -0.22 0.97
0 2 -42 -0.22 1.02
0 -2 -42 -0.22 1.06
0 -2 42 -1.03 1.6
0 2 42 0.37 1.62
0 -2 -43 1.1 0.9
0 2 -43 0.18 0.91
0 -2 43 0.85 1.45
0 2 43 -0.31 1.44
0 -2 -44 0.74 0.73
0 2 -44 1.19 0.76
0 -2 44 0.22 1.15
0 -3 0 0.25 1.04
0 -3 0 -0.23 0.47
0 3 -1 1.98 1.48
0 -3 1 1.06 1.05
0 -3 -1 0.25 0.9
0 -3 2 14.56 2.31
0 -3 -2 17.67 2.31
0 3 -2 20.48 3.11
0 -3 -3 271.8 23.55
0 3 -3 292.32 24.41
0 -3 -3 283.54 23.66
0 -3 3 274.96 23.75
0 -3 4 1547.36 129
0 -3 -4 1653.78 128.91
0 3 -4 1505.29 129.63
0 -3 4 1568.54 129.07
0 -3 -4 1568.74 128.8
0 -3 5 5.91 1.81
0 3 -5 10.69 2.74
0 -3 5 8.73 2.13
0 -3 -5 8.83 1.78
0 -3 6 1032.12 87.93
0 -3 -6 1113.95 87.79
0 3 -6 1033.67 88.69
0 -3 -7 54.93 5.67
0 3 -7 43.64 6.41
0 -3 7 55.05 5.92
0 3 -8 312.37 30.25
0 -3 -8 357.19 29.39
0 -3 8 334.07 29.55
0 -3 8 380.8 32.45
0 -3 -9 1.9 1.59
0 -3 9 0.54 1.82
0 -3 9 -1.36 3.67
0 -3 10 261.91 22.61
0 -3 -10 239.84 22.15
0 -3 10 264.71 25.66
0 -3 -11 372.27 31.01
0 -3 11 344.9 31.1
0 -3 11 344.59 34.16
0 -3 12 13.78 3.09
0 -3 -12 12.88 2.97
0 -3 12 8.81 5.67
0 -3 13 276.63 26.18
0 -3 -13 308.27 26.13
0 -3 13 291.71 30.09
0 -3 -14 180.26 16.39
0 -3 14 164.17 16.45
0 -3 14 161.62 20.23
0 -3 -15 56.56 7.07
0 -3 15 54.22 7.33
0 -3 15 55.83 10.57
0 -3 -16 74.24 8.27
0 -3 16 62.99 8.17
0 -3 16 50.47 11.01
0 -3 -17 -1.79 2.5
0 -3 17 -1 2.23
0 -3 17 2.58 6.09
0 3 17 -2.45 4.84
0 -3 -18 51.9 6.74
0 -3 18 46.97 6.94
0 3 18 37.25 9.73
0 -3 18 22.16 8.72
0 -3 19 81.06 9.56
0 -3 -19 61.72 8.46
0 -3 19 56.4 12.73
0 3 19 66.36 13.16
0 -3 20 2.44 2.74
0 -3 -20 3.3 2.02
0 -3 20 6.35 7.86
0 3 20 -3.12 5.7
0 -3 -21 9.36 3.29
0 -3 21 9.12 3.66
0 3 21 -3.37 6.16
0 -3 21 3.39 5.07
0 -3 -22 31.1 5.69
0 3 22 21.77 9.28
0 -3 22 32.31 10.3
0 -3 -23 7.89 3.44
0 -3 23 3.82 6.39
0 3 23 3.89 6.51
0 -3 -24 59.77 8.63
0 3 -24 46.25 8.25
0 3 24 29.19 11.08
0 -3 24 72.89 15.63
0 -3 -25 -1.46 2.45
0 3 -25 -1.62 2.96
0 3 25 -4.43 5.73
0 -3 25 -4.28 6.39
0 3 -26 -0.67 1.46
0 -3 -26 -0.37 1.37
0 3 26 0.53 1.81
0 -3 -26 0.34 1.45
0 3 -26 -0.73 1.54
0 3 -26 -1.7 2.84
0 -3 -26 1.53 2.56
0 3 26 -4.71 7.02
0 3 -27 5.93 1.95
0 -3 -27 5.73 1.7
0 3 27 6.74 2.34
0 -3 -27 6.34 1.8
0 3 -27 5.34 1.81
0 -3 -27 4.8 3.4
0 3 -27 5.34 3.54
0 -3 27 -4.7 7.85
0 3 -28 15.17 2.68
0 3 28 19 3.43
0 -3 -28 15.3 2.64
0 3 -28 19.37 3.02
0 -3 -28 14.62 2.62
0 -3 -28 13.28 4.65
0 3 -28 24.02 6.3
0 -3 28 14.7 9.05
0 3 28 15.57 8.75
0 3 -29 18.58 2.7
0 3 29 18.69 3.6
0 -3 -29 14.86 2.68
0 -3 -29 18.1 2.79
0 3 -29 18.31 3
0 3 -29 24.74 6.14
0 -3 -29 8.56 4.03
0 3 29 10.84 8.17
0 -3 -30 31.66 4.15
0 -3 -30 33.44 4.23
0 3 30 28.55 4.8
0 -3 -30 38.73 4.13
0 3 -30 33.41 4.15
0 3 -30 39.52 4.45
0 3 -31 0.84 1.69
0 -3 -31 2.35 1.71
0 3 31 -0.67 2.5
0 -3 -31 0.41 1.43
0 -3 -31 1.33 1.29
0 3 -31 0.38 1.43
0 -3 -32 1.97 1.51
0 3 -32 3.39 1.82
0 3 32 3.42 2.4
0 -3 -32 1.63 1.5
0 3 -32 2.7 1.59
0 -3 -32 1.34 1.26
0 -3 -33 14.16 2.6
0 3 -33 14.31 2.74
0 -3 -33 14.89 2.63
0 3 33 12.44 3.18
0 3 -33 15.32 2.7
0 -3 -33 20.97 2.67
0 3 -34 10.34 2.31
0 -3 -34 5.81 2.1
0 -3 -34 7.83 1.93
0 3 34 6.21 2.9
0 -3 -34 8.84 1.93
0 3 -34 13.53 2.3
0 -3 -35 11.32 2.35
0 3 -35 11.24 2.44
0 3 35 4.75 3.05
0 -3 -35 14.63 2.34
0 3 -35 13.84 2.48
0 -3 -35 10.16 2.04
0 3 -36 1.15 1.55
0 -3 -36 4.72 1.74
0 -3 36 4.96 2.93
0 3 36 1.32 2.36
0 -3 -36 0.71 1.35
0 -3 -36 0.91 1.19
0 3 -36 2.78 1.54
0 3 -37 2.9 1.61
0 -3 -37 6.88 1.89
0 -3 37 1.74 2.38
0 -3 -37 1.64 1.35
0 3 37 -0.63 2.52
0 3 -37 0.65 1.47
0 -3 -37 1.14 1.25
0 -3 -38 1.29 1.33
0 3 -38 -0.34 1.38
0 3 38 0.59 2.28
0 -3 38 -1.07 2.49
0 -3 -38 0.53 1.13
0 3 -38 -0.3 1.3
0 3 -39 5.24 1.76
0 -3 -39 4.73 1.61
0 -3 39 8.74 2.87
0 3 39 3.24 2.34
0 3 -39 9.95 1.84
0 -3 -39 6.23 1.47
0 3 -40 5.26 1.67
0 -3 -40 6.68 1.61
0 3 40 5.84 2.51
0 -3 40 3.46 2.19
0 3 -40 6.18 1.49
0 -3 -41 1.18 1.12
0 3 -41 1.22 1.18
0 3 41 -0.43 1.72
0 -3 41 2.26 1.76
0 -3 -42 2.46 1.06
0 3 42 0.72 1.48
0 -3 42 0.96 1.62
0 3 -42 0.21 0.99
0 -3 -43 4.45 1.12
0 3 43 2.34 1.42
0 -3 43 5.26 1.55
0 3 -43 4.87 1.12
0 -3 -44 -0.14 0.63
0 -3 44 0.82 0.95
0 3 -44 0.27 0.67
0 -4 0 213.66 18.14
0 -4 0 206.41 17.43
0 -4 1 381.86 32.94
0 4 -1 390.21 33.59
0 -4 -1 381.79 32.88
0 -4 -1 398.71 32.26
0 -4 -2 28.02 3.47
0 4 -2 21.22 3.94
0 -4 2 28.4 3.55
0 -4 -3 66.34 6.58
0 4 -3 60.7 7.38
0 -4 3 69.24 6.78
0 -4 -4 17.46 2.64
0 4 -4 16.78 3.7
0 -4 4 14.23 2.65
0 -4 -5 20.65 3
0 4 -5 19.63 4.07
0 -4 -5 18.44 2.98
0 -4 5 23.95 3.34
0 -4 -6 384.51 32.25
0 4 -6 366.57 33.38
0 -4 6 385.05 32.57
0 -4 -6 390.17 32.18
0 -4 6 361.33 32.38
0 -4 -7 74.6 7.59
0 4 -7 67.29 8.69
0 -4 7 69.56 7.85
0 -4 -7 88.82 7.89
0 -4 8 27.55 4.05
0 4 -8 18.9 4.47
0 -4 -8 26.42 3.62
0 -4 8 28 6.16
0 -4 9 55.8 7.08
0 4 -9 60.22 8.21
0 -4 -9 68 7.08
0 -4 10 3.34 2.3
0 4 -10 5.07 2.94
0 -4 -10 3.41 1.96
0 -4 10 1.64 4.06
0 -4 -11 383.68 31.32
0 -4 11 328.23 31.37
0 -4 11 368.76 35.35
0 -4 12 14.56 3.38
0 -4 -12 7.89 2.49
0 -4 12 9.53 5.19
0 -4 -13 210.27 19.42
0 -4 13 199.29 19.74
0 -4 13 237.48 24.28
0 -4 -14 100.23 10.48
0 -4 14 87.68 10.55
0 -4 14 122.96 15.48
0 -4 -15 301.09 26.98
0 -4 15 276.32 27.11
0 -4 15 352.82 32.83
0 -4 16 25.98 5.05
0 -4 -16 23.52 4.51
0 -4 16 22.78 8.03
0 -4 17 44.7 6.79
0 -4 -17 43.78 6.35
0 -4 17 43.28 10.31
0 -4 18 73.82 9.18
0 -4 -18 59.68 8.28
0 -4 18 72.19 14.16
0 -4 -19 8.48 3.17
0 -4 19 12.1 3.91
0 4 19 9 5.97
0 -4 19 12.31 7.3
0 -4 -20 97.05 10.97
0 -4 20 82.39 10.91
0 4 20 109.93 16.69
0 -4 20 68.83 14.6
0 -4 21 -1.37 3.05
0 -4 -21 1.2 2.83
0 4 21 3.48 5.19
0 -4 21 10.4 6.33
0 -4 22 1.45 3.41
0 -4 -22 -2.54 3
0 4 22 -3.74 5.57
0 -4 22 3.68 5.48
0 -4 -23 2.68 3
0 4 23 4 7.31
0 -4 23 -7.79 6.49
0 -4 -24 -1.41 2.58
0 4 24 4.28 8.44
0 -4 -25 1.48 2.71
0 -4 25 -4.33 6.46
0 4 25 4.55 7.59
0 4 -25 3.26 1.61
0 -4 -26 14.5 2.54
0 4 26 15.77 3.08
0 4 -26 14.15 5.07
0 -4 -26 17.01 4.89
0 4 26 19.29 8.88
0 -4 26 13.55 8.99
0 -4 -26 16 2.52
0 4 -26 10.96 2.41
0 4 27 23.42 3.83
0 -4 -27 29.56 3.46
0 4 -27 38.57 7.35
0 -4 -27 19.31 5.8
0 4 27 30.42 10.85
0 -4 27 28.3 11.81
0 4 -27 16.07 3.14
0 -4 -27 22.3 3.12
0 -4 -28 31.48 4
0 4 28 29.42 4.43
0 -4 -28 36.51 6.81
0 4 -28 34.27 7.27
0 4 -28 31.53 4.1
0 -4 -28 30.39 3.93
0 4 28 42.37 13.34
0 -4 28 34.3 13.42
0 4 -29 -0.83 1.8
0 -4 -29 -0.75 1.59
0 -4 -29 0.41 1.54
0 4 29 -1.23 2.16
0 -4 -30 -0.38 1.49
0 4 -30 -0.84 1.63
0 4 30 -1.28 1.91
0 -4 -30 1.67 1.46
0 4 -31 -0.43 1.74
0 -4 -31 -1.55 1.53
0 4 31 1.32 2.57
0 -4 -31 0.42 1.35
0 -4 -31 1.95 1.39
0 4 -32 0.85 1.65
0 -4 -32 -0.78 1.39
0 4 32 2.03 2.14
0 -4 -32 -0.83 1.45
0 -4 -32 -0.33 1.16
0 -4 -33 -0.77 1.41
0 4 -33 -0.84 1.5
0 -4 -33 -0.81 1.52
0 4 33 -0.68 2.28
0 4 -33 -0.39 1.5
0 -4 -33 1.29 1.2
0 -4 -34 -0.38 1.41
0 4 -34 -3.28 1.7
0 4 34 -2.04 2.09
0 -4 -34 0.79 1.38
0 -4 -34 -0.63 1.37
0 4 -34 -1.13 1.54
0 -4 -35 6.23 1.88
0 4 -35 3.16 1.67
0 4 35 2.68 2.66
0 -4 -35 2.26 1.35
0 -4 -35 4.55 1.5
0 4 -35 3.99 1.78
0 4 -36 4.13 1.83
0 -4 -36 1.4 1.47
0 4 36 3.24 2.57
0 -4 -36 2.13 1.46
0 -4 -36 2.59 1.31
0 4 -36 3.79 1.76
0 4 -37 2.11 1.59
0 -4 -37 2.98 1.52
0 4 37 3.7 2.27
0 -4 -37 5.58 1.64
0 4 -37 2.9 1.48
0 -4 -37 1.88 1.14
0 -4 -38 -0.31 1.28
0 4 -38 -0.33 1.41
0 4 38 -0.58 2.32
0 -4 -38 0.3 1.06
0 -4 -38 0.49 0.99
0 4 -38 0.3 1.37
0 -4 -39 2.81 1.48
0 4 -39 -0.59 1.32
0 4 39 1.06 2.27
0 -4 -40 1.26 1.21
0 4 -40 1.84 1.21
0 4 40 -0.47 2
0 -4 -41 3.32 1.15
0 4 41 0.82 1.72
0 -4 41 0.35 1.61
0 4 -41 2.97 1.21
0 -4 -42 -0.57 0.9
0 4 42 1.37 1.76
0 4 -42 -0.39 0.95
0 -4 42 0.29 1.38
0 -4 -43 0.15 0.72
0 -4 43 -1.18 1.16
0 4 -43 1.1 0.81
0 -4 44 3.05 1.21
0 4 -44 4.19 0.86
0 -5 0 2.59 1.76
0 -5 0 -0.18 0.77
0 -5 1 216.11 18.54
0 -5 -1 210.26 18.42
0 5 -1 226.78 19.51
0 -5 -1 200.81 17.54
0 -5 -2 11.07 2.38
0 -5 -2 12.56 1.68
0 5 -2 5.79 2.73
0 -5 2 9.15 2.19
0 5 -3 300.11 29.62
0 -5 3 332.32 28.82
0 -5 -3 359.38 28.78
0 -5 -4 175.67 14.88
0 5 -4 153.59 15.88
0 -5 4 155.23 14.88
0 -5 -5 91.96 8.52
0 5 -5 88.11 9.81
0 -5 5 74.46 8.5
0 5 -6 192.84 19.08
0 -5 6 186.56 17.74
0 -5 -6 201.6 17.58
0 -5 -6 199.15 17.64
0 5 -7 20.85 4.61
0 -5 7 24.27 3.83
0 -5 -7 19.85 3.42
0 -5 -7 23.27 3.55
0 -5 -8 77.48 7.95
0 -5 -8 70.53 7.73
0 -5 8 75.54 8.27
0 5 -8 73.5 9.36
0 5 -9 43.43 7.47
0 -5 -9 53.78 6.33
0 -5 -9 54.9 6.3
0 -5 9 61.52 6.95
0 -5 -10 0.63 1.64
0 5 -10 -1.17 2.9
0 -5 -10 2.4 2
0 -5 10 -1.52 1.96
0 -5 -11 41.51 5.31
0 -5 11 37.68 5.63
0 -5 -11 33.75 5.07
0 5 -11 46.86 7.07
0 -5 11 52.4 9.48
0 -5 12 191.58 19.32
0 -5 -12 218.72 19.2
0 -5 12 198.92 23.14
0 -5 13 458.07 42.01
0 -5 -13 492.12 41.68
0 -5 13 503.97 46.91
0 -5 14 13.47 3.64
0 -5 -14 15.47 3.53
0 -5 14 16.55 7.57
0 -5 -15 212.14 20.75
0 -5 15 235.92 21.59
0 -5 15 214.01 25.76
0 -5 16 -1.08 2.43
0 -5 -16 2.77 2.07
0 -5 16 2.68 5.65
0 -5 -17 20.61 4.33
0 -5 17 28.77 5.43
0 -5 17 25.64 9.46
0 -5 -18 36.48 6.14
0 -5 18 30.46 5.95
0 -5 18 51.44 11.42
0 -5 -19 19.9 4.27
0 -5 19 9.01 3.77
0 -5 19 16.05 8.37
0 -5 20 -1.36 2.88
0 -5 -20 -1.17 2.47
0 -5 20 3.4 6.21
0 -5 21 1.44 3.22
0 -5 -21 1.24 2.61
0 -5 21 -3.6 6
0 5 21 -3.65 4.71
0 -5 22 33.36 7.26
0 -5 -22 49.69 7.57
0 -5 22 45.6 13.43
0 5 22 46.8 12.47
0 -5 -23 1.38 3.08
0 -5 23 1.6 3.57
0 5 23 4.16 6.94
0 -5 23 4 6.68
0 5 -24 -0.68 1.51
0 -5 24 1.13 2.2
0 -5 -24 1.44 3.04
0 -5 24 -1.67 3.06
0 -5 24 -8.41 9.41
0 5 24 4.43 8.09
0 5 -25 7.39 1.98
0 -5 -25 4.21 1.73
0 -5 -25 7.89 1.83
0 -5 25 7.69 2.5
0 5 -25 5.27 1.92
0 -5 -25 5.96 1.7
0 -5 -25 1.51 2.79
0 -5 25 8.81 9.86
0 5 25 -4.69 6.08
0 5 -26 9.47 2.22
0 5 26 9.53 2.44
0 -5 -26 9.55 1.97
0 -5 -26 8.32 2.04
0 -5 26 3.07 2.52
0 -5 -26 9.31 2.02
0 5 -26 7.8 2.18
0 -5 -26 18.82 5.28
0 -5 26 9.19 6.89
0 5 26 19.85 9.09
0 5 -27 3.76 1.71
0 5 27 -0.56 2.09
0 -5 -27 1.63 1.56
0 -5 27 3.8 2.41
0 -5 -27 1.87 1.43
0 -5 -27 2.14 1.37
0 5 -27 2.82 1.86
0 -5 -27 6.5 3.43
0 -5 27 4.76 7.1
0 5 27 -5.22 6.74
0 5 -28 9.63 2.4
0 -5 -28 15.54 2.48
0 -5 -28 15.01 2.62
0 -5 28 9.74 3.3
0 5 28 15.31 3.05
0 5 -28 3.92 3.43
0 -5 -28 15.07 4.78
0 5 -28 12.38 2.48
0 -5 -28 13.23 2.34
0 5 28 10.86 7.09
0 -5 -29 0.38 1.37
0 5 -29 0.42 1.72
0 -5 -29 -0.42 1.44
0 -5 29 1.32 2.65
0 5 29 -0.62 1.78
0 -5 -30 0.76 1.53
0 5 -30 -0.42 1.62
0 -5 30 2.66 2.67
0 -5 -30 -0.42 1.45
0 5 30 -1.28 2.13
0 5 -31 4.26 1.84
0 -5 -31 2.3 1.45
0 -5 31 3.99 2.9
0 -5 -31 2.12 1.57
0 5 31 3.94 2.36
0 -5 -32 10.69 2.15
0 5 -32 8.44 2.23
0 -5 -32 7.1 2.02
0 5 32 4.02 2.48
0 -5 -32 8.19 1.81
0 -5 -33 0.38 1.38
0 5 -33 1.24 1.72
0 -5 -33 0.41 1.67
0 5 33 0.67 2.51
0 -5 -33 1.86 1.29
0 5 -34 26.87 3.84
0 -5 -34 25.67 3.56
0 -5 -34 31.51 3.78
0 5 34 29.5 4.58
0 -5 -34 28.47 3.43
0 -5 -35 3.88 1.65
0 5 -35 2.69 1.8
0 5 35 4.6 2.55
0 -5 -35 0.38 1.38
0 -5 -35 2 1.16
0 5 -36 2.53 1.78
0 -5 -36 3.02 1.41
0 -5 -36 2.11 1.43
0 5 36 5.08 2.6
0 -5 -36 1.88 1.14
0 5 -37 2.69 1.62
0 -5 -37 6.9 1.67
0 -5 -37 4.54 1.52
0 -5 -37 3.98 1.24
0 5 -38 1.54 1.47
0 -5 -38 1.44 1.2
0 5 38 -0.56 2.13
0 -5 -38 1.46 1.26
0 -5 -39 0.52 1.03
0 -5 -39 -0.26 1.02
0 5 39 0.51 2.01
0 5 -39 0.83 1.32
0 -5 -40 4.64 1.35
0 5 40 1.36 1.87
0 5 -40 5.09 1.46
0 5 -41 -1.25 1.1
0 -5 -41 1.2 1.04
0 5 -42 0.17 0.8
0 -5 -42 -0.5 0.81
0 5 -43 -0.27 0.62
0 -5 -43 0.66 0.65
0 -6 0 85.92 8.96
0 6 0 95.93 10.19
0 -6 -1 140.18 12.44
0 -6 1 146.14 13.63
0 6 -1 160.08 14.89
0 -6 -1 146.72 13.57
0 -6 -2 209.7 18.25
0 -6 -2 216.53 19.32
0 -6 2 231.82 19.54
0 6 -2 212.74 20.46
0 -6 -3 46.91 4.64
0 -6 -3 45.6 5.45
0 6 -3 46.77 6.64
0 -6 3 43.42 5.55
0 -6 -4 11.9 2.57
0 6 -4 4.89 3.11
0 -6 4 10.69 2.73
0 -6 5 555.85 49.66
0 6 -5 584.94 51.22
0 -6 -5 616.19 49.62
0 -6 6 18.31 3.47
0 -6 -6 17.82 3.33
0 6 -6 16.37 4.32
0 -6 -7 469.58 39.56
0 -6 7 445.47 39.72
0 6 -7 470.03 41.38
0 6 -8 180.94 19.91
0 -6 -8 210.31 18.45
0 -6 -9 159.34 15.5
0 6 -9 153.8 17.28
0 -6 -9 171.11 15.56
0 -6 -10 96.77 9.62
0 6 -10 79.27 11.02
0 -6 -10 94.66 9.62
0 -6 10 75.09 9.63
0 -6 -11 8.34 2.65
0 -6 -11 4.33 2.08
0 -6 11 8.06 2.88
0 6 -11 8.46 3.83
0 -6 -12 0.8 1.89
0 -6 -12 0.76 1.8
0 -6 12 -4.72 2.64
0 6 -12 -1.47 2.9
0 -6 13 19.96 4.25
0 -6 -13 15.22 3.47
0 -6 -13 18.52 3.67
0 -6 -14 6.23 2.69
0 -6 14 3.16 2.87
0 -6 -14 7.61 2.64
0 -6 -15 15.96 3.78
0 -6 -15 16.97 3.86
0 -6 15 21.17 4.47
0 -6 -16 242.9 22.99
0 -6 16 215.24 23.18
0 -6 -16 262.7 22.97
0 -6 -17 157.03 15.48
0 -6 17 145.41 15.88
0 -6 -17 136.17 14.96
0 -6 -18 72.02 9.54
0 -6 -18 85.99 9.86
0 -6 18 73.34 10.15
0 -6 19 23.78 9
0 -6 19 20.67 5.23
0 -6 -19 24.32 5.08
0 -6 -19 31.56 5.68
0 -6 20 28.93 6.47
0 -6 -20 38.19 6.5
0 -6 -20 41.9 6.57
0 -6 21 79.13 15.71
0 -6 -21 57.03 8.72
0 -6 -21 75.86 9.34
0 -6 21 51.71 9.07
0 -6 22 -3.96 7.23
0 6 22 -4.12 6.15
0 -6 -22 1.28 2.71
0 -6 22 -6.38 3.57
0 -6 -22 1.36 2.49
0 -6 -23 111.52 13.14
0 -6 23 113.46 14
0 -6 -23 118.32 13.56
0 6 -23 101.71 9.83
0 -6 -23 110.23 10.05
0 -6 23 100.68 10.59
0 -6 23 120.26 20.48
0 6 23 122.56 20.66
0 -6 -24 9.53 2.13
0 -6 24 11.34 3.09
0 -6 -24 8.16 2.08
0 6 -24 12.09 2.37
0 -6 -24 8.78 1.89
0 6 -24 14.61 2.52
0 6 24 4.64 6.96
0 -6 -24 5.95 3.93
0 -6 24 6.95 3.75
0 -6 -25 3.38 1.71
0 -6 -25 0.8 1.51
0 -6 25 2.94 2.37
0 6 -25 1.56 1.52
0 -6 -25 2.03 1.37
0 6 -25 3.68 1.68
0 6 25 4.89 6.32
0 -6 -25 -1.54 3.26
0 -6 25 3.61 4.26
0 -6 -26 1.92 1.34
0 -6 -26 3.3 1.59
0 -6 26 2.43 2.49
0 -6 -26 4.55 1.67
0 6 -26 4.02 1.82
0 6 -26 3.41 1.69
0 -6 -26 4.8 3.17
0 -6 -27 5.83 1.79
0 6 27 6.81 2.28
0 -6 -27 4.22 1.71
0 -6 27 4.36 2.36
0 -6 -27 6.85 1.83
0 6 -27 2.47 1.73
0 6 -27 3.88 1.85
0 6 27 5.38 8.03
0 -6 -27 9.89 3.91
0 -6 -28 12.17 2.26
0 6 -28 8.37 2.29
0 6 -28 8.69 2.11
0 6 28 7.73 2.5
0 -6 -28 11.59 2.36
0 -6 28 8.88 3.05
0 -6 -28 7.43 1.95
0 6 -29 10.15 2.42
0 -6 -29 5.62 1.97
0 6 -29 7.59 2.12
0 6 29 9.28 2.79
0 -6 -29 7.79 1.99
0 -6 -29 5.47 1.64
0 -6 29 3.85 2.59
0 6 -30 21.63 3.28
0 -6 -30 18.86 2.75
0 -6 -30 18.14 3.07
0 -6 30 11.55 3.59
0 6 30 16.62 3.39
0 6 -30 19.63 3.08
0 6 -31 1.68 1.72
0 -6 -31 1.88 1.54
0 -6 31 2.19 1.21
0 6 -31 -0.4 1.57
0 6 31 1.31 2.02
0 -6 -31 0.43 1.4
0 -6 31 1.27 2.51
0 6 -32 2.48 1.68
0 -6 -32 2.23 1.57
0 -6 -32 3.02 1.34
0 6 -32 7.44 1.98
0 6 32 1.33 2.23
0 -6 -32 4.2 1.68
0 -6 32 3.75 2.65
0 6 -33 26.14 3.29
0 -6 -33 18.92 2.84
0 -6 -33 13.5 2.42
0 6 -33 26.26 3.12
0 -6 -33 17.93 2.94
0 6 33 23.95 4.13
0 -6 33 12.12 3.42
0 -6 -34 8.44 1.96
0 6 -34 3.09 1.71
0 6 -34 8.04 2.05
0 -6 -34 6.19 1.46
0 -6 -34 5.08 1.78
0 -6 34 1.74 2.7
0 6 34 3.95 2.45
0 6 -35 2.56 1.71
0 -6 -35 1.34 1.33
0 -6 -35 4.51 1.33
0 -6 -35 7.75 1.87
0 6 35 3.21 2.51
0 -6 35 5.48 2.51
0 -6 -36 21.12 2.95
0 6 -36 19.45 2.97
0 -6 36 20.96 3.79
0 6 36 21.59 3.91
0 -6 -36 20.29 2.92
0 -6 -37 4.67 1.42
0 6 -37 3.76 1.53
0 6 37 4.07 2.59
0 -6 37 3.75 2.52
0 -6 -37 4.1 1.51
0 -6 -38 0.8 1.12
0 6 -38 -0.85 1.25
0 6 38 -1.61 2.16
0 -6 -38 -0.28 1.08
0 -6 -39 0.95 1.07
0 6 39 2.9 2.07
0 -6 -39 2.24 1.14
0 6 -39 2 1.25
0 6 -40 0.87 0.98
0 -6 -40 0.18 0.73
0 -6 -40 0.21 0.96
0 -6 -41 0.17 0.77
0 6 -41 -0.18 0.81
0 6 -42 6.51 1.13
0 -7 0 -1.27 1.84
0 7 0 -1.04 2.56
0 -7 1 1.29 1.87
0 -7 -1 1.9 2.01
0 7 -1 2.1 2.48
0 -7 -2 32.51 3.58
0 -7 2 37.46 5.06
0 7 -2 31.49 5.89
0 -7 -2 40.66 5.03
0 -7 -3 83.68 7.9
0 -7 3 89.58 9.26
0 7 -3 82.9 10.41
0 -7 -3 92.14 9.23
0 -7 -4 84.69 7.77
0 -7 4 72.21 8.79
0 7 -4 70.86 10.11
0 -7 -4 98.65 9.18
0 7 -5 966.05 83.85
0 -7 5 973.48 82.22
0 -7 -5 999.35 82.08
0 -7 -6 7.49 2.61
0 7 -6 2.55 3.57
0 -7 6 2.25 1.96
0 -7 7 85.55 9.3
0 7 -7 78.9 10.72
0 -7 -7 80.8 8.98
0 -7 -8 392.51 34.48
0 7 -8 395.54 36.63
0 7 -9 273.06 28.46
0 -7 -9 305.54 26.57
0 7 -10 75.04 10.74
0 -7 -10 69.29 8.33
0 -7 -11 4.11 2.23
0 7 -11 1.6 3.16
0 -7 -12 3.44 2.49
0 7 -12 1.66 3.03
0 -7 -12 1.81 1.91
0 -7 12 1.05 2.47
0 -7 -13 51.23 6.82
0 7 -13 34.42 7.98
0 -7 13 37.32 6.61
0 -7 -14 4.71 2.72
0 -7 -14 -0.99 2.55
0 -7 14 -1.15 2.43
0 -7 -15 34.13 5.3
0 -7 15 19.4 4.75
0 -7 -15 20.74 4.53
0 -7 16 16.57 4.77
0 -7 -16 23.79 4.75
0 -7 -16 22.77 4.81
0 7 -17 20.73 3.11
0 -7 -17 14.78 4.07
0 -7 17 12.04 4.91
0 -7 -17 21.71 4.53
0 7 -18 1.36 1.56
0 -7 -18 2.39 2.67
0 -7 18 -1.4 3.31
0 -7 -18 3.41 2.69
0 -7 19 25.01 6.06
0 -7 -19 27.44 5.65
0 -7 -20 38.02 6.75
0 -7 20 38.44 7.13
0 -7 -20 41.21 6.76
0 -7 -21 37.01 6.7
0 -7 21 30.45 6.58
0 -7 -21 26.11 5.88
0 -7 -22 27.52 3.3
0 -7 22 19.88 3.97
0 -7 -22 25.6 3.52
0 -7 22 26.74 6.34
0 -7 -22 28.62 5.94
0 -7 -22 32.69 6.13
0 7 -22 27.41 3.51
0 -7 -23 50.64 8.22
0 -7 23 46.91 8.7
0 -7 -23 41.1 7.64
0 7 -23 59.51 5.66
0 7 -23 56.81 5.6
0 -7 -23 47.96 5.29
0 -7 -23 49.37 5.3
0 -7 -23 49.59 5.56
0 -7 -23 52.37 5.53
0 -7 23 46.81 6.06
0 7 23 32.52 12.21
0 -7 24 9.59 3.1
0 -7 -24 11.07 2.32
0 -7 -24 10.08 2.24
0 -7 -24 7.68 1.86
0 7 -24 10.98 2.41
0 7 -24 8.59 2.17
0 -7 -24 7.35 3.72
0 -7 24 10.78 4.71
0 -7 -24 17 4.95
0 7 24 14.67 9.68
0 -7 -25 10.09 2.28
0 -7 25 8.14 2.86
0 -7 -25 12.63 2.39
0 7 -25 13.67 2.54
0 -7 -25 11.05 2.13
0 7 -25 6.13 2.1
0 -7 -25 11.18 4.21
0 -7 -25 12.15 4.32
0 -7 25 9.27 4
0 7 25 5.13 5.47
0 -7 -26 -0.4 1.37
0 -7 26 0.6 2.39
0 -7 -26 0.86 1.54
0 -7 -26 0.71 1.32
0 7 -26 0.82 1.59
0 7 -26 0.39 1.68
0 -7 -26 1.64 2.45
0 -7 26 -1.9 3.18
0 -7 -26 1.56 3.08
0 -7 -27 11.24 2.23
0 7 -27 12.5 2.54
0 7 27 11.61 2.71
0 -7 -27 10.49 2.4
0 -7 -27 12.5 2.36
0 -7 27 15.78 3.5
0 7 -27 13.13 2.52
0 -7 -28 2.21 1.45
0 7 -28 5.88 1.87
0 -7 -28 3.96 1.69
0 -7 -28 3.22 1.67
0 7 28 1.21 1.82
0 -7 28 2.46 2.48
0 7 -28 3.61 1.86
0 -7 29 48.66 6.43
0 -7 -29 51.11 5.73
0 7 29 37.47 5.88
0 -7 -29 55.48 5.69
0 7 -29 54.33 5.7
0 7 -29 59.68 5.9
0 -7 -29 51.9 5.51
0 7 -30 10.84 2.34
0 -7 -30 9.26 1.98
0 7 -30 8 2.15
0 7 30 10.89 2.85
0 -7 -30 5.69 1.99
0 -7 -30 4.31 1.68
0 -7 30 4.9 2.91
0 7 -31 2.05 1.66
0 -7 -31 3.66 1.65
0 -7 -31 1.72 1.59
0 -7 31 3.01 2.51
0 7 31 3.91 2.13
0 -7 31 3.11 1.23
0 -7 -32 2.87 1.46
0 7 -32 5.98 1.91
0 -7 32 6.1 1.55
0 7 32 1.97 2.22
0 -7 -32 4.59 1.69
0 -7 32 6.45 2.79
0 -7 -33 10.41 2.11
0 -7 33 8.77 1.78
0 -7 -33 11.75 1.89
0 7 -33 14.16 2.46
0 -7 -33 11.65 2.27
0 -7 33 10.71 2.86
0 7 33 9.81 3.35
0 7 -34 4.72 1.82
0 -7 34 1.6 2.38
0 -7 -34 4.97 1.81
0 7 34 3.21 2.46
0 -7 -34 3.65 1.55
0 7 -35 12.57 2.32
0 -7 35 9.53 2.89
0 -7 -35 7.53 2.02
0 7 35 8.72 2.82
0 -7 -35 10.94 2.05
0 7 -36 32.86 3.55
0 -7 -36 22.93 3.19
0 -7 36 30.08 4.22
0 -7 -36 26.18 3.41
0 7 36 21.93 4.14
0 7 -37 3.12 1.45
0 -7 -37 1.4 0.94
0 -7 -37 -0.27 1.05
0 -7 37 2.95 2.09
0 7 37 0.55 2.26
0 -7 -37 2.11 1.26
0 7 -38 -0.5 1.08
0 -7 -38 -0.83 0.91
0 -7 -38 0.48 1.06
0 -7 38 -1.88 1.84
0 -7 -38 1.07 1.08
0 7 38 0.5 2.02
0 7 -39 0.22 1.08
0 -7 -39 1.27 0.79
0 -7 -39 -0.21 0.88
0 -7 -39 -0.7 0.9
0 -7 39 -0.66 1.6
0 -7 40 1.13 1.38
0 7 -40 3.68 1.1
0 -7 41 15.65 2.24
0 -7 42 0.92 1
0 -8 0 205.29 18.56
0 8 0 181.39 19.75
0 8 1 169.51 16.91
0 -8 1 155.25 14.95
0 8 -1 137.46 16.14
0 -8 -1 149.73 14.81
0 -8 2 95.62 9.57
0 -8 -2 89.8 9.45
0 -8 -3 113.3 11.4
0 8 -3 104.45 12.89
0 -8 3 104.49 11.29
0 -8 4 137.64 12.96
0 8 -4 104.69 13.97
0 -8 -4 114.75 12.46
0 -8 4 132.73 12.93
0 -8 -5 488.79 40.9
0 -8 -5 504.21 42.51
0 8 -5 447 44.25
0 -8 5 501.86 42.63
0 -8 -6 494.63 42.19
0 8 -6 488.19 45.68
0 -8 6 491.24 43.76
0 -8 -6 545.43 43.87
0 -8 -7 215.83 21.55
0 8 -7 224.57 23.87
0 -8 7 261.57 22.3
0 8 -8 3.19 2.92
0 -8 8 -0.93 2.19
0 -8 -8 -0.85 2.18
0 -8 -9 14.85 3.56
0 8 -9 11.62 4.43
0 8 -10 194.8 20.95
0 -8 -10 180.67 17.97
0 -8 -11 245.66 20.61
0 8 -11 160.99 21.67
0 -8 -12 29.21 5.05
0 8 -12 24.17 6.29
0 8 -13 32.64 7.62
0 -8 -13 46.56 6.63
0 -8 -14 17.91 4
0 -8 14 15.05 4.69
0 8 -15 60.15 6.5
0 -8 15 62.06 6.04
0 -8 15 53.9 8.48
0 -8 -15 59.27 8.25
0 8 -16 1.43 1.55
0 -8 16 0.64 1.41
0 -8 -16 4.58 2.83
0 -8 16 1.38 3.24
0 8 -17 20.94 3.3
0 -8 17 18.68 4.83
0 -8 -17 20.28 4.91
0 8 -18 3.99 1.75
0 -8 -18 1.24 2.46
0 -8 18 -1.5 3.16
0 8 -19 2.04 1.71
0 -8 -19 4.06 3.19
0 -8 -19 1.29 2.56
0 -8 19 -1.56 3.08
0 -8 -20 14.45 2.28
0 -8 20 12.98 4.65
0 -8 -20 19.71 4.82
0 -8 -20 17.5 4.83
0 -8 20 8.75 2.78
0 -8 -21 45.01 5.1
0 8 -21 46.14 5.35
0 -8 -21 56.28 5.22
0 8 -21 49.09 5.34
0 -8 -21 65.72 8.74
0 -8 -21 52.65 8.31
0 -8 21 40.33 8.01
0 -8 -21 49.41 5.42
0 -8 21 37.95 5.6
0 -8 -21 51.85 5.42
0 -8 -22 15.89 2.68
0 8 -22 15.02 2.75
0 -8 -22 15.72 2.38
0 -8 -22 14.27 2.36
0 -8 -22 13.03 2.47
0 -8 22 11.02 3.05
0 -8 22 6.96 4.46
0 -8 -22 21.22 5.3
0 -8 -22 13.04 4.34
0 -8 -23 -3.13 2.86
0 -8 -23 -1.5 2.5
0 -8 23 -1.8 3.55
0 -8 -23 1.07 1.33
0 -8 -23 -0.66 1.36
0 8 -23 0.79 1.64
0 8 23 -4.96 5.23
0 -8 -23 0.81 1.41
0 -8 -23 2.94 1.5
0 -8 23 1.08 2.43
0 -8 24 9.25 4.38
0 -8 -24 7.71 3.84
0 -8 -24 3.23 3.21
0 -8 -24 4.38 1.75
0 8 -24 6.43 1.99
0 -8 24 6.7 2.63
0 -8 -24 6.02 1.89
0 -8 -24 7.79 2.03
0 8 24 -5.18 8.65
0 -8 -24 4.1 1.53
0 -8 -25 24.52 3.18
0 -8 -25 20.71 3.26
0 -8 -25 20.2 3.27
0 -8 25 21.71 4.13
0 8 -25 24.1 3.4
0 -8 -26 31.65 4.05
0 -8 -26 41.45 4.43
0 8 -26 31.78 4.09
0 -8 -26 32.86 3.9
0 -8 -27 0.36 1.27
0 -8 -27 0.9 1.57
0 -8 27 -2.35 2.4
0 -8 -27 -0.83 1.32
0 8 -27 -0.41 1.45
0 -8 -28 -0.36 1.3
0 -8 28 1.76 2.4
0 -8 -28 3.14 1.77
0 8 28 2.46 2.29
0 -8 -28 0.41 1.23
0 8 -28 0.83 1.6
0 -8 -29 5.44 1.78
0 8 -29 3.68 1.8
0 -8 -29 4.05 1.7
0 -8 -29 6.23 1.83
0 8 29 5.04 2.38
0 -8 29 5.26 2.68
0 -8 -30 17.91 2.62
0 -8 30 15.52 2.41
0 8 -30 19.25 2.88
0 -8 -30 16.9 2.65
0 -8 30 15.55 3.46
0 8 30 9.61 3
0 -8 -30 15.77 2.86
0 -8 -31 -0.7 1.31
0 -8 31 0.31 1.07
0 8 -31 0.39 1.51
0 -8 -31 -0.75 1.35
0 -8 -31 2.13 1.68
0 8 31 0.65 1.93
0 -8 31 -0.56 2.4
0 8 -32 5.98 1.92
0 -8 32 7.43 1.62
0 -8 -32 6.1 1.76
0 -8 32 5.95 2.9
0 8 32 5.81 2.73
0 -8 -32 6.56 1.98
0 8 -33 -0.71 1.52
0 -8 33 -0.57 0.97
0 -8 -33 -0.65 1.37
0 -8 33 -3.09 2.34
0 8 33 1.91 2.07
0 -8 -33 -0.39 1.46
0 8 -34 0.66 1.31
0 -8 -34 2.45 1.24
0 -8 34 0.26 0.98
0 -8 -34 1.53 1.25
0 -8 34 -0.48 2.26
0 8 34 1.24 2.12
0 -8 -34 1.84 1.67
0 8 -35 15.28 2.37
0 -8 -35 12.64 2.05
0 -8 -35 15.87 2.26
0 -8 35 13.03 2.96
0 -8 -35 13 2.33
0 8 35 13.07 3.27
0 8 -36 14.41 2.25
0 -8 -36 14.52 2
0 -8 -36 13.98 2.15
0 -8 36 18.49 3.23
0 8 36 9.49 2.83
0 -8 -36 12.84 2.29
0 8 -37 18.97 2.41
0 -8 -37 19.14 2.19
0 -8 37 11.08 2.59
0 -8 -37 18.02 2.48
0 -8 -37 14.37 2.15
0 -8 38 14.35 2.47
0 -8 -38 10.65 1.8
0 -8 -38 12 1.65
0 -8 -39 3.17 1.14
0 -8 39 4.5 1.69
0 -8 40 2.59 1.28
0 8 -41 0.13 0.67
0 -8 41 -0.19 0.96
0 9 0 6.05 3.91
0 -9 0 0.88 1.98
0 9 -1 30.5 6.75
0 9 1 37.78 7.16
0 -9 1 31.06 5.15
0 -9 -1 31.75 5.21
0 -9 2 138.88 15.45
0 9 2 182.1 18.24
0 9 -2 165.39 17.98
0 -9 -2 162.78 15.83
0 -9 3 26.36 4.71
0 9 -3 23.6 6.11
0 9 3 30.69 6.4
0 -9 3 23.53 4.64
0 -9 -3 24.97 4.64
0 -9 4 79.88 9.13
0 9 -4 65.93 10.34
0 -9 -4 76.69 8.86
0 -9 4 67.61 8.67
0 -9 5 16.77 4.15
0 -9 5 18 3.95
0 -9 -5 19.24 4.01
0 9 -5 16.51 5.69
0 -9 6 30.23 5.06
0 -9 6 21.32 4.72
0 9 -6 18.78 5.61
0 -9 -6 26.12 4.67
0 -9 -7 100.05 10.93
0 9 -7 100.3 13.47
0 -9 7 87.46 10.83
0 -9 -8 9.76 3.37
0 -9 8 12.49 3.66
0 9 -8 9.08 4.77
0 9 -9 90 12.4
0 -9 -9 78.24 9.7
0 9 -10 34.86 7.58
0 -9 -10 33.02 5.74
0 -9 11 179.32 15.21
0 9 -11 161.26 15.82
0 -9 -11 211.94 18.36
0 9 -11 145.94 19.86
0 -9 -12 7.69 1.43
0 -9 12 6.16 1.61
0 9 -12 5.02 1.94
0 9 -12 8.25 4.37
0 -9 -12 1.1 2.51
0 -9 -13 114.59 10.28
0 -9 13 122.31 10.63
0 9 -13 110.71 11.19
0 9 -13 112.44 15.73
0 -9 -13 126.32 13.33
0 -9 14 0.94 1.33
0 -9 -14 2.16 1.09
0 9 -14 -1.53 1.66
0 -9 -14 1.18 2.63
0 -9 15 15.32 2.44
0 -9 -15 9.18 1.84
0 9 -15 17.57 2.86
0 -9 -15 7.32 3.42
0 -9 -16 1.02 1.08
0 -9 16 1.35 1.55
0 9 -16 -1.57 1.66
0 -9 16 1.47 2.46
0 -9 -16 -1.26 2.49
0 -9 17 15.05 2.64
0 -9 -17 16.4 2.32
0 9 -17 8.53 2.67
0 -9 17 19.91 5.37
0 9 -18 17.9 3.14
0 -9 -18 17.46 2.52
0 -9 18 9.53 4.13
0 -9 -18 16.26 4.7
0 -9 -18 16.93 2.37
0 -9 18 13.27 3.02
0 -9 -18 15.42 2.62
0 9 -19 33.07 4.4
0 -9 19 34.53 6.68
0 -9 -19 25.22 5.91
0 -9 -19 34.11 3.71
0 9 -19 28.87 3.84
0 -9 -19 29.59 3.39
0 -9 19 21.39 3.91
0 -9 -19 26.25 3.63
0 -9 -20 1.06 1.21
0 9 -20 0.38 1.6
0 -9 -20 -0.58 1.24
0 -9 -20 -1.24 1.65
0 -9 -20 0.62 1.35
0 -9 20 -0.49 2.05
0 -9 20 0.39 1.63
0 -9 20 1.7 3.59
0 -9 -20 -1.45 3.41
0 -9 -21 18.44 2.76
0 9 -21 21.28 2.97
0 -9 -21 14.23 2.69
0 -9 -21 18.31 2.51
0 -9 21 12.23 2.5
0 -9 21 14.25 3.21
0 -9 21 8.76 4.88
0 -9 -21 14.91 4.5
0 -9 -22 1.11 1.35
0 9 -22 0.39 1.66
0 -9 -22 1.7 1.67
0 -9 -22 0.66 1.1
0 -9 22 0.4 1.47
0 -9 22 -3.67 2.53
0 -9 22 1.8 3.55
0 -9 -22 1.53 2.56
0 -9 -23 1.57 2.62
0 -9 23 -1.84 3.07
0 -9 -23 0.38 1.53
0 -9 -23 -0.68 1.41
0 9 -23 -1.6 1.69
0 -9 23 -1.22 1.8
0 -9 23 -1.61 2.34
0 -9 -23 0.43 1.6
0 -9 -24 -0.76 1.33
0 9 -24 -0.81 1.62
0 -9 24 -1.23 1.64
0 -9 24 -1.64 2.2
0 -9 -24 -0.43 1.61
0 -9 -24 -0.45 1.57
0 -9 -24 1.04 1.29
0 9 -25 23.54 3.2
0 -9 -25 18.62 2.83
0 -9 25 16.77 2.94
0 -9 25 14.45 3.35
0 -9 -25 18.96 3.04
0 -9 -25 24.06 3.34
0 9 -26 0.41 1.63
0 -9 -26 -0.65 1.16
0 -9 -26 0.35 1.18
0 -9 26 -3.36 2.33
0 -9 -26 0.46 1.48
0 -9 -26 1.29 1.53
0 -9 -27 35.51 4.17
0 9 -27 40.67 4.56
0 -9 -27 43.81 4.26
0 -9 27 26.35 4.65
0 -9 -27 30.45 4.39
0 -9 -27 36.91 4.41
0 9 -28 6.35 2.03
0 -9 -28 6.76 1.75
0 -9 -28 12.35 2.15
0 -9 28 11.69 3.14
0 9 28 8.07 2.75
0 -9 -28 9.16 2.09
0 -9 -28 11.71 2.37
0 9 -29 3.1 1.63
0 -9 -29 0.32 1.18
0 -9 -29 -0.35 1.32
0 -9 29 0.55 2.2
0 -9 -29 0.44 1.58
0 9 29 -0.63 2.05
0 -9 -29 0.4 1.41
0 9 -30 11.24 2.33
0 -9 -30 6.47 1.61
0 -9 30 9.16 1.75
0 -9 -30 9.14 1.92
0 -9 30 6.93 2.69
0 9 30 7.62 2.63
0 -9 -30 7.33 2.06
0 -9 -30 7.77 1.9
0 9 -31 19.01 2.92
0 -9 31 16.37 2.56
0 -9 -31 19.59 2.67
0 -9 -31 17.31 2.67
0 -9 31 22.11 3.72
0 9 31 15.21 3.33
0 -9 -31 22.38 3.18
0 -9 -31 23.25 3
0 9 -32 34.26 3.9
0 -9 32 28.79 3.49
0 -9 -32 33.91 3.59
0 -9 -32 26.45 3.56
0 -9 32 29.42 4.41
0 9 32 36.31 4.93
0 -9 -32 29.64 3.98
0 -9 -33 34.23 3.9
0 9 -33 36.08 4.07
0 -9 -33 37.42 3.9
0 -9 33 37.18 3.91
0 -9 33 33.22 4.66
0 9 33 36.64 5.25
0 -9 -33 31.66 4.14
0 9 -34 0.58 1.3
0 -9 -34 -1.23 1.04
0 -9 34 0.49 0.93
0 -9 34 1.29 1.97
0 -9 -34 -0.35 1.39
0 9 34 -1.17 2.05
0 -9 -34 0.27 1.03
0 -9 35 9.85 2.39
0 -9 -35 7.33 1.79
0 9 35 11.06 2.77
0 -9 35 8.97 1.54
0 -9 -35 9.61 1.6
0 -9 36 16.69 2.8
0 -9 -36 18.15 2.52
0 -9 -36 15.54 2.06
0 -9 37 19.21 3.03
0 -9 -37 24.78 2.91
0 -9 -37 25.57 2.61
0 -9 -38 1.32 0.97
0 -9 38 1.09 1.44
0 9 -39 -0.33 0.77
0 -9 -39 0.37 0.79
0 -9 39 -0.23 1.13
0 -9 40 0.74 1.01
0 9 -40 0.54 0.59
0 10 0 46.79 9.09
0 10 0 56.08 6.99
0 10 -1 21.71 6.29
0 10 1 12.6 4.98
0 -10 1 16.39 4.14
0 -10 -1 12.26 3.76
0 10 1 19.05 3.64
0 10 -1 11.24 3
0 -10 -2 2.05 2.17
0 -10 2 5.16 2.88
0 10 -2 3.65 3.85
0 10 2 1.81 3.3
0 10 -2 -1.24 2.11
0 -10 -3 45.46 6.27
0 -10 3 39.82 6.12
0 10 3 29.17 6.79
0 10 -3 24.02 7
0 -10 3 31.28 5.66
0 10 -3 30.5 4.55
0 -10 4 20.81 4.65
0 10 -4 16.91 5.69
0 10 4 24.05 6.55
0 -10 4 22.22 4.44
0 -10 -4 20.89 4.53
0 10 -4 21.05 3.82
0 -10 5 7.55 3.33
0 -10 5 3.35 2.51
0 -10 -5 3.18 2.51
0 10 -5 -1.91 3.78
0 10 -5 2.96 1.99
0 -10 -6 -1.08 2.66
0 -10 6 2.29 2.56
0 -10 6 -2.21 2.73
0 10 -6 1.95 3.57
0 10 -6 -0.58 1.85
0 -10 7 1.18 2.32
0 10 -7 4 3.95
0 -10 -7 1.1 2.45
0 -10 7 -2.26 3.16
0 10 -7 0.58 1.72
0 -10 -7 1.6 1.02
0 -10 -8 11.2 3.65
0 -10 8 9.68 3.49
0 10 -8 12.31 5.15
0 10 -8 10.27 2.7
0 -10 -8 11.16 1.77
0 -10 8 10.66 1.97
0 10 -9 8.42 5.47
0 -10 -9 4.58 3.25
0 10 -9 5.09 2.1
0 -10 9 9.73 1.79
0 -10 -9 6.87 1.47
0 10 -10 8.64 5.12
0 -10 -10 7.04 3.2
0 10 -10 6.74 2.32
0 -10 10 5.74 1.62
0 -10 -10 7 1.46
0 10 -11 24.39 6.56
0 -10 -11 12.03 3.75
0 10 -11 14.55 3.32
0 -10 -11 17.76 2.38
0 -10 11 19.87 2.67
0 10 -12 15.91 6.04
0 -10 -12 22.26 5.16
0 10 -12 17.9 3.24
0 -10 12 16.92 2.61
0 -10 -12 16.65 2.38
0 10 -13 27.91 7.89
0 -10 -13 26.69 5.66
0 10 -13 29.13 4.25
0 -10 -13 27.37 3.22
0 -10 13 28.25 3.53
0 -10 -14 27.45 5.46
0 10 -14 25.89 3.86
0 -10 14 20.96 3.03
0 -10 -14 20.9 2.79
0 -10 15 4.52 1.87
0 -10 -15 3.53 1.36
0 -10 -15 4.77 1.52
0 10 -15 7.37 2.19
0 -10 -15 2.69 3.03
0 10 -16 6.86 2.29
0 -10 -16 4.16 3.13
0 -10 -16 3.83 1.52
0 -10 -16 6.4 1.63
0 -10 16 6.44 1.89
0 -10 16 5.25 2.3
0 -10 -16 3.99 1.54
0 -10 -16 4.14 1.71
0 10 -17 27.13 4.26
0 -10 -17 28.49 3.58
0 -10 -17 42.76 6.88
0 -10 17 27.59 3.7
0 -10 -17 29.08 3.45
0 -10 17 33.55 4.23
0 -10 17 23.82 3.6
0 -10 -17 30.84 3.68
0 -10 -17 31.74 3.85
0 10 -18 16.32 3.36
0 -10 -18 18.18 2.86
0 10 -18 19.69 2.96
0 -10 -18 27.83 5.57
0 -10 18 16.68 5.06
0 -10 -18 20.16 2.72
0 -10 18 16.29 2.9
0 -10 18 20.62 3.47
0 -10 -18 21.05 3.08
0 10 -19 57.58 6.42
0 -10 -19 51.2 8.33
0 -10 19 44.68 8.28
0 -10 -19 53.01 5.6
0 10 -19 54.87 5.67
0 -10 -19 51.07 5.33
0 -10 -19 52.3 5.29
0 -10 19 41.06 5.8
0 -10 19 55.57 5.66
0 -10 -19 51.95 5.7
0 10 -20 -1.18 1.92
0 -10 -20 -1.54 3.04
0 -10 20 -1.76 2.94
0 -10 -20 0.75 1.38
0 10 -20 -1.54 1.62
0 -10 -20 0.88 1.65
0 -10 -20 1.83 1.25
0 -10 -20 0.32 1.2
0 -10 20 3.08 1.79
0 -10 20 1.49 1.99
0 -10 -20 0.86 1.67
0 -10 -21 72.59 9.87
0 -10 21 48.61 9.24
0 -10 -21 67 6.34
0 -10 -21 61.17 6.09
0 10 -21 66.94 6.49
0 -10 -21 59.38 6.03
0 -10 21 65.11 6.9
0 -10 21 49.44 6.17
0 -10 -21 62.63 6.51
0 -10 -21 57.47 6.4
0 10 -22 2.75 1.71
0 -10 -22 4.03 1.82
0 -10 -22 2.84 1.38
0 -10 -22 2.35 1.4
0 -10 22 2.6 2.31
0 -10 22 5.49 1.83
0 -10 -22 6.59 1.8
0 -10 -23 58.17 6.31
0 -10 -23 69.09 6.34
0 10 -23 61.5 6.47
0 -10 -23 70.56 6.29
0 -10 23 64.39 6.96
0 -10 23 49.42 6.23
0 -10 -23 59.58 6.51
0 -10 -24 35.65 3.98
0 10 -24 26.79 3.7
0 -10 -24 33.42 3.62
0 -10 -24 26.12 3.49
0 -10 24 27.65 3.78
0 -10 24 25.59 4.12
0 -10 -24 29.89 3.96
0 10 -25 36 4.08
0 -10 -25 31.05 3.81
0 -10 25 35.8 4.75
0 -10 -25 31.39 4.2
0 -10 -25 28.31 3.69
0 -10 -26 31.61 3.87
0 -10 -26 37.1 3.96
0 -10 26 26.63 4.47
0 -10 -26 30.04 4.23
0 -10 -26 33.99 4.4
0 10 -27 6.43 1.96
0 -10 -27 6.63 1.65
0 -10 -27 5.77 1.61
0 -10 27 6.33 2.52
0 -10 -27 10.22 2.07
0 -10 -27 9.95 2.24
0 10 -28 39.32 4.17
0 -10 -28 29.28 3.8
0 -10 -28 33.98 3.82
0 -10 28 26.9 4.49
0 -10 -28 34.58 4.33
0 -10 -28 33.04 4.18
0 10 28 34.65 4.9
0 10 -29 -1.06 1.47
0 -10 29 1.21 1.16
0 -10 -29 1.2 1.2
0 -10 29 -0.5 2.05
0 10 29 -1.86 2.02
0 -10 -29 -0.86 1.73
0 -10 -29 -1.59 1.48
0 -10 -29 0.32 1.13
0 -10 -30 31.02 3.47
0 -10 30 31.64 3.53
0 -10 30 32.95 4.37
0 -10 -30 30.69 3.9
0 -10 -30 23.71 3.6
0 10 30 27.2 4.4
0 -10 -30 27.25 3.44
0 -10 -31 28.87 3.15
0 -10 31 25.52 3.12
0 -10 31 20.74 3.77
0 10 31 22.54 4.08
0 -10 -31 27.57 3.58
0 -10 -31 27.15 3.35
0 -10 -31 20.25 3
0 -10 32 -0.27 0.91
0 -10 -32 1.27 1.06
0 -10 32 0.87 1.89
0 -10 -32 0.37 1.46
0 10 32 0.59 2.08
0 -10 -32 0.55 1.1
0 -10 33 11.32 2.63
0 10 33 3.42 2.17
0 -10 -33 8.99 1.96
0 -10 33 6.19 1.49
0 -10 -33 8.69 1.51
0 -10 34 44.08 4.68
0 -10 -34 39.72 4.22
0 -10 34 31.58 3.76
0 -10 -34 39.58 3.85
0 -10 35 6.7 1.97
0 -10 -35 5.47 1.55
0 -10 -35 5.65 1.23
0 -10 35 6.7 1.27
0 10 -36 2.23 1.13
0 -10 -36 4.36 1.28
0 -10 36 4.75 1.87
0 10 -37 -0.96 0.94
0 -10 -37 -0.22 0.93
0 -10 37 0.26 1.29
0 10 -38 20.02 2.09
0 -10 -38 15.9 2.11
0 -10 38 15.18 2.27
0 10 -39 1.42 0.68
0 -10 39 0.52 0.92
0 -10 -39 1.78 0.73
0 11 0 1.45 2.76
0 11 0 -2.12 3.87
0 -11 0 -2.33 2.75
0 11 1 8.08 2.99
0 11 -1 3.57 2.76
0 -11 -1 9.35 3.73
0 11 -1 2.12 4.21
0 -11 1 8.19 3.73
0 11 1 6.35 4.21
0 11 -2 -0.7 2.23
0 -11 -2 -1.17 2.63
0 -11 2 1.17 2.63
0 11 -2 -2.13 3.55
0 11 2 -4.25 5.26
0 -11 2 1.21 2.38
0 11 -3 0.69 2.42
0 11 3 6.49 4.56
0 -11 3 1.22 2.41
0 -11 3 1.18 2.93
0 11 -3 -2.15 4.24
0 -11 -3 -2.36 2.64
0 11 -4 28.5 4.84
0 11 4 32.81 8.05
0 11 -4 21.71 6.75
0 -11 -4 26.28 5.63
0 -11 4 38.31 6.34
0 -11 4 41.91 6.55
0 11 5 -0.76 3.01
0 11 -5 1.33 2.11
0 11 5 -2.22 4.37
0 11 -5 -2.2 4.64
0 -11 5 1.22 2.72
0 -11 -5 6.04 2.99
0 -11 5 1.26 2.29
0 11 -6 11.79 3
0 -11 6 8.66 3.67
0 -11 6 12.81 4.02
0 -11 -6 4.9 3.27
0 11 -6 8.92 5.06
0 11 -7 24.51 4.4
0 11 7 27.8 7.68
0 -11 -7 26.16 5.81
0 -11 7 31.57 5.8
0 -11 7 27.46 5.89
0 11 -7 38.57 8.26
0 -11 7 28.85 3.5
0 11 -8 213.65 19.87
0 -11 -8 239.69 22.22
0 11 -8 237.95 25.41
0 -11 8 194.28 21.79
0 -11 8 218.89 18.84
0 11 -9 32.67 5.22
0 11 -9 49.45 9.55
0 -11 9 28.84 6.27
0 -11 -9 49.12 7.52
0 -11 -9 51.08 4.45
0 -11 9 36.66 4.41
0 11 -10 44.19 5.76
0 -11 10 45.04 7.37
0 11 -10 45.6 9.57
0 -11 -10 44.85 7.28
0 -11 10 45.65 4.72
0 -11 -10 36.83 4.3
0 11 -11 194.64 17.93
0 -11 -11 223.62 20.85
0 11 -11 146.7 21.87
0 -11 11 183.31 20.25
0 -11 11 190.42 16.95
0 -11 -11 201.66 16.79
0 -11 -12 2.75 2.71
0 11 -12 -2.49 4.54
0 -11 12 0.34 1.41
0 -11 -12 -0.83 1.21
0 -11 -12 1.01 1.4
0 11 -12 0.61 2.1
0 -11 -13 15.26 2.43
0 -11 -13 10.3 2.2
0 11 -13 7.86 2.08
0 -11 -13 8.44 3.44
0 11 -13 12.62 6.02
0 -11 13 10.93 2.31
0 -11 -13 11.89 1.99
0 -11 13 13.63 2.63
0 11 -13 12.26 3.13
0 -11 -14 7.35 1.8
0 -11 -14 9.82 2.04
0 11 -14 8.03 2.08
0 -11 14 9.37 2.1
0 -11 -14 10.95 1.95
0 11 -14 7.35 2.72
0 -11 14 8.94 2.42
0 -11 14 8.92 2
0 -11 -14 10.07 3.79
0 11 -15 0.61 1.94
0 -11 -15 1.47 2.69
0 -11 -15 1.11 1.27
0 -11 -15 0.88 1.26
0 -11 15 0.37 1.43
0 -11 15 1.32 1.91
0 -11 15 -1.05 1.48
0 -11 -15 -0.39 1.49
0 -11 -15 0.71 1.35
0 11 -16 7.37 2.57
0 -11 -16 13.53 4.54
0 -11 -16 9.06 2.06
0 -11 16 7.88 2.05
0 -11 -16 8.36 1.84
0 -11 16 9.95 2.65
0 -11 16 9.99 2.15
0 -11 -16 6.86 2
0 -11 -16 12.14 2.33
0 11 -17 22.77 3.75
0 -11 -17 24.56 5.69
0 -11 -17 14.96 2.8
0 -11 17 17.58 2.99
0 -11 -17 19.13 2.73
0 -11 17 17.42 2.85
0 -11 17 24.14 3.52
0 -11 -17 16.09 2.7
0 -11 -17 21.33 3.13
0 11 -18 -0.62 1.78
0 -11 -18 2.33 1.36
0 -11 -18 1.57 2.86
0 -11 -18 1.23 1.28
0 -11 18 2.38 2.04
0 -11 18 -0.37 1.54
0 -11 -18 1.72 1.67
0 11 -19 51.71 6.24
0 -11 -19 57.39 5.64
0 -11 -19 48.27 5.27
0 -11 -19 58.12 5.93
0 -11 19 50.06 5.99
0 -11 19 44.75 5.43
0 -11 -19 51.27 5.25
0 11 -20 10.43 2.65
0 -11 -20 10.31 2.34
0 -11 -20 9.8 1.98
0 -11 -20 9.79 2.39
0 -11 -20 9.74 1.9
0 -11 20 12.75 2.42
0 -11 20 10.91 2.73
0 -11 -20 13.5 2.55
0 -11 -21 45.88 4.95
0 -11 -21 44.39 4.7
0 -11 -21 41.73 4.7
0 -11 21 47.26 5.49
0 -11 21 38.25 4.83
0 -11 -21 47.57 5.24
0 -11 -21 40.06 5.12
0 -11 -22 16.79 2.91
0 -11 -22 22.86 2.86
0 -11 -22 18.87 2.71
0 -11 -22 19.94 3.22
0 -11 22 24.87 3.79
0 -11 22 16.77 2.84
0 -11 -22 19.35 3.21
0 -11 -23 -1.2 1.46
0 -11 -23 1.66 1.21
0 -11 -23 0.96 1.14
0 -11 23 -0.73 1.45
0 -11 23 1.53 2.05
0 -11 -23 -0.46 1.54
0 -11 -23 0.92 1.37
0 -11 -24 5.94 1.82
0 -11 -24 10.16 1.87
0 -11 24 7.63 2.55
0 -11 -24 7.7 2.16
0 -11 -24 9.6 1.87
0 -11 -25 2.2 1.22
0 -11 25 2.52 2.3
0 -11 -25 2.66 1.63
0 -11 -25 0.98 1.26
0 -11 -26 7.38 1.6
0 -11 26 7.96 2.64
0 -11 -26 4.75 1.94
0 -11 -26 5.47 1.52
0 -11 -27 7.18 1.65
0 -11 27 7.37 1.65
0 -11 27 4.85 2.41
0 -11 -27 7.51 2.09
0 -11 -27 7.19 1.66
0 -11 -28 14.12 2.11
0 -11 28 15.06 2.22
0 -11 28 12.22 2.76
0 11 28 11.45 3.03
0 -11 -28 14.78 2.55
0 -11 -28 10.23 2.01
0 -11 29 4.96 2.44
0 11 29 4.77 2.28
0 -11 -29 1.22 1.42
0 -11 -29 4.54 1.76
0 -11 -29 3.84 1.27
0 -11 29 3.21 1.32
0 -11 30 5.15 2.18
0 -11 -30 3.9 1.55
0 -11 -30 2.71 1.64
0 11 30 4.1 2.23
0 -11 -30 0.78 0.96
0 -11 30 1.68 1.19
0 -11 31 3.23 2.02
0 -11 -31 1.09 1.44
0 11 31 -0.57 1.85
0 -11 -31 1.63 1.4
0 -11 -31 2.17 1.05
0 -11 31 0.53 1.01
0 11 -32 4.35 1.52
0 -11 32 2.62 1.8
0 -11 -32 4.4 1.71
0 -11 -32 3.96 1.16
0 -11 32 5.87 1.3
0 11 -33 3.97 1.43
0 -11 33 1.37 1.67
0 -11 -33 3.72 1.5
0 -11 33 2.9 1.14
0 11 -34 1.66 1.04
0 -11 -34 2.71 1.1
0 -11 34 1.54 1.48
0 -11 -34 2.52 1.21
0 -11 34 0.59 0.75
0 11 -35 0.42 0.95
0 -11 35 -1.64 1.44
0 -11 -35 0.25 1.07
0 -11 35 -0.17 0.65
0 11 -36 8.45 1.43
0 -11 -36 7.17 1.44
0 -11 36 8.51 1.78
0 11 -37 1.05 0.76
0 -11 -37 -0.18 0.83
0 -11 37 1.58 1.15
0 11 -38 0.47 0.54
0 -11 38 0.78 0.81
0 -11 -38 0.58 0.65
0 -12 0 22.37 5.56
0 12 0 31.82 8.2
0 -12 0 33.64 6.18
0 12 0 19.62 4.63
0 -12 1 2.7 2.85
0 12 -1 4.89 5.16
0 -12 -1 7.91 3.68
0 12 1 -2.46 4.1
0 -12 1 1.32 3.11
0 12 1 1.66 2.85
0 12 -1 3.21 2.87
0 -12 2 42.06 7.47
0 12 2 54.8 11.18
0 12 -2 44.13 9.91
0 -12 -2 74.11 9.12
0 -12 2 59.4 8.44
0 12 -2 48.74 6.79
0 -12 3 75.12 10.02
0 -12 -3 66.63 9.66
0 12 -3 83.65 13.25
0 12 3 92.76 13.96
0 -12 3 58.4 9.33
0 12 -3 75.46 8.6
0 12 -4 9.89 5.27
0 -12 4 9.65 3.64
0 12 4 5.06 5.39
0 -12 4 6.7 3.68
0 -12 -4 20.16 4.76
0 12 -4 8.29 3.18
0 -12 5 40.63 6.78
0 -12 -5 35.29 6.49
0 12 -5 27.25 7.86
0 12 5 30.71 8.53
0 -12 5 33.54 6.57
0 12 -5 31.02 5.14
0 12 5 33.36 5.82
0 -12 -6 21.98 5.52
0 12 -6 20 6.95
0 -12 6 20.58 5.12
0 12 6 23.55 7.76
0 -12 6 26.96 5.68
0 -12 -6 20.28 2.91
0 12 6 24.82 5.22
0 12 -6 23.9 4.42
0 -12 -7 30.68 3.9
0 -12 7 39.27 4.21
0 -12 7 38.92 7
0 -12 -7 38.97 6.72
0 12 7 18.58 7.89
0 12 -7 20.21 7.08
0 -12 7 38.53 4.3
0 12 7 32.19 5.92
0 12 -7 29.86 5.07
0 -12 -8 3.62 1.38
0 -12 -8 0.34 1.31
0 -12 -8 1.41 2.79
0 12 8 8.16 6.08
0 12 -8 -2.56 3.82
0 -12 8 1.47 2.9
0 -12 8 4.18 1.77
0 -12 8 4.97 2
0 -12 8 2.26 1.61
0 12 -8 0.7 2.28
0 12 8 0.9 3.08
0 -12 -9 218.17 17.39
0 -12 -9 198.95 17.3
0 12 -9 189.94 17.32
0 -12 9 198.53 20.98
0 12 -9 152.65 22.36
0 12 9 227.03 25.75
0 -12 -9 197.91 20.75
0 -12 9 203.5 17.35
0 -12 9 200.54 17.25
0 -12 9 184.43 17.38
0 12 -9 192.09 18.39
0 -12 -10 21.19 2.91
0 -12 10 19.31 2.65
0 12 -10 16.78 2.91
0 12 10 17.03 7.2
0 12 -10 20.94 6.67
0 -12 10 13.68 4.38
0 -12 -10 24.77 5.76
0 -12 10 17.16 2.86
0 -12 10 21.24 3.31
0 -12 10 20.24 2.94
0 12 -10 27.18 4.14
0 -12 -11 61.15 6.23
0 12 -11 51.28 6.13
0 12 -11 45 10.63
0 -12 11 69.96 9.86
0 -12 -11 71.11 9.7
0 -12 11 58.39 6.14
0 -12 11 59.53 6.1
0 -12 11 68.91 6.57
0 12 -11 59.13 7.14
0 -12 -12 102.5 9.34
0 12 -12 93.93 9.28
0 -12 12 102.94 12.95
0 12 -12 69.46 13.65
0 -12 -12 85.85 12.1
0 -12 12 94.19 9.23
0 -12 -12 107.12 9.11
0 -12 12 99.9 9.22
0 -12 12 108.19 9.63
0 12 -12 82.53 9.99
0 -12 -13 10.96 2.15
0 -12 -13 7.08 1.88
0 12 -13 6.68 2.08
0 12 -13 -2.69 5.33
0 -12 -13 10.72 4.15
0 -12 13 4.84 3.23
0 -12 -13 8.52 1.79
0 -12 13 6.35 1.94
0 -12 13 7.33 2.29
0 -12 13 7.97 2.02
0 12 -13 6.6 2.66
0 -12 -14 1.13 1.43
0 -12 -14 -0.4 1.48
0 12 -14 1.59 1.52
0 -12 -14 1.56 3.28
0 -12 14 -1.65 3.68
0 -12 -14 0.92 1.21
0 -12 14 -0.38 1.49
0 -12 14 -0.88 2.18
0 -12 14 1.4 1.52
0 12 -14 -1.31 2.18
0 12 -15 25.38 4.07
0 -12 -15 26.62 3.38
0 12 -15 23.42 3.33
0 -12 -15 20.55 5.61
0 -12 15 19.9 3.22
0 -12 -15 23.64 3.12
0 -12 15 25.87 3.32
0 -12 15 19.4 3.55
0 -12 -15 24.1 3.39
0 -12 -15 24.4 3.29
0 12 -16 4.53 2.37
0 12 -16 2.86 1.86
0 -12 -16 2.81 1.63
0 -12 -16 3.45 1.48
0 -12 16 3.09 1.77
0 -12 16 2.5 1.62
0 -12 16 0.92 1.89
0 -12 -16 1.92 1.66
0 -12 -16 3.85 1.82
0 12 -17 93.15 10.21
0 12 -17 105.26 9.58
0 -12 -17 107.57 9.55
0 -12 17 103.69 9.48
0 -12 -17 105.08 9.22
0 -12 17 93.16 9.67
0 -12 17 90.1 9.25
0 -12 -17 93.33 9.49
0 12 -18 2.55 2.02
0 12 -18 1.65 1.55
0 -12 -18 0.41 1.46
0 -12 -18 1.91 1.24
0 -12 18 2.89 1.53
0 -12 18 0.47 2.04
0 -12 -18 2.23 1.56
0 12 -19 11.35 2.89
0 12 -19 9.11 2.25
0 -12 -19 13.86 2.3
0 -12 -19 14.47 2.58
0 -12 -19 6.07 1.71
0 -12 19 8.28 2
0 -12 19 5.77 2.53
0 -12 -19 12.68 2.49
0 12 -20 9.32 2.69
0 -12 -20 11.41 2.36
0 12 -20 8.67 2.16
0 -12 -20 9.57 1.91
0 -12 -20 11.02 2.57
0 -12 20 7.86 2
0 -12 20 7.27 2.52
0 -12 -20 10.95 2.31
0 -12 -21 14.2 2.53
0 12 -21 8.62 2.2
0 -12 -21 11.76 2.15
0 -12 -21 13.76 2.67
0 -12 -21 11.08 1.99
0 -12 21 13.12 2.94
0 -12 21 14.09 2.5
0 -12 -21 16.99 2.77
0 -12 -22 -0.8 1.27
0 12 -22 -0.41 1.51
0 -12 -22 0.47 1.6
0 -12 -22 0.63 1.02
0 -12 -22 1.26 1.08
0 -12 22 0.97 1.88
0 -12 22 -1.03 1.43
0 -12 -22 0.92 1.61
0 -12 -23 2.78 1.7
0 12 -23 -0.4 1.3
0 -12 -23 2.48 1.21
0 -12 -23 2.18 1.25
0 -12 23 0.33 1.25
0 -12 23 2.41 2.16
0 -12 -23 0.91 1.56
0 -12 -23 1.37 1.57
0 -12 -24 1.17 1.4
0 12 -24 2.73 1.65
0 -12 -24 2.74 1.27
0 -12 -24 0.61 1.1
0 -12 24 0.47 2.01
0 -12 -24 1.35 1.47
0 -12 -24 3.57 1.6
0 12 -25 0.38 1.58
0 -12 25 1.86 1.26
0 -12 -25 0.3 1.1
0 -12 -25 -0.89 1.08
0 -12 25 -0.46 1.83
0 -12 -25 -0.43 1.4
0 -12 -25 1.76 1.67
0 12 -26 8.06 1.98
0 -12 26 10.83 2.79
0 -12 -26 5.81 1.95
0 -12 -26 11.07 2.4
0 -12 -26 11.7 1.95
0 -12 26 12.18 2.01
0 12 -27 -0.35 1.33
0 -12 27 -1.31 1.97
0 -12 -27 -1.19 1.64
0 -12 -27 0.27 0.98
0 -12 27 1.19 1.25
0 12 -28 4.66 1.65
0 -12 28 0.83 1.92
0 12 28 3.96 2.23
0 -12 -28 4.86 1.69
0 -12 28 7.72 1.63
0 -12 -28 5.16 1.41
0 12 -29 0.94 1.38
0 -12 29 -0.79 1.94
0 -12 -29 0.35 1.38
0 -12 -29 0.24 1
0 -12 29 -0.27 1.06
0 12 -30 6.4 1.6
0 -12 30 4.78 2.06
0 -12 -30 6.43 1.67
0 -12 30 4.36 1.33
0 -12 -30 5.54 1.23
0 12 -31 1.07 1.21
0 -12 31 2.38 1.54
0 -12 -31 -0.64 1.25
0 -12 -31 0.29 1.17
0 -12 31 0.24 0.89
0 12 -32 1.21 1.03
0 -12 32 1.24 1.55
0 -12 -32 -0.59 1.25
0 -12 32 1.3 0.91
0 -12 -33 0.52 0.96
0 12 -33 1.3 0.98
0 -12 33 0.84 1.3
0 -12 -33 0.8 1.11
0 -12 33 0.19 0.69
0 -12 -34 0.2 0.73
0 12 -34 0.38 0.81
0 -12 -34 0.94 1.14
0 -12 34 -0.24 1.17
0 12 -35 0.96 0.81
0 -12 -35 2.25 1.01
0 -12 35 2.1 1.13
0 12 -36 0.13 0.59
0 -12 36 0.17 0.91
0 -12 -36 0.17 0.74
0 -13 0 1.49 2.94
0 13 0 2.77 4.62
0 -13 0 -1.45 2.87
0 13 0 2.69 3.21
0 -13 0 -0.65 1.24
0 13 1 5.61 5.36
0 -13 -1 13.4 4.44
0 -13 1 17.88 4.96
0 -13 1 26.16 5.42
0 13 -1 16.6 6.71
0 -13 -1 18.94 5.1
0 13 1 19.25 4.69
0 13 -1 16.7 4.52
0 -13 -1 22.12 2.84
0 -13 1 20.89 2.79
0 -13 -2 33.64 6.66
0 -13 2 29.91 6.12
0 -13 -2 29.83 6.01
0 13 -2 33.14 9.03
0 13 2 22.59 7.92
0 -13 2 23.32 5.58
0 13 -2 18.04 4.9
0 -13 -2 30.48 3.53
0 -13 2 28.58 3.45
0 -13 3 10.24 4
0 -13 -3 10.29 4.17
0 -13 3 4.51 3.44
0 13 -3 2.76 5.09
0 13 3 11.38 6.04
0 13 -3 6.72 3.22
0 -13 3 10.69 1.96
0 -13 -3 10.21 2.06
0 13 4 2.89 5.29
0 -13 -4 -1.48 2.7
0 -13 4 1.51 2.53
0 -13 4 -1.47 3.1
0 13 -4 5.52 5.82
0 13 -4 -0.82 2.74
0 -13 -4 0.35 1.37
0 -13 4 1.87 1.36
0 -13 -4 0.94 1.26
0 13 5 67.12 13.43
0 -13 5 74.06 10.72
0 -13 -5 80.61 11.06
0 -13 5 79.51 11.12
0 13 -5 71.59 13.34
0 -13 -5 85.98 7.8
0 -13 -5 95.06 7.98
0 -13 5 72.27 7.62
0 13 -5 74.59 9.29
0 -13 -6 32.25 3.49
0 -13 6 24.22 3.19
0 -13 -6 25.41 3.39
0 13 -6 24.86 7.45
0 13 6 20.63 8.2
0 -13 6 13.9 5.2
0 -13 -6 34.65 6.51
0 -13 6 29.21 3.6
0 -13 6 24.06 3.33
0 13 6 25.73 5.63
0 13 -6 28.24 4.8
0 -13 -7 39.42 4.27
0 -13 7 32.28 4.04
0 -13 -7 41.17 4.44
0 13 -7 33.6 4.27
0 -13 7 28.1 6.53
0 13 -7 19.42 7.47
0 -13 -7 35.01 6.89
0 13 7 45.1 10.21
0 -13 7 40.87 4.38
0 -13 7 35.71 4.33
0 13 -7 41.49 5.75
0 13 7 41.98 6.7
0 -13 -8 19.64 2.89
0 -13 8 14.21 2.43
0 -13 -8 16.64 2.69
0 13 -8 16.41 2.74
0 -13 8 18.93 5.05
0 13 -8 16.72 7.04
0 -13 -8 19.99 5.07
0 13 8 33.45 9.18
0 -13 8 16.45 2.75
0 -13 8 20.5 2.84
0 13 -8 20.34 4.29
0 13 8 15.13 5.13
0 -13 9 186.13 17.89
0 -13 -9 212.84 18.29
0 -13 -9 230.56 18.31
0 13 -9 195.36 18.22
0 13 9 183.14 25.4
0 -13 9 201.79 22.01
0 -13 -9 206.85 22.09
0 13 -9 151.17 23.68
0 -13 9 212.6 18.28
0 -13 9 213.52 18.18
0 -13 9 240.45 18.61
0 13 9 193.07 20.34
0 13 -9 221.8 19.6
0 -13 -10 2.64 1.5
0 -13 10 4.47 1.49
0 -13 -10 4.96 1.94
0 13 -10 1.56 1.5
0 -13 10 3.24 3.42
0 -13 -10 1.57 3.11
0 13 -10 2.81 3.64
0 13 10 3.14 5.74
0 -13 10 3.41 1.59
0 -13 10 0.35 1.56
0 -13 10 5.03 2.18
0 13 -10 2.91 2.49
0 13 10 4.09 3.67
0 -13 11 146.85 14.2
0 -13 -11 171.77 14.68
0 13 -11 177.16 14.76
0 -13 11 163.88 18.51
0 13 11 131.39 21.06
0 -13 -11 158.99 18.32
0 -13 11 155.34 14.54
0 -13 11 172.39 14.86
0 -13 11 170.99 14.55
0 13 -11 153.73 15.59
0 13 11 182.2 17.28
0 13 -12 82.89 8.23
0 -13 -12 89.75 8.27
0 -13 12 89.13 8.28
0 -13 12 83.97 8.11
0 -13 12 85.86 8.46
0 13 12 58.99 9.81
0 13 -12 81.66 9.17
0 13 -13 144.64 13.15
0 -13 -13 143.58 13.13
0 -13 13 153.02 13.12
0 -13 13 144.66 12.98
0 -13 13 147.05 13.3
0 13 13 151.79 15.53
0 13 -13 120.7 13.84
0 13 -14 14.55 2.65
0 -13 -14 10.9 2.41
0 -13 -14 10.69 2.28
0 -13 14 12.03 2.37
0 -13 14 11.61 2.3
0 -13 14 15.66 2.97
0 13 -14 13.69 3.34
0 13 -15 0.81 1.6
0 -13 -15 1.29 1.53
0 -13 -15 -1.19 1.57
0 -13 15 0.78 1.48
0 -13 15 0.91 1.88
0 -13 15 1.41 1.48
0 13 -15 2.7 2.13
0 13 -16 0.66 2.04
0 13 -16 0.41 1.58
0 -13 -16 0.41 1.35
0 -13 16 1.56 1.62
0 -13 16 0.46 1.99
0 -13 16 1.05 1.34
0 -13 -16 0.87 1.45
0 13 -17 69.9 8.05
0 13 -17 73.84 7.34
0 -13 -17 72.88 7.35
0 -13 17 74.12 7.6
0 -13 17 72.92 7.13
0 -13 -17 67.2 7.28
0 13 -18 5.77 2.2
0 13 -18 3.23 1.64
0 -13 -18 0.41 1.39
0 -13 -18 3.18 1.34
0 -13 18 5.56 2.25
0 -13 18 3.1 1.45
0 -13 -18 2.24 1.58
0 13 -19 4.39 2.29
0 13 -19 8 1.99
0 -13 -19 4.92 1.92
0 -13 -19 6.61 1.65
0 -13 -19 6.3 2.19
0 -13 19 6.02 2.24
0 -13 19 7.8 1.94
0 -13 -19 4.03 1.74
0 13 -20 6.31 2.05
0 -13 -20 6.48 1.88
0 -13 -20 5.25 1.92
0 -13 -20 4.97 1.53
0 -13 20 7.83 2.41
0 -13 20 1.66 1.53
0 -13 -20 4.03 1.78
0 13 -21 -0.39 1.42
0 -13 -21 0.8 1.43
0 -13 -21 1.53 1.23
0 -13 -21 0.47 1.6
0 -13 21 0.64 1.27
0 -13 21 -0.46 1.8
0 -13 -21 0.89 1.63
0 13 -22 1.13 1.47
0 -13 -22 1.56 1.27
0 -13 22 0.62 1.25
0 -13 -22 0.45 1.7
0 -13 -22 -0.3 1.18
0 -13 22 -0.62 1.32
0 -13 22 1.35 1.84
0 -13 -22 -0.88 1.46
0 13 -23 -0.37 1.37
0 -13 -23 0.38 1.45
0 -13 -23 -0.87 1.18
0 -13 23 0.88 1.77
0 -13 -23 0.44 1.51
0 -13 -23 1.72 1.87
0 13 -24 7.44 1.83
0 -13 -24 5.54 1.88
0 -13 -24 8.36 1.63
0 -13 24 5.13 2.18
0 -13 -24 3.82 1.84
0 -13 -24 6.72 1.9
0 -13 -25 6.87 2.04
0 -13 -25 6.89 1.97
0 -13 -25 5.85 1.45
0 -13 25 2.38 1.33
0 13 -25 3.39 1.66
0 -13 25 5.37 1.98
0 13 25 4.9 3.52
0 13 -26 1.29 1.24
0 -13 26 3.96 1.9
0 -13 -26 5.77 1.78
0 -13 -26 3.49 1.55
0 -13 -26 3.78 1.19
0 -13 26 0.58 1.05
0 13 -27 -0.3 1.22
0 -13 27 0.75 1.66
0 -13 -27 0.36 1.37
0 -13 -27 1.48 1.53
0 -13 27 0.28 1.14
0 13 -28 11.91 2
0 -13 28 12.37 2.63
0 -13 -28 7.63 1.94
0 -13 -28 13.1 2.14
0 -13 28 9.92 1.78
0 13 -29 -0.26 1.14
0 -13 29 0.66 1.62
0 -13 -29 -0.32 1.3
0 -13 -29 -0.31 1.22
0 -13 29 -0.98 1
0 13 -30 -0.24 0.96
0 -13 30 -0.3 1.41
0 -13 -30 0.28 1.12
0 -13 30 0.23 0.86
0 -13 31 -0.55 1.35
0 13 -31 0.64 0.96
0 -13 31 0.2 0.85
0 -13 32 -0.24 1.2
0 13 -32 1.32 0.83
0 -13 -32 0.25 0.89
0 -13 32 -0.18 0.65
0 -13 -33 -0.41 0.74
0 13 -33 -0.16 0.78
0 -13 33 0.63 1.1
0 13 -34 1.08 0.7
0 -13 34 -0.18 0.91
0 -13 -34 -0.18 0.71
0 -13 -35 -0.15 0.65
0 -14 0 166.8 17.34
0 14 0 101.36 18.57
0 -14 0 106.34 15.57
0 14 0 145.09 14.93
0 -14 0 155.82 12.96
0 -14 -1 19.24 5.43
0 -14 -1 14.1 4.47
0 -14 1 22.46 5.43
0 -14 1 23.47 6.03
0 14 -1 21.25 7.99
0 14 1 15.45 7.79
0 14 1 23.41 5.36
0 14 -1 25.2 5.24
0 -14 -1 19.52 2.79
0 -14 1 15.53 2.63
0 -14 2 20.91 5.65
0 -14 -2 28.92 6.02
0 -14 2 25.04 5.87
0 14 2 24.87 8.22
0 14 -2 6.04 5.34
0 -14 -2 18.86 5.41
0 14 -2 26.43 5.26
0 -14 -2 26.27 3.28
0 -14 2 20.11 3.03
0 -14 -3 3.22 3.18
0 14 -3 -3.01 5.02
0 14 -3 5.34 3.11
0 -14 3 3.03 1.42
0 -14 -3 1.1 1.42
0 14 -4 65.96 8.16
0 -14 -4 58.09 6.1
0 -14 4 60.11 6.15
0 -14 -4 65.19 6.38
0 -14 5 13.27 2.38
0 14 -5 12.71 3.78
0 -14 -5 12.78 2.4
0 -14 -5 7.11 1.8
0 -14 5 12.14 2.1
0 -14 6 1.56 1.54
0 14 6 3.17 4.02
0 14 -6 2.48 2.69
0 -14 -6 0.35 1.19
0 -14 6 1.62 1.39
0 -14 -6 -0.38 1.66
0 -14 7 38.63 4.3
0 -14 7 33.47 3.65
0 14 -7 29.07 5.26
0 14 7 36.35 6.63
0 -14 -7 36.94 4.1
0 -14 7 32.93 3.92
0 -14 -7 32.81 4.19
0 -14 8 12.88 2.36
0 -14 8 9.59 1.72
0 -14 -8 9.57 2.04
0 -14 8 11.99 2.07
0 -14 -8 10.53 2.17
0 14 8 11.86 4.56
0 14 -8 10.26 3.39
0 -14 9 8.59 2.14
0 -14 9 5.46 1.35
0 -14 9 9.95 1.79
0 -14 -9 3.94 1.83
0 -14 -9 6.06 1.74
0 14 -9 5.4 3.09
0 14 9 8.69 4.39
0 14 -9 4.34 1.69
0 14 -10 37.94 4.29
0 -14 -10 38.78 4.2
0 -14 -10 27.43 3.95
0 -14 10 36.4 3.88
0 -14 10 30.07 4.07
0 -14 10 31.37 3.97
0 14 10 28.39 6.09
0 14 -10 32.47 5.03
0 14 -11 212.65 17.82
0 -14 11 188.64 17.36
0 -14 -11 180.28 17.61
0 -14 -11 217.53 17.84
0 -14 11 214.6 17.79
0 -14 11 210.37 17.65
0 14 -11 198.7 18.88
0 14 11 187.31 19.92
0 14 -12 204.86 17.34
0 -14 -12 207.49 17.36
0 -14 12 180.71 17.15
0 -14 12 195.69 17.11
0 14 -12 209.8 18.53
0 14 12 165.76 19.25
0 14 -13 0.79 1.22
0 -14 -13 -0.41 1.38
0 -14 13 0.78 1.42
0 -14 13 0.88 1.79
0 -14 13 0.35 1.27
0 14 13 -3.3 3.75
0 14 -13 2.12 2.3
0 14 -14 9.46 2.13
0 -14 -14 8.38 2.08
0 -14 14 6.94 1.9
0 -14 14 3.95 1.91
0 -14 14 8.94 2.01
0 14 -14 1.38 2.26
0 14 14 15.37 4.44
0 14 -15 36.04 4.38
0 -14 -15 34.41 4.43
0 -14 15 45.46 4.57
0 -14 15 34.66 4.21
0 -14 15 31.26 4.52
0 14 15 35.04 6.71
0 14 -15 47.33 5.63
0 14 -16 1.94 1.48
0 -14 -16 1.71 1.43
0 -14 16 1.32 1.77
0 -14 16 3.68 1.5
0 14 16 1.09 3.36
0 14 -16 -0.66 1.91
0 14 17 69.38 9.26
0 14 -17 66.75 7.51
0 14 -17 74.69 6.86
0 -14 -17 64.51 6.76
0 -14 17 63.43 6.45
0 -14 17 64.43 6.54
0 -14 17 69.27 7.03
0 -14 -17 61.77 6.79
0 14 -18 34.83 4.44
0 14 18 17.2 5.19
0 14 -18 24.48 3.25
0 -14 -18 20.14 3.1
0 -14 -18 23.43 3.48
0 -14 18 22.09 2.88
0 -14 18 17.83 2.81
0 -14 18 21.31 3.48
0 -14 -18 24.02 3.49
0 14 -19 1.8 1.9
0 14 19 -1.06 5.01
0 14 -19 -0.37 1.35
0 -14 -19 0.4 1.45
0 -14 19 0.61 1.07
0 -14 -19 1.4 1.67
0 -14 19 -0.62 1.28
0 -14 19 -1.29 2.15
0 -14 -19 -0.42 1.42
0 14 20 16.76 4.82
0 14 -20 12.56 2.4
0 -14 -20 16.64 2.58
0 -14 20 16.83 2.44
0 -14 -20 11.84 2.66
0 -14 20 15.61 2.9
0 -14 -20 10.91 2.43
0 14 21 -2.06 3.6
0 14 -21 -0.35 1.37
0 -14 -21 0.38 1.61
0 -14 -21 1.32 1.64
0 -14 21 0.3 1.17
0 -14 21 2.89 1.87
0 -14 -21 -0.41 1.53
0 14 22 11.04 4.12
0 14 -22 11.05 2.17
0 -14 -22 8.03 2.17
0 -14 22 9.55 1.84
0 -14 22 12.81 2.6
0 -14 -22 10.02 2.2
0 -14 -22 13.16 2.5
0 14 23 1.95 3.08
0 14 -23 -0.64 1.29
0 -14 -23 -0.7 1.53
0 -14 23 1.75 1.17
0 -14 23 -0.39 1.73
0 -14 -23 0.78 1.39
0 -14 -23 1.22 1.51
0 14 -24 3.95 1.41
0 -14 -24 3.47 1.58
0 -14 -24 3.72 1.6
0 -14 24 3.39 1.32
0 -14 24 4.07 1.92
0 14 24 4.68 3.06
0 -14 -25 5.32 1.82
0 -14 -25 8.73 1.97
0 14 -25 7.45 1.72
0 -14 25 8.45 2.14
0 -14 -26 -0.34 1.24
0 -14 -26 1.01 1.28
0 -14 26 1 1.55
0 14 -26 0.27 1.15
0 -14 27 0.49 0.96
0 -14 -27 -0.94 1.22
0 -14 -27 0.31 1.19
0 -14 27 -0.62 1.53
0 14 -27 0.25 1.01
0 -14 28 -0.68 0.92
0 -14 -28 1.15 1.21
0 -14 -28 0.58 1.3
0 -14 28 1.71 1.49
0 14 -28 0.45 1
0 -14 29 -0.21 0.8
0 -14 -29 -0.53 1.07
0 -14 -29 0.51 1.1
0 -14 29 -0.26 1.18
0 14 -29 -0.41 0.89
0 -14 30 0.94 0.79
0 -14 30 -0.93 1.18
0 14 -30 -0.72 0.85
0 -14 -30 0.83 1.08
0 -14 -30 1.2 1.01
0 -14 -30 -0.45 0.9
0 14 -31 -0.47 0.69
0 -14 -31 -0.47 0.88
0 -14 -31 -0.21 0.86
0 -14 31 1.39 0.89
0 14 -32 0.26 0.58
0 -14 -32 2.84 0.84
0 -14 -32 1.48 0.88
0 -15 0 1.09 1.24
0 15 0 1.95 3
0 -15 -1 6.62 1.75
0 -15 1 5.36 1.64
0 15 -1 8.57 3.37
0 15 1 8.95 3.44
0 -15 -2 58.96 6.22
0 -15 2 66.28 6.3
0 15 -2 52.99 7.78
0 -15 3 6.04 1.86
0 -15 3 3.82 1.49
0 -15 -3 4.15 1.61
0 15 -3 6.35 3.19
0 -15 4 -0.4 1.43
0 -15 -4 0.76 1.37
0 -15 4 1.03 1.14
0 15 -4 0.88 2.64
0 -15 5 25.91 3.44
0 -15 5 24.88 3.15
0 -15 -5 23.55 3.28
0 -15 -5 19.68 3.01
0 15 -5 28.45 5.09
0 -15 6 31.74 4.16
0 -15 6 30.4 3.89
0 -15 -6 36.6 4.2
0 -15 -6 42.8 4.27
0 15 6 22.58 5.95
0 15 -6 40.32 5.87
0 -15 7 9.08 2.16
0 -15 -7 11.38 2.19
0 -15 -7 10.37 2.04
0 -15 7 8.76 1.96
0 15 -7 9 3.21
0 15 7 6.51 4.2
0 -15 8 20.41 2.96
0 -15 8 20.49 2.52
0 -15 -8 24.48 3
0 -15 8 14.93 2.54
0 -15 -8 18.54 2.88
0 15 -8 21.52 4.37
0 15 8 21.85 5.2
0 -15 9 23.01 3.2
0 -15 9 21.92 2.81
0 -15 -9 19.07 3.12
0 -15 9 28.56 3.2
0 -15 -9 24.17 3.31
0 15 9 24.13 5.33
0 15 -9 30.27 4.77
0 -15 10 111.04 9.81
0 -15 10 108.54 9.3
0 15 10 98.93 12.3
0 15 -10 97.42 10.81
0 -15 10 94.41 9.33
0 -15 -10 99.2 9.67
0 -15 -10 104.55 9.68
0 -15 11 26.11 3.18
0 -15 11 33.35 3.82
0 -15 -11 27.49 3.58
0 -15 -11 29.71 3.73
0 -15 11 22.04 3.15
0 15 11 25.28 6.05
0 15 -11 34.52 4.95
0 15 -11 29.85 3.63
0 15 -12 -0.37 1.18
0 -15 -12 0.41 1.41
0 -15 12 1.39 1.06
0 -15 12 1.52 1.47
0 15 12 -2.19 3.56
0 15 -12 0.71 2.32
0 -15 -12 1.18 1.44
0 -15 -12 0.39 1.37
0 15 -13 0.74 1.3
0 -15 -13 0.82 1.52
0 -15 13 0.57 1.01
0 -15 13 1.49 1.31
0 15 13 -1.09 4.07
0 15 -13 0.69 2.26
0 -15 -13 0.79 1.39
0 -15 14 39.63 5
0 -15 14 46.1 4.84
0 -15 -14 51.65 5.31
0 15 -14 41.7 5.94
0 15 14 49.81 7.59
0 15 -14 56.48 5.29
0 -15 15 2.89 1.21
0 -15 15 0.36 1.45
0 -15 -15 3.19 1.55
0 15 -15 -0.65 1.88
0 15 15 1.07 3.3
0 15 -15 2.15 1.34
0 -15 16 70.9 6.55
0 -15 -16 66.98 6.86
0 15 16 65.64 9.14
0 15 -16 57.79 7.37
0 15 -16 70.43 6.79
0 -15 17 7.27 1.55
0 -15 -17 2.74 1.75
0 -15 -17 4.33 1.65
0 15 17 6.25 3.9
0 15 -17 3.02 2.05
0 15 -17 4.44 1.65
0 15 -18 2.32 1.34
0 -15 -18 3 1.56
0 -15 18 4.05 1.43
0 -15 -18 4 1.81
0 15 18 4.09 3.5
0 15 -18 2.31 2
0 -15 -18 8.17 1.99
0 15 -19 12.79 2.3
0 -15 -19 10.93 2.24
0 -15 -19 12.05 2.58
0 -15 19 13.47 2.13
0 -15 -19 10.66 2.19
0 15 -20 -0.92 1.25
0 -15 -20 1.41 1.42
0 -15 20 0.28 1.09
0 -15 -20 -0.41 1.48
0 15 20 4.84 3.31
0 -15 -20 1.11 1.3
0 15 -21 5.27 1.48
0 -15 -21 3.39 1.54
0 -15 21 4.96 1.44
0 15 21 8.42 4.02
0 -15 -21 5.55 1.95
0 -15 -21 3.59 1.51
0 15 -22 6.66 1.58
0 -15 -22 6.8 1.76
0 -15 22 8.82 1.65
0 15 22 7.16 3.45
0 -15 -22 7.16 1.98
0 -15 -22 6.91 1.77
0 15 -23 -0.52 1.17
0 -15 -23 3.2 1.55
0 -15 -23 2.31 1.37
0 -15 23 1.29 1.04
0 15 -24 0.49 1
0 -15 -24 2.49 1.25
0 -15 -24 1.33 1.19
0 -15 24 0.25 0.99
0 15 -25 0.9 0.96
0 -15 -25 0.62 1.15
0 -15 -25 1.17 1.11
0 -15 25 -1.39 0.98
0 15 -26 0.2 0.95
0 -15 -26 1.36 1.09
0 -15 -26 -1.14 1.22
0 -15 26 0.65 0.9
0 15 -27 2.56 0.9
0 -15 -27 2.05 1.12
0 -15 -27 2.24 1.07
0 15 -28 0.48 0.71
0 -15 -28 0.23 0.95
0 -15 -28 -0.23 0.95
0 15 -29 0.14 0.58
0 -15 -29 0.49 0.91
0 -15 -29 0.2 0.8
0 -15 -29 0.2 0.82
0 -15 29 -0.18 0.77
0 -15 -30 0.41 0.72
0 -15 -30 0.17 0.66
0 -15 30 0.3 0.64
0 -15 -31 0.14 0.58
0 16 0 4.73 3.69
0 -16 0 6.09 1.69
0 16 -1 3.7 3.16
0 16 1 5.78 3.66
0 -16 1 11.31 2.12
0 -16 -1 9.81 2.02
0 -16 1 6.79 2.15
0 16 -2 23.5 4.98
0 -16 -2 22.42 3.34
0 -16 2 29.57 3.45
0 -16 2 26.2 3.52
0 16 -3 10.59 3.68
0 -16 -3 12.98 2.33
0 -16 3 11.61 2.22
0 -16 3 13.01 2.4
0 16 -4 3.44 2.68
0 -16 -4 5.61 1.77
0 -16 4 6.03 1.58
0 -16 4 5.09 1.9
0 16 -5 0.84 2.5
0 -16 -5 -0.38 1.44
0 -16 5 3.61 1.37
0 -16 5 2.72 1.42
0 16 6 -1.03 3.07
0 16 -6 -0.81 2.43
0 -16 -6 1.51 1.44
0 -16 6 0.32 1.1
0 -16 6 0.38 1.52
0 16 7 5.18 3.55
0 16 -7 5.54 2.45
0 -16 -7 2.67 1.28
0 -16 -7 3.79 1.56
0 -16 7 5 1.45
0 -16 7 4.18 1.56
0 16 -8 1.54 2.43
0 16 8 2.08 3.47
0 -16 -8 2.65 1.65
0 -16 -8 0.68 1.28
0 -16 8 0.61 1.16
0 -16 8 3.76 1.54
0 16 9 11.43 4.11
0 16 -9 12.66 3.48
0 -16 -9 8.69 2.13
0 -16 9 9.4 1.81
0 -16 -9 8.63 1.87
0 -16 9 18.15 2.54
0 -16 -10 1.57 1.48
0 16 -10 4.32 2.41
0 16 10 1.04 3.19
0 -16 -10 2.45 1.33
0 -16 -10 3.76 1.67
0 -16 10 5.47 1.69
0 -16 10 2.4 0.97
0 -16 -11 8.55 2.08
0 16 -11 6.28 2.44
0 16 11 5.15 3.56
0 -16 -11 5.58 1.8
0 -16 -11 8.46 1.75
0 -16 11 4.65 1.75
0 -16 11 7.13 1.39
0 -16 -12 0.38 1.4
0 16 12 -3.07 3.41
0 16 -12 2.02 2.07
0 -16 -12 0.71 1.21
0 -16 12 -0.35 1.22
0 -16 12 0.25 0.88
0 -16 -13 -1.13 1.47
0 16 13 -3.03 3.37
0 16 -13 1.3 1.93
0 -16 -13 -1.06 1.21
0 -16 13 1.02 1.19
0 -16 13 -0.51 0.91
0 -16 -14 0.37 1.36
0 -16 14 1.8 1.04
0 16 -14 0.62 1.92
0 16 14 0.99 3.32
0 -16 -14 1.41 1.32
0 -16 15 6.44 1.38
0 -16 -15 5.24 1.63
0 16 15 3.9 3.67
0 16 -15 4.77 2.18
0 16 -15 5.76 1.45
0 -16 16 0.51 0.92
0 -16 -16 2.76 1.31
0 16 -16 0.57 1.8
0 16 16 4.77 3.48
0 16 -16 0.29 1.05
0 -16 -17 5.69 1.92
0 -16 17 4.84 1.24
0 -16 -17 4.38 1.63
0 16 17 10.19 3.87
0 16 -17 9.7 2.52
0 16 -17 5.63 1.49
0 -16 -18 0.39 1.46
0 -16 18 0.25 0.97
0 -16 -18 0.33 1.2
0 16 18 0.9 2.91
0 16 -18 -0.27 1
0 -16 -19 0.75 1.46
0 -16 19 1.48 1.03
0 -16 -19 3.18 1.37
0 16 19 0.86 2.73
0 16 -19 2.04 1.04
0 16 -20 2.17 1.05
0 -16 -20 -0.3 1.34
0 -16 20 -0.96 1.04
0 16 20 3.28 2.74
0 -16 -20 0.92 1.14
0 -16 -20 0.36 1.45
0 16 -21 2.25 0.95
0 -16 -21 1.44 1.31
0 -16 21 1.15 0.95
0 16 21 2.32 2.65
0 -16 -21 -0.34 1.26
0 -16 -21 0.88 1.05
0 16 -22 0.83 0.82
0 -16 -22 1.1 0.99
0 -16 -22 1.26 1.37
0 -16 22 0.44 0.86
0 16 -23 -0.38 0.77
0 -16 -23 -0.78 0.98
0 -16 -23 -0.59 1.12
0 -16 23 0.21 0.83
0 16 -24 1.37 0.83
0 -16 -24 -0.27 1.05
0 -16 -24 2.88 1.05
0 -16 24 0.98 0.87
0 16 -25 -0.76 0.63
0 -16 -25 -0.22 0.88
0 -16 -25 -0.74 1.1
0 -16 25 0.18 0.66
0 -16 -26 3.76 1.03
0 16 -26 1.95 0.7
0 -16 -26 4.29 1.25
0 -16 27 5.94 1.11
0 -16 -27 3.23 0.95
0 -16 -27 2.62 0.87
0 -16 -27 4.95 1.24
0 -16 28 1.93 0.79
0 -16 -28 1.2 0.7
0 -16 -28 1.81 0.83
0 17 0 0.87 2.66
0 -17 0 -0.33 1.38
0 -17 0 -0.37 1.36
0 17 1 14.1 3.94
0 17 -1 15.28 3.91
0 -17 -1 10.43 2.09
0 -17 1 12.1 2.08
0 -17 1 10.74 2.24
0 -17 -1 10.11 2.14
0 17 -2 4.98 2.78
0 -17 -2 1.7 1.46
0 -17 2 4.18 1.4
0 -17 -2 4.13 1.7
0 -17 2 2.21 1.62
0 17 -3 4.06 2.73
0 -17 3 7.56 1.69
0 -17 -3 2.4 1.54
0 -17 3 5.1 1.9
0 17 -4 7.11 2.97
0 -17 4 7.08 1.71
0 -17 -4 8.61 1.97
0 -17 4 10.81 2.14
0 17 -5 9.23 3.54
0 -17 -5 13.47 2.34
0 -17 5 11.68 2.08
0 -17 5 14.24 2.34
0 17 6 2.77 3.31
0 17 -6 1.49 2.17
0 -17 6 4.06 1.4
0 -17 -6 2.07 1.38
0 -17 6 1.75 1.37
0 -17 7 9.49 1.73
0 17 7 2.78 3.58
0 17 -7 8.68 3.21
0 -17 -7 5.5 1.88
0 -17 7 8.62 1.89
0 -17 8 -0.57 1.04
0 -17 -8 1.08 1.31
0 17 8 -0.92 3
0 17 -8 0.7 2.15
0 -17 -8 1.71 1.42
0 -17 8 -0.34 1.24
0 -17 -9 0.36 1.41
0 -17 9 2.32 1.21
0 17 -9 -1.35 2.42
0 17 9 0.92 3.07
0 -17 -9 1.69 1.45
0 -17 9 2.65 1.44
0 17 -10 15.6 3.31
0 17 10 10.01 3.98
0 -17 10 14.7 2.23
0 -17 -10 15.42 2.53
0 -17 10 17.4 2.54
0 17 -11 11.24 2.85
0 17 11 9.89 3.46
0 -17 -11 9.3 2.06
0 -17 11 12.2 2.11
0 17 12 17.68 4.57
0 17 -12 10.17 2.78
0 -17 -12 15.19 2.46
0 -17 12 15.73 2.34
0 17 -13 1.71 2
0 17 13 -0.87 3.23
0 -17 -13 2.31 1.4
0 -17 -13 3.15 1.79
0 17 -14 1.63 1.81
0 17 14 2.53 2.67
0 -17 -14 0.64 1.22
0 -17 -14 2.29 1.62
0 -17 -15 1.86 1.32
0 17 -15 1.54 1.76
0 17 15 1.64 2.66
0 17 16 3.16 2.83
0 17 17 0.76 2.46
0 17 18 1.43 2.33
0 -17 -18 0.97 1.23
0 17 19 8.08 3
0 -17 19 4.92 1.1
0 -17 -19 4.28 1.63
0 -17 20 8.71 1.45
0 -17 -20 9.17 1.84
0 -17 21 4.14 0.97
0 -17 -21 1.6 1.16
0 -17 21 4.56 1.31
0 -17 22 19.08 2.42
0 -17 -22 17.9 2.46
0 -17 -22 22.11 2.71
0 -17 23 -0.58 0.87
0 -17 -23 -0.45 0.91
0 -17 -23 0.26 1.05
0 -17 -24 3.97 1.16
0 -17 24 6.13 1.22
0 -17 -25 0.17 0.74
0 -17 25 0.15 0.65
0 -17 -26 1.06 0.74
0 18 0 5.21 2.81
0 -18 0 5.39 1.52
0 -18 0 5.81 1.64
0 18 -1 2.92 2.29
0 18 1 7.55 3.01
0 -18 -1 5.47 1.54
0 -18 1 5.02 1.38
0 -18 1 7.05 1.77
0 -18 -1 7.46 1.82
0 -18 2 -0.27 1.08
0 -18 -2 1.74 1.21
0 -18 -2 -0.65 1.19
0 -18 2 -0.63 1.32
0 18 -3 14.69 3.37
0 -18 -3 9.95 2
0 -18 -3 13.97 2.25
0 -18 3 13.18 2.24
0 18 -4 4.09 2.49
0 -18 -4 -0.29 1.14
0 -18 -4 1.62 1.47
0 -18 4 1.86 1.29
0 -18 -5 0.94 1.15
0 18 -5 -0.66 2.16
0 -18 -5 3.81 1.38
0 -18 5 2.43 1.14
0 -18 -5 3.55 1.47
0 -18 -6 4.65 1.48
0 18 6 3.88 2.66
0 18 -6 1.92 2.2
0 -18 -6 1.17 1.24
0 -18 6 3.57 1.31
0 -18 -6 2.88 1.55
0 -18 7 3.49 1.29
0 -18 -7 6.45 1.54
0 18 -7 1.24 1.93
0 18 7 3.86 2.72
0 -18 8 1.98 1.19
0 -18 -8 3.94 1.37
0 18 -8 1.19 1.79
0 18 8 1.53 2.8
0 -18 9 13.11 2.04
0 -18 9 13.61 1.89
0 -18 -9 9.53 1.97
0 18 -9 13.76 2.82
0 18 9 12.83 3.48
0 -18 10 2.37 1.16
0 -18 -10 1.17 1.17
0 -18 10 0.45 0.96
0 18 10 1.48 2.54
0 18 -10 -0.55 1.79
0 -18 -11 6.43 1.75
0 -18 11 7.05 1.38
0 -18 -11 7.11 1.7
0 18 11 10.17 2.82
0 18 -11 5.23 1.99
0 -18 -12 1.97 1.41
0 -18 -12 -0.83 1.11
0 -18 12 0.68 0.9
0 18 -12 1.98 1.73
0 18 12 -0.71 2.3
0 -18 -13 6.36 1.69
0 -18 -13 4.28 1.41
0 -18 13 6.31 1.37
0 18 -13 7.49 2.06
0 18 13 6.16 2.92
0 -18 -14 1.53 1.32
0 -18 -14 0.77 1.13
0 -18 14 1.33 1.05
0 18 -14 3.07 1.5
0 18 14 0.66 2.08
0 -18 -15 3.51 1.26
0 18 15 0.63 1.94
0 -18 -15 4.44 1.21
0 -18 15 1.95 1.02
0 18 16 1.78 1.93
0 -18 -16 -0.29 1.03
0 -18 -16 0.23 0.96
0 -18 16 0.21 0.86
0 18 17 3.87 2.15
0 -18 17 5.86 1.27
0 -18 -17 6.22 1.34
0 -18 -17 5.78 1.41
0 -18 18 7.5 1.44
0 -18 -18 9.65 1.66
0 -18 19 1.45 0.81
0 -18 -19 0.46 0.92
0 -18 -19 1.22 0.92
0 -18 20 2.01 0.86
0 -18 -20 3.14 1.06
0 -18 -20 4.31 1.18
0 -18 21 1.23 0.77
0 -18 -21 1.89 0.91
0 -18 -21 4.13 1.07
0 -18 22 0.55 0.62
0 -18 -22 1 0.73
0 -18 -22 0.92 0.69
0 19 0 0.59 1.77
0 -19 0 2.19 1.06
0 -19 0 -1.03 1.01
0 19 -1 -1.17 1.8
0 19 1 0.6 2
0 -19 -1 0.74 1.02
0 -19 1 0.76 1.06
0 -19 -1 0.26 1
0 19 -2 1.72 1.81
0 -19 -2 0.74 0.99
0 -19 2 -0.5 1.01
0 -19 -2 -0.52 1.04
0 19 -3 12.87 3
0 -19 -3 17.26 2.2
0 -19 -3 12.93 2.15
0 -19 3 16.33 2.22
0 19 -4 26.7 3.8
0 -19 -4 14.99 2.34
0 -19 4 24.95 2.64
0 -19 -4 18.79 2.55
0 19 5 5.46 2.36
0 19 -5 3.7 1.91
0 -19 -5 2.2 1.12
0 -19 5 3.07 1.14
0 -19 -5 3.57 1.25
0 19 6 1.81 2.01
0 19 -6 2.04 1.75
0 -19 -6 0.72 1.01
0 -19 -6 1.26 1
0 -19 6 1.6 0.99
0 19 -7 0.98 1.7
0 19 7 6.54 2.44
0 -19 -7 4.52 1.19
0 -19 -7 1.67 1.2
0 -19 -7 3.73 1.21
0 -19 7 3.09 1.09
0 19 -8 3.29 1.65
0 19 8 -0.58 2
0 -19 8 0.99 0.76
0 -19 -8 3.97 1.18
0 -19 -8 0.55 1.07
0 -19 8 0.64 0.86
0 -19 -8 0.24 1.02
0 19 -9 0.9 1.42
0 19 9 0.57 1.76
0 -19 9 0.98 0.79
0 -19 -9 1.14 0.96
0 -19 -9 1.61 1.13
0 -19 -9 0.24 0.91
0 19 10 -1.11 1.66
0 19 -10 -0.42 1.41
0 -19 -10 -0.22 0.87
0 -19 -10 1.39 0.93
0 -19 -10 1.83 1.08
0 19 11 11.78 2.78
0 19 -11 10.37 2.06
0 -19 -11 11.34 1.69
0 -19 -11 9.61 1.67
0 -19 -11 9.36 1.73
0 19 12 -0.51 1.83
0 -19 12 0.14 0.58
0 -19 -12 0.41 0.88
0 -19 -12 0.24 0.89
0 -19 -12 1.29 0.91
0 -19 -13 -1.38 0.94
0 -19 13 0.56 0.6
0 -19 -13 -0.23 0.92
0 -19 -13 1.23 0.92
0 -19 -14 3.75 1.14
0 -19 14 2.2 0.79
0 -19 -14 3.54 0.99
0 -19 -15 -0.21 0.83
0 -19 -15 0.53 0.8
0 -19 15 -0.53 0.57
0 -19 -16 0.39 0.88
0 -19 16 -0.13 0.57
0 -19 -17 4.97 1.09
0 20 0 6.8 1.29
0 20 0 6 1.89
0 20 1 13.34 1.78
0 20 2 -0.16 0.68
0 -20 -6 9.54 1.43
0 -20 -7 -0.16 0.61
0 -20 -8 1.08 0.67
0 -20 -9 0.44 0.61
0 -20 -9 0.17 0.68
0 -20 -10 0.14 0.64
0 -20 -10 0.82 0.72
0 -20 -11 0.54 0.54
0 -20 -11 -0.16 0.62
1 0 0 -0.51 1.06
1 0 0 0.18 0.75
1 0 0 -0.48 0.96
1 0 -1 14.69 1.53
1 0 -1 16.7 2.14
1 0 1 13.16 1.75
1 0 -1 15.97 1.44
1 0 -1 13.34 2.11
1 0 1 13.79 1.96
1 0 1 15.47 2.06
1 0 1 14.99 2.21
1 0 -2 48.69 4.23
1 0 2 52.54 4.87
1 0 2 49.29 5.17
-1 0 -3 579.75 50.25
-1 0 3 670.62 50.29
-1 0 3 563.18 50.79
1 0 3 630.94 50.76
1 0 3 617.05 51.48
-1 0 -4 111.25 10.55
-1 0 4 130.94 10.58
1 0 4 135 10.92
-1 0 4 123.08 11.46
1 0 4 120.24 12
1 0 -4 135.96 11.15
-1 0 5 7761.52 693.23
-1 0 -5 9388.78 693.42
1 0 5 9633.81 693.52
-1 0 5 7356.4 694.24
1 0 5 9999 695.47
1 0 -5 7793.45 693.61
-1 0 6 3732.89 308.97
-1 0 -6 3861.15 309.08
1 0 6 4016.19 311.23
1 0 -6 3686.91 309.24
-1 0 6 3658.08 310.38
1 0 6 3881.76 308.95
-1 0 -7 742.38 61.67
-1 0 7 768.87 61.55
1 0 -7 781.92 61.77
1 0 7 726.93 63.93
1 0 7 715.5 61.27
-1 0 7 780.58 63.42
-1 0 -8 5446.28 432.4
-1 0 8 5287.77 432.22
1 0 8 5294.9 431.77
1 0 8 5868.37 435.32
-1 0 8 5054.74 434.22
1 0 -8 5206.72 432.24
-1 0 9 1460.6 118.8
-1 0 -9 1411.47 118.88
1 0 -9 1449.61 118.64
1 0 9 1467.3 121.83
1 0 9 1456.15 118.1
-1 0 9 1445.94 121.13
-1 0 -10 44.79 5.21
1 0 -10 52.97 4.99
-1 0 10 34.9 7.09
1 0 10 48.45 8.07
-1 0 -11 1252 104.47
-1 0 11 1268.61 107.38
1 0 -11 1270.4 103.84
1 0 11 1288.64 108.11
-1 0 -12 8.03 1.98
1 0 12 14.97 5
-1 0 12 5.87 4.15
1 0 -12 7.76 1.55
1 0 -13 6.96 2.23
-1 0 -13 8.28 2.2
1 0 13 7.33 4.57
-1 0 13 4.88 3.88
1 0 -13 7.7 1.52
1 0 -14 9.84 2.92
-1 0 -14 17.53 3.2
1 0 -14 18.98 2.39
-1 0 14 23.34 6.14
1 0 14 22.08 6.66
1 0 -15 161.19 15.29
-1 0 -15 157.11 14.87
1 0 15 118.56 18.17
1 0 -15 152.21 13.38
-1 0 15 159.96 19.13
1 0 -16 -0.89 2.39
-1 0 -16 0.77 1.91
-1 0 16 2.16 5.08
1 0 16 -2.39 4.37
1 0 -17 123.35 12.69
-1 0 -17 108.13 11.98
-1 0 17 98.79 15.53
1 0 17 145.31 18.29
1 0 -18 257.33 25.44
-1 0 -18 285.61 25.3
1 0 18 267.32 30.83
-1 0 18 278.84 30.59
-1 0 -19 230.63 21.81
1 0 19 230.52 28.15
-1 0 19 218.28 26.99
-1 0 -20 96.73 10.7
-1 0 20 89.59 15.08
1 0 20 55.63 14.68
-1 0 -21 198.15 19.88
1 0 21 197.22 26.64
-1 0 21 204.94 26.14
-1 0 -22 24.83 4.88
1 0 22 11.3 7.08
-1 0 22 20.64 8.67
-1 0 -23 7.55 3.31
1 0 23 8.06 7.97
-1 0 23 11.04 8.7
-1 0 -24 1.33 2.97
1 0 24 4.28 7.13
-1 0 24 -3.91 7.13
-1 0 -25 -5.62 3.51
-1 0 25 -8.3 8.76
-1 0 26 0.57 1.86
1 0 -26 -0.35 1.32
-1 0 -26 -1.06 1.55
-1 0 -26 -2.95 3.29
-1 0 26 4.36 5.63
1 0 -27 -0.62 1.41
1 0 -27 0.4 1.35
1 0 27 1.2 2.19
-1 0 27 -2.42 2.02
1 0 -27 1.09 1.6
-1 0 -27 1.84 1.55
-1 0 -27 1.54 3.04
-1 0 27 -4.58 6.84
1 0 -28 0.32 1.29
1 0 -28 1.23 1.37
1 0 28 0.62 2.13
-1 0 28 1.27 2.07
1 0 -28 1.88 1.54
-1 0 -28 2.67 1.78
-1 0 -28 1.6 2.92
-1 0 28 -4.76 7.94
1 0 -29 4.63 1.5
1 0 29 3.85 2.41
1 0 -29 2.52 1.59
-1 0 29 1.99 2.12
-1 0 -29 5.11 1.9
1 0 -29 2.32 1.5
-1 0 -29 3.3 3.9
-1 0 29 9.89 7.38
1 0 -30 -0.79 1.56
-1 0 -30 0.8 1.67
1 0 30 -3.28 2.59
1 0 -30 -0.43 1.56
-1 0 30 0.69 2.41
1 0 -30 2.02 1.44
1 0 -31 2.01 1.58
-1 0 -31 2.45 1.74
-1 0 31 5.65 2.54
1 0 -31 3.02 1.66
1 0 31 2.65 2.23
1 0 -31 4.78 1.61
-1 0 -32 1.23 1.54
1 0 -32 -0.4 1.48
1 0 32 2.65 2.48
-1 0 32 3.59 2.62
1 0 -32 3.08 1.4
-1 0 -33 11.46 2.35
1 0 -33 7.64 2.15
1 0 33 8.54 3.13
-1 0 33 10.08 3.37
1 0 -33 12.2 2.17
-1 0 -34 2.01 1.62
1 0 -34 -1.58 1.64
-1 0 34 0.71 2.66
1 0 34 1.93 2.3
1 0 -34 1.33 1.28
1 0 -35 10 2.21
-1 0 -35 6.67 2.1
-1 0 35 6.98 3.05
1 0 35 8.06 2.91
1 0 -35 6.07 1.66
-1 0 -35 9.03 2.12
1 0 -36 7.01 1.84
-1 0 -36 6.4 1.85
-1 0 36 4.7 2.88
1 0 36 4.12 2.3
-1 0 -36 7.64 1.89
1 0 -36 7.29 1.73
1 0 -37 0.7 1.35
-1 0 -37 1.07 1.55
1 0 37 2.2 2.21
-1 0 37 -1.91 2.81
-1 0 -37 2.3 1.45
1 0 -37 0.28 1.08
-1 0 -38 7.98 2
1 0 -38 6.83 1.83
-1 0 38 7.14 2.91
1 0 38 9.13 2.59
-1 0 -38 10.76 2.04
1 0 -38 7 1.64
-1 0 -39 3.67 1.59
1 0 -39 2.68 1.31
1 0 39 2.29 2.11
-1 0 39 -1.09 2.41
-1 0 -39 1.41 1.34
1 0 -40 5.1 1.54
-1 0 -40 1.93 1.39
-1 0 40 4.42 2.36
1 0 40 2.02 1.9
-1 0 -40 2.3 1.27
1 0 -41 2.37 1.09
-1 0 -41 0.24 1.11
-1 0 41 1.3 2.04
-1 0 -41 -0.23 1.15
-1 0 -42 -0.84 1.02
1 0 -42 0.2 1
-1 0 42 0.37 1.59
-1 0 -42 0.58 0.93
-1 0 -43 1.06 0.9
1 0 -43 1.69 0.83
-1 0 -43 1.79 0.93
-1 0 -44 1.27 0.7
1 0 -44 3.2 0.86
-1 0 -44 1.67 0.71
-1 -1 -44 -0.14 0.71
-1 -1 -44 -0.62 0.6
1 1 -44 0.27 0.65
-1 -1 -43 -0.53 0.83
-1 -1 -43 -0.32 0.74
1 1 -43 0.17 0.8
-1 -1 -42 -0.64 1
-1 -1 -42 0.57 0.92
1 1 -42 -0.41 0.97
1 1 -41 0.48 1.1
-1 -1 -41 0.73 1.09
1 -1 41 -0.34 1.58
-1 -1 -41 0.44 1.07
1 1 -40 -1.08 1.24
-1 -1 -40 -1.38 1.36
1 -1 40 1.19 1.74
-1 -1 -40 -0.25 1.24
1 1 -39 7.81 1.86
-1 -1 -39 7.31 1.78
1 -1 39 1.79 1.86
-1 -1 -39 6.91 1.71
1 1 -38 1.64 1.6
-1 -1 -38 0.66 1.42
1 -1 38 0.5 2.1
1 1 -38 -0.8 1.16
-1 -1 -38 -1.2 1.36
-1 -1 -37 1.06 1.48
1 1 -37 1.41 1.47
1 -1 37 4.33 2.49
1 1 -37 1.45 1.32
-1 -1 -37 0.97 1.43
-1 -1 -36 4.49 1.91
1 1 -36 4.84 1.84
-1 1 36 0.68 2.73
1 -1 36 2.32 2.26
1 1 -36 3.11 1.41
-1 -1 -36 2.04 1.54
-1 -1 -35 5.45 1.82
1 1 -35 5.05 1.88
-1 1 35 2.8 2.83
1 -1 35 4.9 2.57
-1 -1 -35 2.47 1.55
1 1 -35 4.25 1.69
-1 -1 -34 4.8 1.83
1 1 -34 3.2 1.83
-1 1 34 4.28 2.98
1 -1 34 3.19 2.44
-1 -1 -34 3.26 1.55
1 1 -34 2.71 1.46
1 1 -33 -0.41 1.64
-1 -1 -33 2.84 1.74
-1 1 33 1.44 2.33
1 -1 33 -1.31 2.39
1 1 -33 2.43 1.72
-1 -1 -33 2.21 1.43
1 1 -32 9.4 2.35
-1 -1 -32 9.78 2.29
-1 1 32 9.98 3.12
1 -1 32 13.93 3.35
1 1 -32 8.41 2.03
-1 -1 -32 12.92 2.27
-1 -1 -31 3.24 1.96
1 1 -31 1.63 1.58
1 -1 31 1.33 2.28
-1 1 31 -0.7 2.16
1 1 -31 0.7 1.62
-1 -1 -31 3.67 1.58
1 1 -30 30.09 3.68
-1 -1 -30 20.34 3.31
1 -1 30 24.39 4.32
-1 1 30 29.9 4.57
1 1 -30 22.17 3.21
1 1 -29 7.82 1.91
1 -1 29 8.42 2.94
-1 1 29 8.5 2.93
1 1 -29 10.6 2.33
-1 -1 -29 15.97 2.54
-1 -1 -29 19.48 5.06
-1 1 29 9.98 7.49
1 1 -28 2.65 1.46
1 1 -28 5.32 1.81
-1 1 28 5.62 2.35
1 -1 28 3.79 2.68
1 1 -28 3.81 1.79
-1 -1 -28 4.91 1.81
-1 -1 -28 6.3 4.08
-1 1 28 4.83 6.24
1 1 -27 14.4 2.33
-1 1 27 8.3 2.8
1 -1 27 9.78 3.01
1 1 -27 15.07 2.55
-1 -1 -27 18.18 5.02
-1 1 27 13.83 9.15
1 1 -27 11.78 2.38
-1 -1 -27 10.92 2.39
-1 1 26 11.18 2.79
-1 -1 -26 22.69 2.84
1 1 -26 14.85 2.49
-1 -1 -26 13.07 4.39
-1 -1 -25 69.13 9.06
-1 1 25 29.12 12.06
1 -1 25 54.14 14.19
-1 -1 -24 34.18 6.06
-1 1 24 11.79 6.85
1 -1 24 25.52 10.71
-1 -1 -23 7.45 3.63
1 -1 23 8.04 7.95
-1 1 23 3.68 6.16
-1 -1 -22 19.86 4.65
-1 1 22 17.23 7.45
1 -1 22 26.34 9.86
-1 -1 -21 24.16 4.98
-1 1 21 19.22 7.77
1 -1 21 21.2 9.31
-1 -1 -20 6.16 2.69
-1 1 20 -2.98 4.98
-1 -1 -19 66.05 8.12
1 -1 19 64.18 13.26
-1 1 19 49.49 11.22
1 1 -18 114.97 14.17
-1 -1 -18 176.6 14.87
-1 1 18 132.06 18.62
1 -1 18 130.95 19.15
-1 -1 -17 51.24 6.85
1 -1 17 55.29 11.73
-1 1 17 53.75 10.59
-1 -1 -16 101.5 10.05
-1 1 16 85.45 13.49
1 1 -16 87.09 8.28
1 -1 16 80.16 13.68
-1 -1 -15 195.2 18.43
-1 1 15 188.62 22.21
1 1 -15 200.43 17.26
1 -1 15 210.15 23.72
-1 -1 -14 146.68 13.56
1 -1 14 117.41 16.85
-1 1 14 142.83 17.09
1 1 -14 137.26 12.37
-1 -1 -13 443.67 37.82
1 -1 13 442.95 42.13
-1 1 13 378.37 40.47
1 1 -13 453.92 37
-1 -1 -12 76.93 8.55
-1 1 12 87.02 11.23
1 -1 12 82.5 12.33
1 1 -12 89.46 8.09
-1 -1 -11 9.58 2.35
1 1 -11 17.96 2.46
-1 1 11 13.99 4.48
1 -1 11 12.49 4.64
1 -1 10 674.5 56.45
-1 -1 -10 675.58 56.26
1 1 -10 671.8 55.93
-1 1 10 689.12 58.75
1 -1 10 667.4 59.65
-1 -1 -9 1878.75 150.39
1 -1 9 1810.51 150.53
1 1 -9 1802.31 150.15
1 -1 9 1871.45 153.59
-1 1 9 1865.04 152.5
1 -1 8 405.96 33.67
-1 -1 -8 397.31 33.44
-1 1 8 408.43 35.31
1 -1 8 391.41 36.11
1 1 -8 389.71 33.36
-1 -1 -7 282.29 24
1 -1 7 286.67 24.19
1 -1 7 278.03 26.52
1 -1 6 638.87 50.68
-1 -1 -6 604.56 50.43
1 -1 6 559.18 52.49
1 1 -5 306.17 28.72
1 -1 5 317.87 27.73
-1 -1 -5 347.77 27.6
1 -1 5 304.4 29.42
1 -1 5 343.7 27.66
1 -1 4 159.79 14.31
1 1 -4 165.67 15.35
-1 -1 -4 172.51 14.14
1 -1 4 182.58 15.92
1 -1 4 165.14 14.34
1 1 -3 127.22 12.04
1 -1 3 122.55 11.09
-1 -1 -3 131.37 10.92
1 -1 3 136.23 12.42
1 -1 3 134.53 11.32
1 -1 2 298.65 25.17
1 1 -2 286.13 26
1 -1 2 319.16 25.55
1 -1 2 319.49 26.18
1 1 -1 1762.05 147.46
1 -1 1 1801.55 146.62
1 -1 1 1872.07 146.95
1 -1 1 1777.76 147.03
1 -1 1 1740.89 147.13
1 1 -1 1831.92 147.08
1 -1 0 42.2 4.06
1 -1 0 42.18 3.53
1 1 0 38.75 4.41
1 -1 0 38.59 3.89
1 1 0 37.26 4.07
1 -1 0 43.43 4.21
1 -1 -1 1784.1 148.32
1 1 1 1978.85 148.81
1 -1 -1 1813.07 148.5
1 -1 -1 1820.37 148.2
1 1 1 1770.66 148.51
1 -1 -2 313.42 25.56
1 1 2 302.21 25.57
1 -1 -2 295.28 25.34
1 -1 -2 315.71 25.39
1 -1 -3 134.62 11.26
1 1 3 126.19 11.44
1 -1 -3 137.19 11.41
-1 -1 3 129.47 11.33
1 -1 -4 165.52 14.77
-1 -1 4 177.22 14.72
1 -1 -4 164.78 14.86
-1 -1 4 191.69 15.82
-1 -1 5 343.01 29.36
1 -1 -5 355.31 29.52
1 -1 -5 348.98 29.46
-1 -1 5 371.14 30.67
-1 -1 6 671.43 51.94
1 -1 -6 615.59 52.05
1 -1 -6 631.93 51.87
1 1 6 614.28 51.64
-1 -1 6 582.06 53.18
1 -1 -7 283.95 23.94
-1 -1 7 292.63 23.75
1 -1 -7 258.59 23.51
1 1 7 283.19 23.33
-1 -1 7 275.64 25.42
-1 -1 8 399.64 32.64
1 -1 -8 364.12 32.74
1 -1 -8 385.03 32.32
-1 -1 8 405.83 34.79
1 1 8 386.09 32
1 -1 -9 1746.16 148.42
-1 -1 9 1867.18 148.24
-1 -1 9 1763.68 150.52
1 -1 -9 1852.58 147.84
1 1 9 1783.3 147.4
1 1 9 1851.68 151
1 -1 -10 658.11 54.75
-1 -1 10 708.41 54.56
-1 -1 10 731.11 57.6
1 1 10 614 53.35
1 -1 -10 682.85 53.95
1 1 10 643.51 57.48
-1 -1 11 14.67 2.79
1 -1 -11 10.48 2.65
-1 -1 11 11.02 4.37
1 -1 -11 13.67 2.05
1 1 11 10.32 4.91
1 1 11 13.68 1.5
1 -1 -12 66.33 8.34
-1 -1 12 87.53 8.38
1 -1 -12 84.59 7.54
1 1 12 68.69 11.09
-1 -1 12 73.36 11.21
-1 -1 13 456.55 38.41
1 -1 -13 430.7 38.63
-1 -1 13 438.52 41.92
1 1 13 471.19 42.71
-1 -1 14 153.51 14.43
1 -1 -14 140.63 14.54
1 1 14 152.75 18.61
-1 -1 14 161.19 18.5
-1 -1 15 213.9 18.97
1 -1 -15 184.22 18.97
1 1 15 210.8 23.74
-1 -1 15 212.86 23.22
1 -1 -16 91.05 10.55
-1 -1 16 108.31 14.67
1 1 16 97.39 14.74
-1 1 -17 41.07 6.21
1 -1 -17 51.18 6.76
1 1 17 46.58 10.67
-1 -1 17 40.62 9.46
-1 1 -18 164.76 14.91
1 -1 -18 141.48 14.78
-1 -1 18 139.84 19.32
-1 1 -19 51.76 7.31
1 1 19 51.59 12.25
-1 -1 19 47.58 11.22
-1 1 -20 7.49 2.83
-1 -1 20 12.06 6.39
1 1 20 3.28 6.94
-1 1 -21 19.45 4.48
1 1 21 24.64 9.2
-1 -1 21 6.44 6.93
-1 1 -22 20.71 4.97
-1 -1 22 27.61 9.14
-1 1 -23 7.77 3.23
-1 -1 23 3.69 6.74
1 1 23 -4.04 6.03
-1 1 -24 31.42 6.25
-1 -1 24 11.69 7.93
-1 1 -25 59.13 9.23
-1 -1 25 86.73 16.26
-1 1 -26 20.55 2.76
1 -1 -26 18.82 2.83
-1 -1 26 14.09 3.2
-1 1 -26 11.06 2.43
1 -1 -26 19.6 2.81
-1 1 -26 16.6 4.96
-1 -1 26 21.64 9.77
-1 1 -27 13.13 2.31
1 -1 -27 10.55 2.01
-1 -1 27 12.99 2.98
1 1 27 7.64 2.74
1 -1 -27 14.34 2.46
-1 1 -27 11.9 2.4
1 -1 -27 7.17 1.96
-1 1 -27 12.63 4.64
-1 -1 27 13.64 8.35
-1 1 -28 6.45 1.93
1 -1 -28 7.81 1.7
-1 -1 28 5.83 2.9
1 -1 -28 2.47 1.77
1 1 28 2.45 2.14
1 -1 -28 8.91 2.09
-1 1 -28 5.78 1.96
-1 1 -28 8.19 3.69
-1 -1 28 4.75 6.15
1 -1 -29 11.9 2.18
-1 1 -29 12.92 2.36
1 1 29 12.65 3.03
-1 -1 29 6.06 3.05
1 -1 -29 12.23 2.44
-1 1 -29 6.35 1.99
1 -1 -29 10.71 2.28
-1 1 -29 10.13 3.87
-1 1 -30 28.83 3.76
1 -1 -30 32.09 3.78
1 -1 -30 28.35 3.79
1 1 30 25.3 4.36
-1 -1 30 18.06 4.28
1 -1 -30 27.89 3.49
-1 1 -31 1.24 1.71
1 -1 -31 0.79 1.62
-1 -1 31 -0.71 2.54
1 -1 -31 1.3 1.59
1 1 31 1.98 2.46
1 -1 -31 1 1.27
1 -1 -32 6.38 1.99
-1 1 -32 9.93 2.14
-1 -1 32 10.04 3.18
1 -1 -32 6.06 2.07
1 1 32 5.96 2.69
1 -1 -32 9.65 1.9
-1 1 -33 -0.82 1.59
1 -1 -33 -0.4 1.42
-1 -1 33 -0.72 2.62
1 1 33 0.66 2.14
1 -1 -33 1.28 1.6
1 -1 -33 -0.66 1.23
-1 1 -34 1.21 1.44
1 -1 -34 3.12 1.67
-1 -1 34 5.65 2.99
1 1 34 8.37 2.77
1 -1 -34 3.54 1.48
1 -1 -35 3.79 1.6
-1 1 -35 6.28 2.03
-1 -1 35 5.5 2.78
1 1 35 9.34 2.8
1 -1 -35 1.86 1.2
-1 1 -36 1.88 1.49
1 -1 -36 1.82 1.44
-1 -1 36 0.66 2.36
1 1 36 -0.59 2.13
1 -1 -36 3.23 1.3
-1 1 -37 1.42 1.5
1 -1 -37 0.69 1.33
1 1 37 1.67 2.07
-1 -1 37 -0.62 2.46
1 -1 -37 0.27 1.06
-1 1 -38 -0.33 1.37
1 -1 -38 -0.32 1.3
1 1 38 1.54 2.06
-1 -1 38 0.58 2.24
-1 1 -39 5.44 1.66
1 -1 -39 4.97 1.58
1 1 39 6.01 2.09
-1 -1 39 8.47 2.77
1 -1 -40 0.79 1.16
-1 1 -40 1.9 1.38
-1 -1 40 0.95 1.94
-1 1 -40 0.26 1.15
1 -1 -41 0.92 1.02
-1 1 -41 1.44 1.16
-1 -1 41 1.25 1.92
-1 1 -41 1.13 1.06
-1 1 -42 0.21 0.92
1 -1 -42 0.2 0.94
-1 -1 42 -1.07 1.68
-1 1 -42 -0.78 0.97
1 -1 -43 -0.16 0.76
-1 1 -43 -0.17 0.81
-1 -1 43 -1.18 1.66
-1 1 -43 0.65 0.86
-1 1 -44 0.13 0.6
-1 -1 44 0.7 1.07
1 -1 -44 -0.13 0.57
-1 -2 -44 0.55 0.65
-1 2 44 -0.25 1.19
-1 -2 -44 -0.57 0.58
1 2 -44 -0.4 0.66
-1 -2 -43 0.17 0.82
1 2 -43 1.51 0.89
-1 -2 -43 -0.15 0.75
-1 -2 -42 -0.21 0.98
-1 -2 -42 0.54 0.93
1 2 -42 -0.81 0.94
-1 -2 -41 0.72 1.12
1 -2 41 1.96 1.62
-1 -2 -41 0.42 0.94
1 2 -41 -0.94 1.15
-1 -2 -40 0.54 1.23
1 2 -40 1.88 1.38
1 -2 40 -1.53 1.82
-1 -2 -40 0.24 1.08
1 2 -39 0.6 1.34
-1 -2 -39 0.3 1.3
1 -2 39 0.43 1.77
-1 -2 -39 1.07 1.25
-1 -2 -38 8.48 1.98
1 2 -38 6.85 2.05
1 -2 38 2.41 2.11
-1 -2 -38 8.74 1.86
1 2 -37 2.81 1.6
-1 -2 -37 3.84 1.63
1 -2 37 1.06 2.28
1 2 -37 4.1 1.52
-1 -2 -37 3.75 1.65
1 2 -36 4.84 1.77
-1 -2 -36 8.48 2.14
1 -2 36 4.54 2.47
1 2 -36 8.8 1.87
-1 -2 -36 9.24 1.95
1 2 -35 5.84 2.02
-1 -2 -35 6.53 1.97
1 -2 35 4.81 2.68
-1 -2 -35 1.72 1.51
1 2 -35 4.97 1.6
1 2 -34 6.03 1.93
-1 -2 -34 4.74 1.83
1 -2 34 3.77 2.32
1 2 -34 5.17 1.83
-1 -2 -34 2.83 1.53
-1 -2 -33 0.4 1.64
1 2 -33 3.28 1.73
1 -2 33 0.65 1.99
1 2 -33 1.06 1.32
-1 -2 -33 0.72 1.39
-1 -2 -32 8.88 2.05
1 2 -32 6.19 1.96
1 -2 32 9.22 2.9
1 2 -32 7.87 1.96
-1 -2 -32 8.66 2.03
1 2 -31 4.53 2.06
-1 -2 -31 7.23 2.06
1 -2 31 11.27 3.11
1 2 -31 9.68 2.08
-1 -2 -30 0.4 1.57
1 2 -30 2.03 1.69
-1 2 30 4.02 2.55
1 -2 30 1.32 2.41
1 2 -30 1.42 1.38
1 2 -29 13.28 2.46
1 -2 29 13.02 3.37
-1 2 29 14.81 3.34
1 2 -29 12.35 2.5
-1 -2 -29 8.51 2.22
-1 -2 -29 27.36 5.84
-1 2 29 20.18 10
1 2 -28 16.7 2.57
-1 2 28 14.12 3.2
1 -2 28 13.37 3.53
-1 -2 -28 17.66 2.63
1 2 -28 12.8 2.51
-1 -2 -28 17.17 4.92
-1 -2 -27 53.66 6.06
1 2 -27 75.02 6.3
1 2 -27 60.02 6.3
-1 2 27 37.46 12.55
1 -2 27 58.07 6.98
-1 2 27 55.27 6.83
-1 -2 -27 54.22 9.1
1 2 -26 7.01 1.79
1 -2 26 8.34 2.73
-1 2 26 4.93 2.04
-1 -2 -26 6.26 1.77
1 2 -26 7.22 1.91
-1 -2 -26 10.1 3.92
1 -2 26 9.47 7.92
-1 -2 -25 50.93 7.93
1 -2 25 40.44 13.63
-1 2 25 67.42 14.66
-1 -2 -24 13.1 4.14
1 -2 24 12.82 9.06
-1 2 24 7.92 5.98
-1 -2 -23 32.22 6.01
-1 2 23 40.92 12.13
1 -2 23 60.36 14.07
-1 -2 -22 80.59 10.26
1 -2 22 98.21 17.51
-1 2 22 76.55 15.27
-1 -2 -21 39.58 6.48
1 -2 21 53.41 12.39
-1 2 21 51.72 12.09
-1 -2 -20 21.63 4.5
-1 2 20 24.02 8.56
1 -2 20 19.95 8.04
-1 -2 -19 93.34 10.63
1 -2 19 89.89 15.61
-1 2 19 94.18 14.94
-1 -2 -18 186.44 17.59
1 -2 18 155.69 22.6
-1 2 18 178.43 22.51
-1 -2 -17 204.83 19.35
1 -2 17 216.83 25.16
-1 2 17 247.66 25.01
1 2 -17 195.23 17.65
-1 -2 -16 43.95 5.76
-1 2 16 44.89 8.93
1 -2 16 44.93 9.88
1 2 -16 38.83 4.55
-1 -2 -15 17.08 3.47
1 -2 15 20.48 3.91
1 2 -15 16.13 2.52
1 -2 15 6.93 5.87
-1 2 15 23.38 6.15
1 -2 14 132.65 12.72
-1 -2 -14 119.84 12.11
1 2 -14 120.48 11.28
1 -2 14 138.5 17.2
-1 2 14 109.68 14.92
-1 -2 -13 46.21 5.54
1 -2 13 40.12 5.64
1 2 -13 39.28 4.65
1 -2 13 47.08 9.08
-1 2 13 52.82 8.47
1 -2 12 161.15 15.23
-1 -2 -12 165.87 15.02
1 -2 12 145.93 18.5
1 -2 11 470.79 42.31
-1 -2 -11 539.58 42.28
1 -2 11 452.34 45.6
-1 -2 -10 21.03 3.32
1 -2 10 26.87 3.68
1 -2 10 23.92 6.1
1 -2 9 154.13 14.21
-1 -2 -9 155.61 13.93
1 -2 9 153.39 17.18
-1 -2 -8 295.5 25.65
1 -2 8 307.63 25.95
1 -2 8 300.81 28.64
-1 -2 -7 307.58 25.9
1 -2 7 295.14 26.12
1 -2 7 331.15 28.86
1 -2 6 360.87 30.23
-1 -2 -6 356.09 29.96
1 -2 6 352.76 32.43
1 -2 5 1402.29 116.8
-1 -2 -5 1423.4 116.57
1 -2 5 1503.97 118.83
1 2 -4 371.35 32.23
1 -2 4 369.38 31.02
-1 -2 -4 369.07 30.8
1 -2 4 378.48 32.83
1 -2 3 3.8 1.44
1 -2 3 3.55 1.26
1 2 -3 1.68 1.93
1 -2 3 3.77 2.49
1 2 -2 19.9 3.26
-1 -2 -2 19.48 2.11
1 -2 2 19.29 2.3
1 -2 2 17.33 2.52
1 -2 1 1034.54 82.03
1 -2 1 1043.87 81.73
-1 -2 -1 965.3 81.49
1 2 -1 964.23 82.63
1 2 -1 995.8 81.7
1 2 0 387.73 33.99
1 -2 0 413.69 33.47
1 -2 0 402.11 33.16
-1 -2 0 394.65 32.98
1 -2 0 410.34 33.35
1 -2 -1 1020.15 84.47
-1 2 -1 1050.54 84.1
1 -2 -1 1016.67 84.37
1 2 1 1076.25 84.41
-1 -2 1 1000.16 84.08
1 -2 -2 16.61 2.2
-1 2 -2 18.29 2.04
-1 -2 2 21.42 2.14
1 -2 -2 15.69 2.22
1 2 2 18.6 2.24
1 -2 -2 19.66 2.35
1 -2 -3 2.28 0.99
1 -2 -3 1.88 0.99
-1 2 -3 1.78 0.82
1 2 3 1.87 0.86
-1 -2 4 360.55 31.14
1 -2 -4 388.65 31.15
1 -2 -4 363.34 30.96
1 2 4 374.18 30.92
-1 -2 5 1323.33 114.76
1 -2 -5 1432.24 114.8
1 -2 -5 1387.44 114.58
1 2 5 1394.04 114.49
-1 -2 5 1587.94 116.55
-1 -2 6 318.83 29.72
1 -2 -6 362.75 29.83
-1 -2 6 420.18 31.88
-1 -2 7 293.62 24.76
1 -2 -7 269.34 24.68
-1 -2 7 325.7 26.95
1 -2 -8 287.55 26.26
-1 -2 8 313.12 26.29
-1 -2 8 329.95 28.57
-1 -2 9 150.06 14.1
1 -2 -9 152.94 14.19
-1 -2 9 166.02 16.72
1 -2 -10 23.78 3.62
-1 -2 10 17.96 3.3
-1 -2 10 27.64 5.98
-1 -2 11 488.62 39.62
1 -2 -11 468.77 39.65
1 2 11 448.51 38.21
-1 -2 11 498.65 42.95
-1 -2 12 169.94 15.02
1 -2 -12 174.28 15.16
-1 -2 12 162.58 18.34
1 2 12 150.87 13.33
1 -2 -13 42.79 5.67
-1 -2 13 47.14 5.81
-1 -2 13 33.49 8
-1 -2 14 146.65 13.19
1 -2 -14 124.61 13.05
1 2 14 136.15 17.01
-1 -2 14 101.95 15.58
1 -2 -15 18.88 3.89
-1 -2 15 27.26 4.31
1 2 15 13.14 5.89
-1 -2 15 16.74 6.64
1 -2 -16 42.45 6.44
-1 -2 16 61.46 7.02
-1 -2 16 43.13 10.06
1 2 16 40.62 9.4
-1 -2 17 233.08 21.6
1 -2 -17 231.93 21.7
-1 -2 17 223.46 26.17
1 2 17 202.75 25.89
-1 -2 18 162.15 17.06
1 -2 -18 197.75 17.74
-1 -2 18 169.6 22.42
1 2 18 143.81 21.12
1 2 19 79.46 15.27
-1 -2 19 122.68 17.76
-1 -2 20 12.17 6.48
1 2 20 9.9 5.57
-1 2 -21 37.8 6.62
1 2 21 53.38 12.07
-1 -2 21 52.15 11.91
-1 2 -22 90.8 11.75
1 2 22 102.94 18.15
-1 -2 22 118.38 18.78
-1 2 -23 45.6 7.39
-1 -2 23 40.79 12.21
1 2 23 32.68 11.5
-1 2 -24 14.19 4.26
-1 -2 24 15.64 7.8
-1 2 -25 56.72 9.07
-1 -2 25 66.14 15.22
-1 2 -26 3.76 1.62
1 -2 -26 5.46 1.85
-1 -2 26 4.2 2.54
-1 2 -26 10.51 2.07
1 -2 -26 7.52 1.81
-1 -2 26 13.05 7.96
-1 2 -26 12.53 4.24
-1 2 -27 63.53 9.61
1 -2 -27 55.14 5.91
-1 2 -27 62.25 6.19
-1 2 -27 62.27 6.02
1 -2 -27 56.45 5.71
-1 -2 27 43.99 6.6
1 -2 -27 53.71 6.02
1 2 27 62.15 6.8
1 -2 -28 19.78 2.5
-1 2 -28 16.58 2.81
-1 -2 28 17.67 3.77
1 -2 -28 15.41 2.82
1 2 28 12.03 3.1
-1 2 -28 15.61 2.75
1 -2 -28 13.26 2.59
-1 2 -28 10.1 4.16
-1 -2 28 9.43 7.96
1 -2 -29 15.02 2.46
-1 2 -29 16.29 2.87
1 -2 -29 21.73 3.02
-1 -2 29 18.28 3.88
1 2 29 15.6 3.37
-1 2 -29 14.84 2.78
1 -2 -29 15.92 2.74
-1 2 -29 19.11 5.2
1 -2 -30 0.39 1.47
-1 2 -30 -0.41 1.64
-1 -2 30 -1.39 2.43
1 2 30 0.64 2.09
1 -2 -30 1.3 1.62
1 -2 -30 0.96 1.14
-1 2 -30 0.39 1.55
1 -2 -31 9.8 2.11
-1 2 -31 7.86 2.22
-1 -2 31 5.64 2.71
1 -2 -31 10.47 2.21
1 2 31 7.84 2.8
-1 2 -31 8.23 2.19
1 -2 -31 7.41 1.8
1 -2 -32 6.68 2.01
-1 2 -32 13.26 2.44
-1 -2 32 4.25 2.56
1 -2 -32 7.41 2.13
1 2 32 4.61 2.59
-1 2 -32 6.29 2.01
1 -2 -32 12.24 1.93
1 -2 -33 1.56 1.7
-1 2 -33 2.88 1.68
-1 -2 33 2.82 2.58
1 2 33 1.97 2.19
1 -2 -33 1.29 1.51
-1 2 -33 0.78 1.57
1 -2 -33 2.23 1.26
-1 2 -34 3.22 1.89
1 -2 -34 1.53 1.53
-1 -2 34 1.38 2.59
1 -2 -34 3.77 1.76
1 2 34 3.86 2.32
1 -2 -34 2.17 1.25
-1 2 -34 5.74 1.89
1 -2 -35 2.6 1.5
-1 2 -35 6.62 1.93
1 -2 -35 2.02 1.63
1 2 35 0.62 2.28
-1 -2 35 2.68 2.5
-1 2 -35 -0.37 1.57
1 -2 -35 2.08 1.32
-1 2 -36 12.26 2.4
1 -2 -36 11.35 2.2
1 2 36 7.73 2.72
-1 -2 36 10.23 3.24
1 -2 -36 9.81 1.85
-1 2 -37 2.1 1.51
1 -2 -37 4.68 1.61
1 2 37 1.67 2.25
-1 -2 37 1.8 2.34
-1 2 -38 4.53 1.66
1 -2 -38 5.58 1.65
1 2 38 5.13 2.16
-1 -2 38 2.22 2.55
-1 2 -39 1.18 1.41
1 -2 -39 1.13 1.29
1 2 39 4.62 2.18
-1 -2 39 0.51 2.23
-1 2 -40 1.84 1.28
1 -2 -40 2.02 1.17
-1 -2 40 2.25 2.08
1 -2 -41 -0.22 1.03
-1 2 -41 0.46 1.02
-1 -2 41 -0.39 2.07
1 -2 -42 0.19 0.95
-1 2 -42 1.57 0.94
-1 -2 42 -1 1.6
1 -2 -43 0.3 0.75
-1 2 -43 0.32 0.82
-1 -2 43 1.65 1.44
-1 -2 44 -0.43 1.02
-1 2 -44 0.86 0.59
-1 -3 -44 0.13 0.64
-1 3 44 0.94 1.16
-1 -3 -43 1 0.83
-1 3 43 0.31 1.33
-1 -3 -43 0.14 0.64
-1 -3 -42 3.4 1.1
-1 3 42 4.49 1.95
1 -3 42 1.02 1.27
-1 -3 -42 3.38 1.04
-1 -3 -41 4.41 1.33
-1 3 41 -0.44 2.02
1 -3 41 2.48 1.66
-1 -3 -41 2 0.99
-1 -3 -40 3.42 1.37
-1 -3 -40 3.66 1.23
1 -3 40 -0.36 1.64
-1 -3 -39 1.75 1.46
-1 -3 -39 -0.51 1.14
1 -3 39 -0.41 1.8
-1 -3 -38 11.12 2.18
-1 -3 -38 8.66 1.85
1 -3 38 11.59 2.71
-1 -3 -37 2.05 1.61
-1 -3 -37 -0.3 1.25
1 -3 37 0.51 2.08
-1 -3 -36 2.89 1.66
-1 -3 -36 3.19 1.45
1 3 -36 3.46 1.53
1 -3 36 4.95 2.48
-1 -3 -35 13.96 2.56
-1 -3 -35 16.32 2.61
1 3 -35 17.99 2.62
1 -3 35 12.29 3.18
-1 -3 -34 3.11 1.77
1 3 -34 7.3 1.82
-1 -3 -34 3.44 1.61
1 -3 34 1.23 2.12
-1 -3 -33 0.4 1.69
1 3 -33 4.29 1.66
-1 -3 -33 3.5 1.59
1 -3 33 6.35 2.73
-1 -3 -32 6.79 2.06
1 3 -32 10.54 2.15
1 3 -31 44.57 4.82
-1 -3 -31 48.19 4.99
1 -3 31 32.15 5.28
-1 -3 -30 18.1 2.96
1 -3 30 14.44 3.68
1 3 -30 22.18 3.05
1 -3 29 50.02 6.66
-1 -3 -29 53.68 5.73
-1 -3 -29 51.32 5.77
1 3 -29 60.99 5.88
-1 -3 -29 65.46 9.44
-1 3 29 41.17 13.48
-1 -3 -28 1.09 1.27
1 -3 28 1.91 2.42
-1 -3 -28 -0.38 1.43
1 3 -28 1.76 1.5
-1 -3 -28 -3.12 2.85
-1 -3 -27 26.29 3.34
1 -3 27 25.46 4.31
-1 -3 -27 23.97 3.33
1 3 -27 24.27 3.32
-1 -3 -27 18.06 5.04
-1 3 27 42.77 12.93
1 -3 27 29.66 12.39
-1 -3 -26 5.52 1.55
1 -3 26 3 2.47
1 3 -26 3.31 1.51
-1 -3 -26 7.23 3.25
-1 3 26 -4.53 6.76
1 -3 26 4.73 7.88
-1 -3 -26 1.75 1.48
-1 -3 -25 6.94 3.18
-1 3 25 4.28 6.42
-1 -3 -25 8.7 1.91
-1 3 24 -4.04 6.03
1 -3 24 4.29 6.4
-1 -3 -24 5.28 3.12
-1 3 23 -3.8 6.93
1 -3 23 -4.05 6.76
-1 -3 -23 2.51 2.47
1 -3 22 3.09 1.15
-1 3 22 3.54 6.47
1 -3 22 11.45 6.97
-1 -3 -22 -1.18 2.17
1 -3 21 10.76 7.2
-1 -3 -21 15.61 3.95
-1 3 20 12.19 6.91
1 -3 20 3.38 6.28
-1 -3 -20 22.04 4.43
1 -3 19 6.33 5.32
-1 3 19 14.09 5.97
-1 -3 -19 6.88 2.62
1 -3 18 59.15 11.78
-1 3 18 41.58 9.99
-1 -3 -18 45.04 6.77
1 -3 18 62.96 8
1 -3 17 -2.76 5.82
1 3 -17 0.45 0.89
-1 3 17 -2.39 5.34
1 -3 17 1.03 2.03
-1 -3 -17 0.86 1.81
1 -3 16 118.14 18.05
1 3 -16 132.28 12.64
-1 3 16 146.89 18.09
-1 -3 -16 153.85 14.04
1 -3 16 134.84 14.29
1 -3 15 69.24 12.04
-1 -3 -15 68.05 7.58
1 -3 15 51.59 7.65
1 -3 14 221.63 24.68
1 -3 14 196.37 20
-1 -3 -14 229.65 19.88
1 -3 13 24.64 7.54
1 -3 13 26.74 4.53
-1 -3 -13 30.28 4.3
1 -3 12 22.63 6.81
-1 -3 -12 30.77 4.33
1 -3 12 38.85 5.12
-1 -3 -11 15.4 2.77
1 -3 11 11.77 2.88
1 -3 10 379.4 34.3
1 -3 10 350.61 30.58
-1 -3 -10 343.8 30.15
1 -3 9 107.92 13.74
1 -3 9 107.05 10.78
-1 -3 -9 111.7 10.43
1 -3 8 631.12 52.78
1 -3 8 566.47 49.6
-1 -3 -8 596.23 49.26
1 -3 7 323.43 29.77
-1 -3 -7 310.58 26.84
1 -3 7 318.76 27.26
1 -3 6 77.21 9.31
1 -3 6 70.27 6.93
-1 -3 -6 60.95 6.44
1 -3 5 262.24 22.36
-1 -3 -5 229.03 19.67
1 -3 5 218.4 20.16
1 -3 5 227.77 19.99
1 -3 4 395.25 33.53
1 -3 4 382.31 33.26
-1 -3 -4 403.13 32.97
1 -3 3 515.66 42.56
1 -3 3 482.69 42.3
-1 -3 -3 519.26 41.99
1 -3 2 37.27 4.18
1 3 -2 32.35 3.25
-1 -3 -2 34.81 3.55
1 -3 2 36.34 3.98
1 -3 2 32.77 4.03
1 -3 1 698.07 58.47
1 -3 1 711.91 58.22
1 3 -1 730.14 59.32
1 -3 1 709.04 58.44
-1 -3 -1 692.76 57.91
1 -3 0 377.09 30.42
-1 -3 0 368.88 29.83
1 -3 0 342.17 29.91
1 -3 0 355.59 30.3
1 3 0 348.45 31.02
1 -3 -1 703.54 57.8
-1 -3 1 702.23 57.26
1 -3 -1 682.87 57.23
1 -3 -1 701.25 57.62
1 -3 -2 33.58 3.76
-1 3 -2 27.12 3.59
-1 -3 2 37.3 3.63
1 -3 -2 32.94 3.4
-1 -3 3 543.1 43.8
-1 3 -3 520.31 43.92
1 -3 -3 518.02 43.5
1 -3 -3 508.63 43.87
1 3 3 543.47 43.55
1 -3 -3 527.94 43.89
1 -3 -4 403.82 33.56
-1 3 -4 394.91 33.64
1 3 4 407.3 33.15
1 -3 -4 386.67 33.48
1 3 5 220.55 18.47
-1 -3 5 217.83 19.13
1 -3 -5 216.76 18.94
-1 3 -5 210 19.04
1 -3 -5 222.46 18.91
1 -3 -6 66.34 6.47
1 -3 -6 59.01 6.23
-1 -3 6 61.57 6.53
1 3 6 63.11 5.9
-1 -3 7 297.76 26.78
1 3 7 290.82 26.03
1 -3 -7 320.29 26.59
1 -3 -7 318.92 26.78
-1 -3 8 681.69 55.15
-1 -3 8 586.75 52.39
1 -3 -8 636.31 52.23
1 -3 -8 630 52.43
-1 -3 9 100.48 10.58
1 -3 -9 106.87 10.54
-1 -3 10 356.93 32.68
1 -3 -10 353.93 29.7
-1 -3 10 321.66 29.56
-1 -3 11 21.9 6.14
-1 -3 11 15.19 3.22
1 -3 -11 22.93 3.61
-1 -3 12 28.95 7.38
1 -3 -12 36.9 4.86
-1 -3 12 25.98 4.43
-1 -3 13 18.59 6.47
1 -3 -13 23.19 4.01
-1 -3 13 24.31 4.02
-1 -3 14 181.28 22.32
-1 -3 14 193.32 18.92
1 -3 -14 217.92 19.17
-1 -3 15 56.61 10.94
-1 -3 15 58.69 7.63
1 -3 -15 66.37 7.81
-1 -3 16 145.62 18.88
1 3 16 154.22 19.55
-1 -3 16 145.78 14.68
1 -3 -16 137.09 14.56
1 3 17 -2.66 6.26
-1 -3 17 2.53 4.99
1 -3 -17 -0.97 2.28
-1 -3 17 0.98 2.06
-1 -3 18 40.74 9.82
1 3 18 60.38 12.32
1 -3 -18 59.95 7.67
-1 -3 18 50.25 7.62
-1 -3 19 17.47 7.29
1 3 19 3.11 5.3
1 -3 -19 13.24 3.93
-1 -3 19 22.35 4.92
-1 -3 20 28.03 8.86
1 3 20 20.11 8.1
-1 -3 20 20.29 4.86
-1 -3 21 3.32 5.64
1 3 21 14.43 7.68
-1 -3 21 25.44 5.13
1 -3 -22 3.68 1.07
-1 -3 22 3.54 5.28
1 3 22 -3.88 6.47
-1 -3 23 15.02 7.93
-1 3 -23 2.79 2.78
-1 -3 24 3.97 6.63
-1 3 -24 1.48 2.7
-1 3 -25 6.11 1.79
-1 3 -25 10.87 4.21
-1 -3 25 6.95 2.61
1 -3 -25 5.77 1.8
-1 -3 25 4.16 7.62
-1 3 -26 1.06 1.45
-1 3 -26 8.14 3.44
1 -3 -26 4.09 1.59
-1 3 -26 2.21 1.67
1 3 26 4.3 2.06
1 -3 -26 4.78 1.78
-1 -3 26 5.46 2.76
1 -3 -27 18.98 2.84
-1 3 -27 23.9 3.35
-1 3 -27 15.23 5.4
1 -3 -27 29.06 3.41
-1 3 -27 25.25 3.39
1 -3 -27 28.85 3.61
-1 -3 27 19.6 4.13
1 3 27 26.63 3.94
-1 -3 27 31.91 10.92
1 -3 -28 0.89 1.19
-1 3 -28 3.79 1.81
-1 3 -28 -1.75 2.92
1 -3 -28 0.37 1.34
-1 3 -28 1.97 1.64
-1 -3 28 -1.97 2.49
1 3 28 -1.19 1.77
1 -3 -28 -1.27 1.64
-1 -3 28 4.71 6.08
1 -3 -29 46.01 5.06
1 -3 -29 53 5.42
-1 3 -29 56.04 5.5
-1 3 -29 58.59 5.74
-1 3 -29 41.27 8.25
1 3 29 45.68 6.08
1 -3 -29 42.77 5.47
-1 -3 29 49.14 6.42
-1 -3 29 53.38 14.58
1 -3 -30 25.26 3.14
-1 3 -30 18.89 3.07
1 -3 -30 17.04 2.53
-1 3 -30 21.78 3.14
-1 -3 30 21.97 4.14
1 -3 -30 13.14 2.84
1 3 30 13.37 3.31
1 -3 -31 38.64 4.56
-1 3 -31 43.43 4.78
-1 3 -31 44.33 4.79
1 -3 -31 37.43 4.27
1 -3 -31 47.06 4.94
1 3 31 27.28 4.95
-1 -3 31 38.12 5.64
-1 3 -32 6.19 2.01
1 -3 -32 10.43 2.2
-1 3 -32 9.58 2.29
1 -3 -32 8.69 1.83
1 -3 -32 7.44 2.17
1 3 32 5.24 2.49
-1 -3 32 12.47 3.41
1 -3 -33 4.2 1.61
-1 3 -33 3.66 1.79
1 -3 -33 3.05 1.25
-1 3 -33 1.97 1.66
1 -3 -33 0.86 1.53
1 3 33 5.23 2.9
-1 -3 33 7.53 2.85
1 -3 -34 3.36 1.58
-1 3 -34 7.93 2.05
-1 3 -34 5.01 1.89
1 -3 -34 1.48 1.21
1 -3 -34 5.03 1.95
-1 -3 34 2 2.61
1 3 34 8.36 2.77
-1 3 -35 11.83 2.46
1 -3 -35 15.49 2.52
-1 3 -35 17.83 2.81
1 -3 -35 13.79 2.21
1 -3 -35 13.69 2.53
1 3 35 14.95 3.45
-1 -3 35 14.79 3.62
1 -3 -36 3.43 1.71
-1 3 -36 3.26 1.7
-1 3 -36 8.13 2.04
1 -3 -36 8.01 2.02
1 3 36 -0.59 2.1
-1 -3 36 4.88 2.56
-1 3 -37 -0.34 1.45
1 -3 -37 0.64 1.36
-1 3 -37 1.33 1.51
-1 -3 37 2.85 2.44
1 3 37 2.78 2.07
1 -3 -38 14.52 2.27
-1 3 -38 10.89 2.12
-1 3 -38 15.93 2.42
-1 -3 38 9.96 2.93
1 3 38 7.14 2.51
-1 3 -39 2.25 1.36
1 -3 -39 1.07 1.19
-1 3 -39 0.56 1.45
-1 -3 39 -0.47 2.26
1 -3 -40 2.14 1.2
-1 3 -40 3.24 1.3
-1 3 -40 3.47 1.26
-1 -3 40 0.42 2.2
1 -3 -41 2.47 1.01
-1 3 -41 1.29 1.04
-1 3 -41 0.43 1.04
-1 -3 41 1.82 1.79
-1 3 -42 1.62 0.92
-1 -3 42 -0.31 1.51
-1 -3 43 -0.5 1.3
-1 3 -43 0.29 0.67
-1 -3 44 0.38 0.97
-1 4 43 1.44 1.53
1 -4 42 -0.79 0.94
-1 4 42 1.44 1.61
1 4 -42 0.37 0.9
-1 -4 -42 0.15 0.79
1 -4 42 -0.7 1.11
-1 4 41 0.85 1.88
1 4 -41 5.21 1.31
-1 -4 -41 2.94 1
1 -4 41 0.86 1.36
-1 4 40 4.36 2.19
-1 -4 -40 5.11 1.36
1 4 -40 9.26 1.77
1 -4 40 4.08 1.85
-1 -4 -39 8.87 1.79
1 4 -39 10.15 1.97
-1 4 39 5.39 2.48
1 -4 39 9.77 2.47
1 4 -38 5.92 1.77
-1 -4 -38 5.29 1.48
1 -4 38 3.52 2.16
-1 4 38 4.69 2.65
1 4 -37 2.37 1.49
-1 -4 -37 3.44 1.3
-1 4 37 -0.63 2.34
1 -4 37 5.82 2.49
1 4 -36 6.89 2.21
-1 -4 -36 7.02 1.71
1 -4 36 5.27 2.58
-1 4 36 11.15 2.95
1 4 -35 4.97 2.04
-1 -4 -35 7.06 1.73
-1 4 35 10.16 3.07
1 -4 35 4.51 2.36
1 4 -34 5.58 1.96
-1 -4 -34 6.32 1.72
1 4 -34 3.12 1.6
1 -4 34 2.38 2.33
-1 -4 -34 5.13 1.53
1 4 -33 22.93 3.27
1 4 -33 22.61 3.01
-1 -4 -33 21.9 2.93
1 4 -32 1.66 1.58
1 4 -32 0.73 1.42
1 -4 32 3.81 2.88
-1 -4 -32 0.37 1.39
1 4 -31 4.6 2.04
1 4 -31 7.04 1.85
-1 -4 -31 8.71 1.88
1 -4 31 10.95 3.17
1 4 -30 9.17 2.38
1 4 -30 10.74 2.24
1 -4 30 10.35 3.06
-1 -4 -30 11.49 2.23
1 4 -29 -0.82 1.62
1 4 -29 0.37 1.45
1 -4 29 0.64 2.25
-1 -4 -29 -1.15 1.34
-1 -4 -28 8.32 1.9
1 -4 28 10.14 3.16
1 4 -28 6.45 2.17
1 4 -28 7.23 2.07
-1 -4 -28 4.68 3.35
-1 4 28 5.05 7.56
1 -4 28 15.36 9.37
-1 -4 -27 0.74 1.33
1 -4 27 1.86 2.4
1 4 -27 1.77 1.58
1 4 -27 4.32 1.9
-1 -4 -27 3.03 2.77
-1 4 27 -4.86 6.27
1 -4 27 -4.94 7.37
1 -4 26 0.6 2.24
-1 -4 -26 -1.8 1.45
1 4 -26 2.06 1.45
1 -4 26 2.41 1.65
1 4 -26 -0.76 1.68
-1 -4 -26 2.92 2.44
1 -4 26 -4.77 7.95
-1 4 26 -4.64 5.99
-1 -4 -25 13.23 2.47
1 -4 25 18.57 3.39
1 4 -25 15.94 2.62
1 -4 25 23.02 2.78
-1 -4 -25 18.27 4.89
1 -4 25 13.67 9.1
-1 4 25 13.17 8.14
1 4 -25 18.74 2.9
1 -4 24 4.96 1.48
-1 4 24 -4.15 6.2
1 -4 24 8.67 7.93
-1 -4 -24 8.06 3.35
1 -4 23 4.05 1.4
-1 4 23 -3.89 5.81
1 -4 23 4.11 6.13
-1 -4 -23 1.28 2.7
1 -4 22 54.42 13.84
-1 4 22 36.34 11.23
-1 -4 -22 75.12 9.15
1 -4 21 36.67 11.14
-1 4 21 27.1 10.01
-1 -4 -21 24.06 4.92
1 -4 20 -3.47 6.34
-1 4 20 -3.15 5.25
-1 -4 -20 6.48 2.91
1 -4 20 -2.7 2.85
1 -4 19 29.36 9.31
-1 4 19 46.74 10.68
1 -4 19 34.27 6.48
-1 -4 -19 43.71 6.3
-1 4 18 35.15 8.7
1 -4 18 48.98 10.77
-1 -4 -18 27.68 5.04
1 -4 18 32.15 5.85
1 -4 17 131.94 18.87
1 -4 17 112.96 13.21
-1 -4 -17 123.42 12.78
1 -4 16 32.21 8.95
-1 -4 -16 46.85 6.24
1 -4 16 42.95 6.62
1 -4 15 152.17 21.1
1 -4 15 161.72 16.85
-1 -4 -15 178.13 16.41
1 -4 14 69.86 11.61
-1 -4 -14 48.81 6.46
1 -4 14 49.5 6.94
1 -4 13 10.85 5.7
-1 -4 -13 12.18 2.9
1 -4 13 13.74 3.48
1 -4 12 44.45 9.66
-1 -4 -12 50.96 6.04
1 -4 12 41.01 6.04
1 -4 11 1.87 4.62
-1 -4 -11 -0.58 1.44
1 -4 11 1.5 1.86
1 4 -11 -2.59 3.2
1 -4 10 52.01 8.72
-1 -4 -10 37.77 4.75
1 -4 10 35.88 5.22
1 4 -10 30.88 6.5
1 -4 9 257.48 26.32
-1 -4 -9 260.8 22.64
1 -4 9 254.45 23.14
1 4 -9 255.03 24.75
1 4 -8 81.05 9.92
1 -4 8 62.06 7.92
-1 -4 -8 79.75 7.76
1 4 -7 105.1 13.07
-1 -4 -7 121.62 11.5
1 -4 7 138.56 12.19
1 -4 6 137.96 13.3
-1 -4 -6 147.23 12.87
1 -4 6 138.02 13.43
1 -4 5 12.17 2.65
1 -4 5 14.04 2.78
-1 -4 -5 8.43 1.92
-1 -4 -4 567.2 47.46
1 -4 4 589.95 48
1 -4 4 554.39 48.03
1 4 -3 51.94 4.85
1 -4 3 73.46 6.43
-1 -4 -3 70.01 5.83
1 -4 3 53.95 6.2
1 -4 2 277.62 23.19
1 -4 2 258.69 22.94
-1 -4 -2 262.62 22.56
1 -4 1 162.5 14.33
-1 -4 -1 166.51 13.98
1 -4 1 152.98 14.24
1 -4 1 152.37 14.42
-1 -4 0 6.06 1.52
1 -4 0 10.53 2.21
1 -4 0 10.79 1.98
1 -4 -1 153.84 14.08
-1 -4 1 158.49 13.78
-1 4 -1 159.61 14.13
1 -4 -1 153.91 13.52
1 -4 -1 159.61 14.18
1 -4 -2 275.83 22.95
-1 -4 2 259.16 22.56
-1 4 -2 291.84 23.08
1 -4 -2 244.74 22.15
1 -4 -2 277.79 22.93
-1 4 -3 66.86 7.16
-1 -4 3 64.28 6.68
1 -4 -3 68.27 6.24
1 -4 -3 73.39 6.97
-1 -4 4 587.82 49.32
-1 4 -4 585.4 49.73
1 -4 -4 609.43 49.42
1 -4 -4 580.52 49.37
-1 4 -5 6.11 2.14
-1 -4 5 7.84 2.31
1 -4 -5 10.32 2.24
1 -4 -5 15.85 2.47
1 4 5 13.5 1.73
-1 -4 6 139.75 13.83
-1 4 -6 146.3 14.19
1 4 6 148.86 12.9
1 -4 -6 163.45 13.92
1 -4 -6 153.55 13.74
1 4 7 120.29 9.85
-1 -4 7 92.3 10.64
-1 4 -7 94.01 10.91
1 -4 -7 120.96 10.7
1 -4 -7 114.74 10.74
-1 -4 8 85.42 8.31
1 4 8 69.77 6.91
1 -4 -8 78.23 7.79
1 -4 -8 77.81 7.96
1 -4 -9 289.89 23.74
-1 -4 9 245.84 23.62
1 -4 -9 271.31 23.47
1 4 9 263.27 22.54
1 -4 -10 43.78 5.41
-1 -4 10 36.14 5.39
1 4 10 39.57 4.31
1 -4 -10 44.3 5.22
-1 -4 11 1.71 4.24
-1 -4 11 0.71 1.84
1 -4 -11 1.18 1.65
1 -4 -11 1.33 1.64
-1 -4 12 48.68 6.72
1 -4 -12 49.16 6.56
1 -4 -12 55.7 6.46
-1 -4 13 19.92 6.39
-1 -4 13 11.39 3.22
1 -4 -13 13.75 3.44
-1 -4 14 42.83 9.49
1 -4 -14 56.61 6.73
-1 -4 14 45.22 6.49
-1 -4 15 166.27 20.32
-1 -4 15 141.99 15.52
1 -4 -15 168.48 15.78
-1 -4 16 61.91 10.76
1 -4 -16 47.81 6.62
-1 -4 16 38.59 6.38
-1 -4 17 121.98 18.21
-1 -4 17 142.17 14.17
1 -4 -17 124.03 13.74
-1 -4 18 31.18 8.78
1 4 18 20.87 7.42
-1 -4 18 33.57 5.78
1 -4 -18 28.78 5.26
1 4 19 70.64 13.24
-1 -4 19 66.55 13.13
1 -4 -19 36.28 6.9
-1 -4 19 50.02 7.41
-1 -4 20 9.67 7.21
1 4 20 10.36 6.82
-1 -4 20 2.53 2.52
1 4 21 11.13 7.42
1 -4 -21 16.32 2.1
-1 -4 21 8.04 3.53
1 4 22 63.53 14.43
-1 -4 22 79.84 15.43
1 -4 -22 69.81 6.61
-1 -4 22 76.57 10.11
1 -4 -23 2.5 1.16
-1 -4 23 11.51 9.49
-1 -4 23 5.99 3.87
-1 -4 24 12.12 8.03
-1 4 -25 15.57 2.79
-1 4 -25 30.84 6.1
1 -4 -25 14.42 2.54
-1 4 -25 19.85 2.89
1 -4 -25 15.12 2.81
1 -4 -25 22.67 2.98
-1 -4 25 19.25 3.69
-1 -4 25 21.12 10.06
-1 4 -26 0.37 1.62
-1 4 -26 1.7 2.83
-1 4 -26 -0.75 1.48
1 -4 -26 0.34 1.3
-1 -4 26 1.22 2.27
1 -4 -26 -0.82 1.65
1 4 26 1.07 1.9
1 -4 -26 0.4 1.38
-1 -4 26 4.41 7.36
-1 4 -27 2.66 1.53
-1 4 -27 1.76 2.94
-1 4 -27 3.48 1.69
1 -4 -27 2.12 1.38
1 4 27 1.69 2.02
1 -4 -27 1.27 1.79
-1 -4 27 1.26 2.58
-1 -4 27 -4.58 5.92
-1 4 -28 5.47 2
-1 4 -28 5.45 3.63
1 -4 -28 8.89 3.71
1 -4 -28 6.56 1.86
-1 4 -28 9.13 2.22
1 -4 -28 9.09 2.18
-1 -4 28 5.83 2.96
1 4 28 9.45 2.56
-1 -4 28 4.74 6.15
-1 4 -29 -0.81 1.65
1 -4 -29 2.24 1.57
-1 4 -29 -0.8 1.71
1 -4 -29 -0.88 1.57
1 4 29 1.84 2.15
-1 -4 29 -0.66 2.52
-1 4 -30 13.5 2.46
1 -4 -30 10.59 2.11
-1 4 -30 6.86 2.08
1 4 30 11.41 3.01
-1 -4 30 3.35 2.75
1 -4 -30 8.87 2.19
-1 4 -31 5.33 1.86
1 -4 -31 4.94 1.79
-1 4 -31 7.69 2.07
1 -4 -31 8.42 2.03
1 4 31 7.77 2.61
-1 -4 31 8.75 3.18
1 -4 -32 2.27 1.44
-1 4 -32 2.84 1.77
-1 4 -32 -0.4 1.62
1 -4 -32 3.51 1.71
1 4 32 0.65 2.07
-1 -4 32 2 2.59
-1 4 -33 23.89 3.33
1 -4 -33 18.59 2.91
-1 4 -33 19.75 3.12
1 -4 -33 17.66 3.01
1 4 33 19.56 3.77
-1 -4 33 23.62 4.07
1 -4 -34 5.42 1.72
-1 4 -34 3.47 1.83
-1 4 -34 3.45 1.84
1 4 34 2.56 2.37
-1 -4 34 2.54 2.62
1 -4 -34 7.93 2.05
-1 4 -35 8.1 2.1
1 -4 -35 6.24 1.78
-1 4 -35 6.62 2.07
1 4 35 6.2 2.78
1 -4 -35 4.79 1.9
-1 -4 35 4.26 2.8
1 -4 -36 9.17 2.04
-1 4 -36 10.4 2.13
-1 4 -36 9.38 2.15
1 -4 -36 8.29 1.97
-1 -4 36 11.46 3.04
1 4 36 2.95 2.35
1 -4 -37 3.05 1.39
-1 4 -37 4.5 1.58
-1 4 -37 2.27 1.65
1 4 37 1.65 2.18
-1 -4 37 0.53 2.22
1 -4 -37 1.05 1.44
1 -4 -38 1.67 1.27
-1 4 -38 6.74 1.69
-1 4 -38 4.75 1.64
-1 -4 38 4.38 2.42
-1 4 -39 7.08 1.65
1 -4 -39 9.98 1.75
-1 4 -39 5.89 1.72
-1 -4 39 11.34 2.8
-1 4 -40 7.1 1.52
1 -4 -40 6.33 1.4
-1 -4 40 4.99 2.01
-1 4 -40 6.39 1.58
-1 -4 41 3.3 1.72
-1 4 -41 2.34 1.02
-1 -4 42 0.55 1.28
-1 4 -42 -0.16 0.73
-1 -4 43 4.38 1.39
-1 4 -43 3.5 0.82
-1 -5 -43 0.95 0.69
-1 5 43 -0.26 1.08
-1 -5 -42 3.24 0.98
1 5 -42 4.32 1.05
1 -5 42 0.42 1.06
-1 5 42 2.68 1.65
1 -5 41 -0.21 0.93
1 5 -41 0.2 0.96
1 -5 41 1.57 1.29
-1 5 41 0.4 1.75
-1 -5 -41 1.83 1.05
-1 -5 -40 3.47 1.12
1 5 -40 3.51 1.24
1 -5 40 1.56 1.49
-1 5 40 2.32 2.12
-1 -5 -40 1.64 1.1
-1 -5 -39 4.86 1.4
1 5 -39 5.6 1.72
1 -5 39 8.69 2.21
-1 5 39 6.23 2.54
-1 -5 -39 11.6 1.9
1 5 -38 8.02 1.97
-1 -5 -38 8.86 1.71
-1 5 38 11.35 2.97
1 -5 38 11.88 2.56
1 -5 37 4.1 2.32
-1 5 37 6.08 2.67
-1 -5 -37 5.38 1.49
1 5 -37 4.56 1.8
1 -5 36 2.49 2.1
-1 5 36 -1.28 2.19
-1 -5 -36 0.6 1.04
1 5 -36 0.35 1.59
-1 -5 -36 -0.29 1.2
1 5 -35 3.73 1.78
1 -5 35 4.29 2.29
-1 5 35 3.97 2.5
-1 -5 -35 4.87 1.48
-1 -5 -35 4.9 1.64
-1 -5 -34 0.35 1.3
1 -5 34 0.57 2.47
-1 5 34 2.03 2.37
1 5 -34 -0.39 1.7
-1 -5 -33 11.34 2.16
1 -5 33 9.52 2.94
-1 5 33 5.45 2.79
1 5 -33 9.31 2.3
1 5 -32 8.7 2.21
1 -5 32 6.76 2.88
-1 5 32 15.6 3.39
-1 -5 -32 7.6 1.97
1 5 -32 9.17 2.12
1 5 -31 -0.42 1.63
-1 -5 -31 3.51 1.7
1 -5 31 1.25 2.34
-1 5 31 2.67 2.34
1 5 -31 2.98 1.77
1 5 -30 20.16 3.14
1 -5 30 20.25 3.94
-1 -5 -30 14.62 2.61
-1 5 30 22.81 3.83
1 5 -30 17.26 2.84
-1 -5 -29 7.34 1.9
1 5 -29 3.76 1.87
1 5 -29 5.99 1.88
-1 5 29 6.31 2.25
-1 -5 -29 4.75 1.7
1 -5 29 3.79 2.7
-1 -5 -28 2.65 1.56
1 5 -28 4.94 2.02
1 -5 28 8.27 1.99
1 5 -28 5.92 2
-1 5 28 6.66 2.43
-1 -5 -28 7.06 1.72
1 -5 28 5.01 2.68
1 -5 27 10.45 3.4
-1 -5 -27 16.98 2.69
-1 5 27 15.62 3.11
1 5 -27 19.64 2.93
1 -5 27 19.89 2.8
1 5 -27 17.32 3.06
-1 -5 -27 17.75 2.81
-1 -5 -27 13.8 4.49
1 -5 27 14.93 9.91
-1 5 27 5 8.44
1 -5 26 7.19 2.68
-1 -5 -26 4.14 1.68
1 5 -26 5.69 1.8
1 -5 26 4.62 1.68
-1 -5 -26 9.68 2.09
1 5 -26 5.49 1.93
-1 -5 -26 5.96 3.37
1 -5 26 4.8 8.02
-1 -5 -25 21.9 3.06
1 -5 25 19.13 3.86
1 5 -25 24.54 3.25
1 -5 25 23.35 3.07
1 -5 25 22.79 3.47
1 5 -25 18.65 3.18
-1 -5 -25 23.85 3.13
-1 -5 -25 25.86 5.34
1 -5 25 23.06 11.55
-1 5 25 22.71 9.75
1 -5 24 7.26 2.69
-1 -5 -24 14.83 2.34
1 5 -24 15.74 2.35
1 -5 24 11.79 2.15
1 5 -24 9.19 2.26
-1 -5 -24 13.28 2.22
1 -5 24 30.88 11.43
-1 5 24 -4.29 7.89
-1 -5 -24 13.79 4.34
-1 5 23 8.08 6.75
1 -5 23 12.61 8.88
-1 -5 -23 3.95 2.98
-1 5 22 -3.79 6.92
1 -5 22 -3.99 5.16
1 -5 22 4.82 3.6
-1 -5 -22 2.51 2.96
-1 5 21 10.64 7.93
1 -5 21 3.79 6.31
-1 -5 -21 1.19 2.82
1 -5 21 3.05 3.42
1 -5 20 10.74 7.09
-1 5 20 13.24 6.55
-1 -5 -20 10.17 3.62
1 -5 20 2.89 2.91
1 -5 19 50.71 11.69
-1 5 19 40.11 10.29
-1 -5 -19 52.37 7.31
1 -5 19 49.3 7.86
1 -5 18 127.5 19.48
1 -5 18 108.69 14.3
-1 -5 -18 147.32 14.15
1 -5 17 102.04 15.67
-1 -5 -17 93.22 9.83
1 -5 17 59.83 9.4
1 -5 16 56.45 11.45
-1 -5 -16 51.05 6.81
1 -5 16 44.89 7.32
1 -5 15 18.56 7.18
1 -5 15 6.53 3.15
-1 -5 -15 12.6 3.12
1 -5 14 214 26.91
1 -5 14 231.04 23.23
-1 -5 -14 270.2 22.85
1 -5 13 11.63 4.95
-1 -5 -13 7.43 2.56
1 -5 13 6.78 3.37
1 -5 12 91.47 15.06
-1 -5 -12 120.53 11.52
1 -5 12 129.76 12.42
1 5 -12 85.58 13.04
1 -5 11 52.96 10.08
-1 -5 -11 63.58 6.62
1 5 -11 45.43 8.08
1 -5 11 38.77 6.38
1 -5 10 1.62 2.01
1 5 -10 -2.8 3.62
-1 -5 -10 1.85 1.59
-1 -5 -10 2.33 1.63
-1 -5 -9 53.58 6.26
-1 -5 -9 61.67 6.32
1 -5 9 49.04 6.73
1 5 -9 43.97 7.7
1 5 -8 394.77 35.71
1 -5 8 361.73 33.68
-1 -5 -8 401.18 33.16
1 5 -7 96.62 11.47
1 -5 7 92.99 9.77
-1 -5 -7 90.32 9.09
1 -5 6 76.85 8.29
1 5 -6 86.79 10.14
-1 -5 -6 69.69 7.57
-1 -5 -5 225.68 18.79
1 5 -5 198.66 20.6
1 -5 5 201.73 19.22
1 5 -4 37.15 5.98
-1 -5 -4 33.03 3.96
1 -5 4 25.28 4.1
-1 -5 -3 20.77 2.97
1 -5 3 21.58 3.46
1 -5 2 175.92 17.3
1 -5 2 207.66 17.41
-1 -5 -2 191.32 16.86
1 -5 1 57.92 6.26
1 -5 1 59.75 6.63
-1 -5 -1 59.6 6.14
1 -5 0 47.47 5.33
-1 -5 0 44.46 5.05
1 -5 0 48.24 5.56
1 -5 -1 54.41 5.56
1 -5 -1 56.24 5.79
-1 -5 1 50.24 5.34
1 -5 -1 42.64 4.72
-1 5 -1 49.74 5.86
1 -5 -2 187.17 17.16
1 -5 -2 191.68 16.41
-1 -5 2 185.56 16.99
1 -5 -2 216.09 17.54
-1 5 -2 188.95 17.67
-1 5 -3 26.68 4.13
1 -5 -3 24.7 3.71
1 -5 -3 29.05 3.69
1 -5 -3 23.4 2.72
-1 -5 3 27.11 3.56
-1 5 -4 33.92 4.66
1 -5 -4 26.42 3.81
-1 -5 4 24.96 3.76
-1 -5 5 207.62 19.51
-1 -5 5 230.06 19.91
-1 5 -5 219.28 20.27
1 -5 -5 224 19.64
1 -5 -6 80.42 8.43
-1 -5 6 78.24 8.62
-1 5 -6 81.96 9.2
1 -5 -6 86.69 8.5
1 -5 -7 97.22 9.85
-1 5 -7 95.46 10.56
-1 -5 7 84.76 9.79
1 -5 -7 110.99 9.96
1 -5 -8 381.61 32.04
-1 -5 8 372.55 32.26
-1 5 -8 374.14 32.9
1 5 8 366.35 30.54
1 -5 -8 354.81 31.84
1 -5 -9 59.04 6.93
-1 -5 9 54.44 7.1
1 5 9 61.61 5.67
1 -5 -9 65.04 7
1 5 10 4.25 1.06
-1 -5 10 3.79 2.34
1 -5 -10 0.68 1.54
1 -5 -10 3.17 1.79
-1 -5 11 61.72 7.11
1 5 11 46.82 5.05
1 -5 -11 52.17 6.52
1 -5 -11 61.01 6.63
1 -5 -12 119.78 11.86
-1 -5 12 129.35 12.34
1 -5 -12 115.02 11.58
1 5 12 106.1 10.14
-1 -5 13 6.28 2.66
1 -5 -13 6.76 2.45
1 -5 -13 4.93 2.53
1 5 13 9.27 1.63
1 -5 -14 267.95 24.2
-1 -5 14 234.25 24.09
1 -5 -14 280.09 24.11
-1 -5 15 6.06 2.71
1 -5 -15 10.2 3.25
1 -5 -15 11.8 2.97
-1 -5 16 50.06 10.47
1 -5 -16 40.48 6.42
1 -5 -16 49.85 6.69
-1 -5 16 41.78 6.8
-1 -5 17 50.52 11.84
1 -5 -17 77.55 9.48
-1 -5 17 66.96 9.19
1 -5 -17 85.65 9.31
1 -5 -18 147.79 15.32
-1 -5 18 130.83 15.2
1 -5 -18 136.2 14.67
-1 -5 19 34.87 10.34
-1 -5 19 48.16 7.28
1 -5 -19 42.37 6.88
1 -5 -19 40.9 6.47
-1 -5 20 6.72 6.69
1 -5 -20 11.54 1.73
1 5 20 14.45 7.67
-1 -5 20 8.04 3.97
1 -5 -20 11.05 3.7
-1 -5 21 -3.55 6.49
1 5 21 3.86 5.77
1 -5 -21 3.24 1.04
1 -5 -21 1.16 2.46
-1 -5 21 4.24 3.34
1 -5 -22 1.54 0.94
-1 -5 22 -3.75 6.25
1 5 22 -4.12 6.88
1 -5 -22 1.22 2.87
-1 -5 22 -1.49 3.33
1 -5 -23 5.56 1.36
-1 -5 23 3.94 7.22
1 -5 -23 7.66 3.46
-1 -5 23 6.24 4.38
-1 5 -24 12.07 2.43
1 -5 -24 11.98 4.22
-1 -5 24 11.44 4.67
-1 -5 24 8.93 2.76
1 -5 -24 17.56 2.73
1 -5 -24 11.63 2.5
-1 5 -25 23.21 3.29
1 -5 -25 29.08 5.87
-1 5 -25 21.28 3.2
1 -5 -25 21.47 3.04
1 -5 -25 25.64 3.39
1 -5 -25 28.17 3.5
1 5 25 19.16 3.41
-1 -5 25 24.41 3.97
-1 -5 25 30.21 11.31
-1 5 -26 6.09 2.03
1 -5 -26 14.34 4.32
-1 5 -26 10.63 4
-1 5 -26 10.23 2.33
1 -5 -26 8.91 1.94
1 -5 -26 7.85 2.05
1 -5 -26 4.26 1.8
1 5 26 4.82 2.11
-1 -5 26 3.01 2.71
1 -5 -27 17.33 2.74
-1 5 -27 22.55 3.16
1 -5 -27 15.19 2.89
-1 -5 27 13.63 3.41
1 -5 -27 21.76 3.15
1 5 27 16.38 3.46
-1 5 -27 19.57 3.02
-1 5 -27 21.9 5.81
1 -5 -27 23.7 5.39
-1 5 -28 4.76 1.82
1 -5 -28 5.08 1.61
-1 5 -28 4.79 1.97
1 5 28 6.52 2.29
1 -5 -28 3.55 1.77
-1 -5 28 8.24 2.79
1 -5 -29 8.11 2.01
-1 5 -29 6.82 2.08
-1 5 -29 4.46 1.82
1 5 29 4.93 2.25
1 -5 -29 4.48 1.91
-1 -5 29 3.86 2.66
1 -5 -30 21.2 2.9
-1 5 -30 21.76 3.07
-1 5 -30 21.2 3.1
1 5 30 17.16 3.68
-1 -5 30 18.13 3.67
1 -5 -30 13.47 2.77
-1 5 -31 2 1.62
1 -5 -31 1.49 1.26
-1 5 -31 2.84 1.7
1 -5 -31 4.02 1.77
1 5 31 4.54 2.43
-1 -5 31 3.22 2.26
-1 5 -32 9.46 2.21
1 -5 -32 14.68 2.37
-1 5 -32 10.02 2.36
-1 -5 32 12.71 3.44
1 -5 -32 10.55 2.38
1 5 32 11.78 2.95
1 -5 -33 8.96 1.94
-1 5 -33 9.2 2.09
-1 5 -33 13.29 2.48
-1 -5 33 9.29 2.89
1 5 33 3.91 2.38
1 -5 -33 6.86 2.04
-1 5 -34 0.37 1.6
1 -5 -34 1.73 1.29
-1 5 -34 1.13 1.59
1 -5 -34 -0.41 1.51
1 5 34 0.64 2.23
-1 -5 34 0.6 2.27
-1 5 -35 4.53 1.75
1 -5 -35 4.92 1.52
-1 5 -35 4.65 1.84
-1 -5 35 1.7 2.42
1 5 35 5.53 2.46
1 -5 -35 7.86 2.09
-1 5 -36 -0.65 1.37
1 -5 -36 -0.31 1.15
-1 5 -36 -0.67 1.52
-1 -5 36 1.06 2.34
1 -5 -36 -1.11 1.32
-1 5 -37 4.77 1.59
1 -5 -37 3.68 1.43
-1 5 -37 5.27 1.7
-1 -5 37 1.46 2.21
1 -5 -37 5.45 1.74
-1 5 -38 8.59 1.82
1 -5 -38 8.16 1.66
-1 -5 38 3.98 2.45
-1 5 -38 7.05 1.82
-1 -5 39 2.76 1.91
-1 5 -39 6.86 1.52
-1 -5 40 4.11 1.85
-1 5 -40 2.03 0.99
-1 -5 41 1.74 1.5
-1 5 -41 0.5 0.83
-1 -5 42 6.42 1.55
-1 5 -42 3.65 0.85
-1 -5 43 1.28 0.99
1 6 -42 3.81 0.85
-1 6 42 3.28 1.58
1 -6 42 1.98 1.2
-1 -6 -41 4 1.11
1 -6 41 0.92 1.2
-1 6 41 3.34 1.76
1 -6 40 2.31 1.19
-1 -6 -40 3.41 1.13
1 6 -40 4.26 1.23
1 -6 40 3.08 1.47
-1 6 40 -0.44 1.85
1 -6 39 3.9 1.62
-1 -6 -39 7.06 1.55
-1 -6 -39 7.69 1.43
1 6 -39 7.38 1.72
1 -6 39 9.85 2.11
-1 6 39 7.88 2.53
1 -6 38 0.31 1.44
-1 -6 -38 3.81 1.18
1 6 -38 5 1.61
1 -6 38 2.63 1.89
-1 6 38 -1.09 2.5
-1 -6 -38 4.56 1.21
-1 -6 -38 1.9 1.38
1 6 -37 2.46 1.45
-1 -6 -37 1.99 1.08
1 -6 37 1.26 1.89
-1 -6 -37 2.37 1.13
-1 6 37 0.58 2.09
-1 -6 -37 -0.89 1.26
-1 -6 -36 3.24 1.34
1 6 -36 3.01 1.71
1 -6 36 1.85 2.03
-1 6 36 4.33 2.36
-1 -6 -36 2.37 1.34
-1 -6 -36 2.89 1.47
-1 -6 -35 3.41 1.61
-1 6 35 3.86 2.52
-1 -6 -35 5.84 1.66
1 -6 35 5.03 2.48
-1 -6 -35 4.33 1.53
1 6 -35 2.87 1.81
-1 -6 -34 9.67 2
-1 6 34 8.58 2.82
1 -6 34 4.83 2.45
-1 -6 -34 4.19 1.63
1 6 -34 3.79 1.99
-1 -6 -33 10.03 2.12
-1 -6 -33 6.28 1.82
-1 6 33 5.35 2.46
1 -6 33 5.66 2.63
1 6 -33 8.31 2.27
1 -6 32 4.12 2.54
-1 -6 -32 1.54 1.41
-1 6 32 5.35 2.36
-1 -6 -32 4.57 1.79
1 6 -32 4.08 1.87
-1 -6 -31 6.18 1.93
1 6 -31 8.74 2.25
-1 6 31 5.3 2.49
-1 -6 -31 6.76 1.87
1 -6 31 10.88 2.91
1 -6 31 7.26 1.75
-1 -6 -30 1.94 1.54
1 6 -30 0.42 1.66
1 -6 30 6.14 2.67
-1 -6 -30 0.41 1.29
-1 6 30 0.65 2.12
1 -6 30 2.63 1.43
1 6 -29 2.95 1.63
-1 -6 -29 1.55 1.5
1 -6 29 3.43 1.58
1 -6 29 2.47 2.48
-1 -6 -29 -1.22 1.43
-1 6 29 0.63 1.95
-1 -6 -28 11.83 2.35
1 6 -28 7.11 2.23
1 -6 28 16.68 2.44
1 6 -28 12.81 2.42
-1 6 28 10.39 2.91
-1 -6 -28 12.19 2.24
1 -6 28 18.42 3.6
-1 -6 -27 10.48 2.14
1 6 -27 7.83 2.22
1 -6 27 12.27 2.28
1 6 -27 7.46 2.17
1 -6 27 8.48 3.01
-1 -6 -27 14.45 2.41
-1 -6 -26 6.32 1.89
1 -6 26 3.56 2.76
1 6 -26 9.53 2.32
1 -6 26 7.19 1.86
-1 -6 -26 9.49 2.17
1 6 -26 8.89 2.27
-1 -6 -26 6.03 3.03
-1 -6 -26 12.22 4.3
1 -6 25 0.58 2.49
-1 -6 -25 5.39 1.73
1 6 -25 3.59 1.72
1 -6 25 2.75 1.53
1 6 -25 3.94 1.84
-1 -6 -25 4.96 1.7
-1 -6 -25 8.74 3.93
-1 -6 -25 5.93 3.68
-1 -6 -24 5.21 1.68
1 -6 24 5.59 2.53
1 6 -24 3.84 1.67
1 -6 24 3.91 1.67
1 -6 24 2.81 1.98
-1 -6 -24 6.16 1.73
1 6 -24 6.13 1.93
-1 -6 -24 2.8 2.79
-1 -6 -24 -1.43 3.04
-1 6 24 4.49 6.7
1 -6 23 16.67 3.68
-1 -6 -23 22.55 2.97
-1 -6 -23 23.7 3.03
1 6 -23 17.83 3.03
1 -6 23 21.25 5.99
-1 -6 -23 27.49 5.86
-1 -6 -23 22.81 5.08
1 -6 23 21.65 10.35
-1 6 23 8.5 7.28
1 6 -23 19.7 3
-1 -6 -22 9.22 3.25
1 -6 22 16.96 5.45
-1 -6 -22 16.65 4.27
1 -6 22 12.41 9.3
-1 6 22 4 6.74
1 -6 21 25.97 6.5
-1 -6 -21 44.04 6.64
1 -6 21 39.42 11.69
-1 6 21 22.59 8.38
-1 -6 -20 3.6 2.54
1 -6 20 6.19 3.83
1 -6 20 -3.75 6.25
-1 -6 -19 2.28 2.95
1 -6 19 -2.95 3.81
1 -6 19 -3.56 5.93
-1 -6 -18 12.46 3.48
-1 -6 -18 7.59 3.03
1 -6 18 11.19 4.13
1 -6 18 16.85 7.99
1 -6 17 93.23 12.46
-1 -6 -17 124.44 12.4
-1 -6 -17 102.08 11.69
-1 -6 -16 23.41 4.33
1 -6 16 13.89 4.22
-1 -6 -16 13.91 3.58
-1 -6 -15 165.26 16.36
1 -6 15 142.78 16.75
-1 -6 -15 180.26 16.48
1 -6 14 132.08 14.61
-1 -6 -14 142.85 13.97
-1 -6 -14 134.79 13.96
-1 -6 -13 89.62 10.12
-1 -6 -13 96 10.12
1 -6 13 87.49 10.67
1 6 -13 94.3 12.76
-1 -6 -12 44.91 6.01
-1 -6 -12 41.25 5.62
1 -6 12 38.91 6.46
1 6 -12 49.71 8.7
1 -6 11 224.09 21.18
1 6 -11 204.3 23
-1 -6 -11 225.43 20.31
1 -6 10 527.19 45.74
1 6 -10 527.88 47.94
-1 -6 -10 521.08 44.86
1 6 -9 13.62 5.14
-1 -6 -9 14.99 2.93
1 -6 9 8.73 3
1 6 -8 178.68 19.56
1 -6 8 184.84 17.78
-1 -6 -8 185.79 16.99
-1 -6 -7 16.37 3.09
1 -6 7 14.16 3.38
1 6 -7 22.04 5.1
-1 -6 -6 -0.54 1.27
1 -6 6 1.49 2
1 6 -6 1.32 3.4
1 6 -5 16.38 4.66
1 -6 5 21.17 3.69
-1 -6 -5 17.59 3.14
-1 -6 -4 91.87 9.03
1 6 -4 73.04 10.67
1 -6 4 98.77 9.74
1 6 -3 36.78 6.38
1 -6 3 25.28 4.21
-1 -6 -3 29.64 3.95
1 6 -2 93.08 11.62
1 -6 2 99.5 10.23
-1 -6 -2 108.87 10.01
1 6 -1 308.2 28.17
-1 -6 -1 299.06 26.14
-1 -6 0 183.19 16.74
1 -6 0 194.47 16.16
1 -6 0 176.62 16.67
-1 -6 1 337.27 27.95
1 -6 -1 313.72 28.24
1 -6 -1 316.48 27.06
-1 6 -1 346.38 28.84
1 -6 -1 314.24 27.84
-1 6 -2 96.66 11.31
1 -6 -2 114.26 11.05
-1 -6 2 116.97 10.79
1 -6 -2 114.01 9.8
1 -6 -2 106.2 10.62
1 -6 -3 34.08 4.53
-1 6 -3 25.22 4.66
1 -6 -3 33.12 3.31
1 -6 -3 32.88 4.32
-1 -6 3 32.84 4.3
1 -6 -4 83.7 9.11
-1 6 -4 92.69 9.99
-1 -6 4 79.1 8.84
1 -6 -4 98.95 9.06
-1 -6 5 21.08 3.3
1 -6 -5 14.69 3.03
-1 -6 5 15.67 3.35
-1 6 -5 16.84 3.82
-1 -6 6 -0.63 1.48
1 -6 -6 1.25 1.93
-1 -6 6 3.55 2.24
-1 6 -6 -0.94 1.86
-1 6 -7 17.84 4.12
1 -6 -7 18.13 3.4
-1 -6 7 19.23 3.83
-1 -6 8 184.36 17.16
-1 6 -8 185.29 18.05
1 -6 -8 169.38 16.61
1 -6 -9 6.58 2.49
1 -6 -9 12.6 2.72
-1 -6 9 8.12 3.12
-1 6 -9 10.99 3.37
-1 6 -10 474.38 45.25
-1 -6 10 497.83 44.47
1 -6 -10 531.69 44.19
1 -6 -10 533.26 44.32
1 -6 -11 242.25 21.94
-1 -6 11 225.27 22.09
1 -6 -11 239.15 21.81
1 -6 -12 45.05 6
-1 -6 12 33.83 5.84
1 -6 -12 36.2 5.45
1 -6 -13 114.87 11.96
-1 -6 13 103.89 12
1 -6 -13 108.05 11.52
1 -6 -14 130.59 13.16
-1 -6 14 119.94 13.27
1 -6 -14 116.27 12.72
1 -6 -15 171.7 17
1 -6 -15 170.79 16.77
-1 -6 15 159.59 17.07
1 -6 -16 26.33 4.86
1 -6 -16 14.69 3.92
-1 -6 16 15.09 4.13
1 -6 -17 112.51 12.2
-1 -6 17 95.41 12.01
1 -6 -17 100.88 11.53
1 -6 -18 14.09 4.14
-1 -6 18 9.01 3.47
1 -6 -18 15.13 3.83
1 -6 -19 3.4 2.94
-1 -6 19 1.35 3.03
1 -6 -19 4.95 3.07
1 -6 -20 1.19 2.17
1 -6 -20 -1.3 2.57
-1 -6 20 7.09 3.81
1 -6 -21 39.76 6.6
-1 -6 21 31.26 6.55
1 6 21 36.75 11.35
1 -6 -22 11.67 4.18
-1 -6 22 10.91 4.42
1 6 22 4.34 7.27
-1 6 -23 18.25 2.88
1 -6 -23 15.38 2.82
-1 -6 23 21.88 3.58
1 -6 -23 27.01 5.7
-1 -6 23 11.39 4.44
-1 6 -24 7.41 2.12
1 6 24 4.35 1.73
1 -6 -24 3.25 1.59
-1 -6 24 7.76 2.54
1 -6 -24 7.01 3.49
-1 -6 24 -1.69 3.11
-1 6 -24 4.31 1.63
1 -6 -24 4.81 1.61
-1 6 -25 3.44 1.87
1 6 25 1.54 1.57
1 -6 -25 4.17 1.59
-1 -6 25 8.6 2.69
1 -6 -25 4.75 1.85
-1 -6 25 5.26 3.93
1 -6 -25 7.25 3.43
1 -6 -25 3.33 1.42
-1 6 -25 4.44 1.71
-1 6 -26 12.93 2.36
1 6 26 7.08 2.19
1 -6 -26 7.65 2.09
1 -6 -26 7.06 2.01
-1 -6 26 4.72 2.52
1 -6 -26 7.46 3.74
-1 6 -26 7.96 2.09
1 -6 -26 5.84 1.61
-1 6 -27 4.63 1.89
1 -6 -27 15.51 2.32
1 -6 -27 15.97 2.63
-1 -6 27 6.64 2.81
1 6 27 13.19 2.88
1 -6 -27 6.73 2.05
-1 6 -27 10 2.31
-1 6 -28 11.72 2.44
1 -6 -28 14.36 2.36
1 -6 -28 12.63 2.58
-1 -6 28 11.65 3.17
1 -6 -28 11.78 2.62
1 6 28 9 2.73
-1 6 -28 17.03 2.86
1 -6 -29 1.45 1.31
-1 6 -29 1.96 1.67
1 -6 -29 4.55 1.87
-1 -6 29 8.02 2.88
1 6 29 2.49 2.14
-1 6 -29 1.63 1.84
1 -6 -30 2.54 1.54
-1 6 -30 1.56 1.55
1 -6 -30 0.91 1.77
1 6 30 5.76 2.2
-1 -6 30 3.7 2.65
-1 6 -30 2.44 1.76
-1 6 -31 6.92 2.02
1 -6 -31 10.06 2.07
1 -6 -31 8.05 2.17
-1 -6 31 5.49 3.08
1 6 31 3.91 2.26
-1 6 -31 10.46 2.21
-1 6 -32 3 1.46
1 -6 -32 2.81 1.27
1 -6 -32 4.37 1.92
-1 -6 32 5.36 2.37
1 6 32 3.93 2.26
-1 6 -32 4.72 1.88
1 -6 -33 6.46 1.75
-1 6 -33 10.82 2.18
-1 -6 33 5.76 2.71
1 6 33 4.54 2.63
1 -6 -33 9.74 2.22
-1 6 -33 6.08 2.03
-1 6 -34 8.91 1.97
1 -6 -34 7.13 1.73
1 -6 -34 4.05 1.78
1 6 34 4.42 2.58
-1 -6 34 6.59 2.79
-1 6 -34 5.08 1.96
1 -6 -35 4.26 1.38
-1 6 -35 6.09 1.73
1 -6 -35 1.91 1.51
-1 -6 35 1.04 2.37
-1 6 -35 5.13 1.86
-1 6 -36 2.36 1.37
1 -6 -36 1.69 1.15
-1 6 -36 2.22 1.45
-1 -6 36 2.88 2.13
1 -6 -36 3.92 1.69
-1 6 -37 2.4 1.31
1 -6 -37 4.25 1.59
-1 -6 37 -0.44 1.92
-1 6 -38 1.89 1.1
-1 -6 38 3.15 2.13
1 -6 -38 5.02 1.43
-1 6 -39 7.14 1.44
-1 -6 39 6.24 2.01
1 6 40 2.84 1.61
1 -6 -40 1.93 0.96
-1 -6 40 2.09 1.62
-1 6 -40 3.56 0.97
-1 -6 41 0.25 1.28
-1 6 -41 2.79 0.75
-1 -6 42 3.54 1.19
-1 -7 -41 2.78 0.88
1 7 -41 2.15 0.76
1 -7 41 1.95 1.07
-1 7 41 0.33 1.45
-1 -7 -40 6.74 1.17
1 7 -40 3.52 0.96
1 -7 40 2.68 1.29
-1 7 40 2.37 1.75
1 -7 39 1.63 1.1
-1 -7 -39 0.22 1.03
1 -7 39 1.16 1.49
-1 7 39 -1.37 2.02
-1 -7 -39 1.6 0.8
1 -7 38 -0.25 1.34
-1 -7 -38 4.94 1.38
1 7 -38 5.55 1.43
1 -7 38 5.06 1.83
-1 -7 -38 3.49 1.13
-1 7 38 3.57 2.26
1 -7 37 -0.3 1.44
-1 -7 -37 0.82 1.16
-1 -7 -37 2.45 1.19
1 7 -37 2.27 1.26
1 -7 37 1.14 1.85
-1 -7 -37 2.04 1.05
-1 7 37 3.88 2.27
1 -7 36 3.04 1.65
-1 -7 -36 2.39 1.48
-1 -7 -36 2.71 1.24
1 7 -36 1.56 1.41
1 -7 36 4.24 2.13
-1 7 36 2.37 2.26
-1 -7 -36 3.16 1.32
1 -7 35 3.74 1.81
1 7 -35 2.37 1.74
-1 -7 -35 2.94 1.28
1 -7 35 1.39 2.07
-1 7 35 7.44 2.67
-1 -7 -35 5.4 1.6
-1 -7 -35 5.79 1.74
1 7 -34 5.06 1.89
1 -7 34 3 2.21
-1 7 34 4.48 2.47
-1 -7 -34 4.48 1.59
-1 -7 -34 6.81 1.79
1 7 -33 3.43 1.74
-1 -7 -33 6.42 1.78
1 -7 33 4.24 2.38
-1 -7 -33 8.08 1.85
-1 7 33 4.57 2.66
1 7 -32 7.93 2.14
1 -7 32 11.46 2.05
-1 -7 -32 9.96 2.08
1 -7 32 8.33 2.82
-1 7 32 3.95 2.52
-1 -7 -32 11.21 2.13
-1 -7 -31 2.27 1.45
1 -7 31 2.14 1.29
1 7 -31 1.63 1.91
-1 7 31 -1.31 2.08
1 -7 31 1.73 2.28
-1 -7 -31 5.61 1.78
-1 -7 -30 2.3 1.51
1 -7 30 1.48 1.29
1 7 -30 1.67 1.73
-1 -7 -30 -1.24 1.54
-1 7 30 1.3 2.05
1 -7 30 0.59 2.48
-1 -7 -29 8.84 2.24
1 -7 29 14.28 2.42
1 7 -29 13.05 2.64
-1 -7 -29 16.73 2.65
1 -7 29 11.33 3.12
-1 7 29 13.35 2.95
-1 -7 -28 19.91 3.03
1 -7 28 25.19 3.22
1 7 -28 20.66 3.16
-1 -7 -28 17.63 3.02
1 -7 28 26.33 4.23
-1 -7 -27 9.08 2.01
1 -7 27 7.05 1.88
1 7 -27 9.64 2.38
1 -7 27 10.11 2.99
-1 -7 -27 7.93 1.99
-1 -7 -26 25.27 3.36
1 7 -26 29.01 3.69
1 -7 26 20.51 3.94
-1 -7 -26 20.18 3.35
1 -7 26 26.02 3.3
1 -7 25 7.66 1.89
-1 -7 -25 8.47 2.22
1 -7 25 10.32 2.89
1 7 -25 6.11 2.13
-1 -7 -25 10.16 2.07
-1 7 25 9.92 8.3
-1 -7 -25 8.98 3.6
-1 -7 -25 10.77 3.87
-1 -7 -24 8.69 4.38
-1 -7 -24 26.91 5.82
1 -7 24 13.32 4.79
1 -7 24 22.97 3.04
-1 -7 -24 24.35 2.99
1 7 -24 19.15 3.18
1 -7 24 21.76 3.44
-1 -7 -24 20.46 3.01
-1 7 24 18.97 10.74
1 -7 24 16.74 3.66
-1 -7 -24 25.61 3.3
-1 -7 -23 6.99 1.67
1 7 -23 7.01 2.2
1 -7 23 6.18 2.14
-1 -7 -23 9.23 1.99
-1 -7 -23 13.96 4.09
-1 -7 -23 14.47 4.23
1 -7 23 9.21 4.17
-1 7 23 4.51 5.86
-1 -7 -23 8.38 2
1 -7 23 10.26 2.9
-1 -7 -22 5.58 1.54
1 -7 22 4.68 2.44
-1 -7 -22 6.22 1.79
1 7 -22 4.93 2
-1 -7 -22 7.59 1.89
-1 -7 -22 12.07 4.03
-1 -7 -22 4.19 2.98
1 -7 22 7.12 4.62
-1 7 22 4.28 5.55
1 7 -21 48.98 5.75
-1 -7 -21 60.25 5.82
1 -7 21 51.42 6.33
-1 -7 -21 50.06 8.16
-1 -7 -21 79.2 9.38
1 -7 21 53.04 9.04
1 -7 20 11.49 5.11
-1 -7 -20 25.76 5.2
-1 -7 -20 17.16 4.62
-1 -7 -19 22.2 4.74
-1 -7 -19 15.19 4.25
1 -7 19 17.28 5.18
-1 -7 -18 52.3 7.42
-1 -7 -18 43.65 7.22
1 -7 18 52.67 8.51
1 7 -17 0.5 1.62
1 7 -17 -0.51 1.47
-1 -7 -17 1.13 2.38
-1 -7 -17 1.06 2.09
1 -7 17 1.44 2.83
1 7 -16 6.26 2.02
-1 -7 -16 2.02 2.15
1 -7 16 2.74 3.25
1 7 -15 240.59 21.29
1 -7 15 233.23 20.8
1 -7 15 260.37 24.33
-1 -7 -15 265.25 23.19
1 -7 14 73.58 9.77
-1 -7 -14 75.55 9.17
-1 -7 -13 40.76 5.76
1 7 -13 41.53 8.66
1 -7 13 34.44 6.23
-1 -7 -12 26.42 4.93
1 7 -12 45.82 8.42
1 -7 12 48.58 6.91
1 7 -11 86.47 13.74
1 -7 11 115.86 12.68
-1 -7 -11 124.49 11.95
1 -7 10 117.42 13.83
1 7 -10 122.17 15.83
-1 -7 -10 152.67 13.6
1 -7 9 68.05 8.38
-1 -7 -9 61.84 7.55
1 7 -9 62.98 10.06
1 -7 8 65.78 8.31
1 7 -8 70.33 10.32
-1 -7 -8 62.07 7.42
1 -7 7 160.64 16.05
1 7 -7 146.15 17.75
-1 -7 -7 168.23 15.4
-1 -7 -6 1.92 1.58
1 -7 6 -0.84 2.18
1 7 -6 3.02 3.56
1 -7 5 160.18 16.73
-1 -7 -5 205.83 16.61
1 7 -5 144.54 18.28
-1 -7 -4 279.29 24.2
1 -7 4 278.63 24.78
1 7 -4 246.42 26.43
-1 -7 -3 321.61 28.13
1 7 -3 331.04 30.71
1 -7 3 316 28.58
1 -7 2 459.58 39.6
1 7 -2 453.23 41.58
-1 -7 -2 458.53 39.21
-1 -7 -1 42.3 5.41
1 7 -1 49.64 7.61
1 -7 0 178.92 16.65
-1 7 0 200.83 18.11
1 7 0 182.25 18.98
1 -7 0 174.25 15.86
-1 -7 0 200.36 17.02
1 -7 -1 50.91 5.79
-1 -7 1 58.22 6.22
1 7 1 35.42 7.13
-1 7 -1 52.29 6.96
1 -7 -2 439.25 38.35
1 7 2 450.18 40.78
-1 7 -2 453.35 39.74
-1 -7 2 461.73 38.69
1 -7 -3 313.12 26.65
-1 -7 3 314.62 26.91
-1 7 -3 274.9 27.76
1 -7 -4 232.64 21.99
-1 7 -4 283.46 24.03
-1 -7 4 248 22.38
1 -7 -5 190.16 16.75
-1 -7 5 180.03 16.89
-1 -7 5 191.77 17.37
-1 7 -5 164.27 17.87
1 -7 -5 169.29 16.94
-1 7 -6 3.37 3.14
-1 -7 6 1.43 1.6
1 -7 -6 0.62 1.47
-1 -7 6 3.26 2.36
1 -7 -6 2.22 2
-1 -7 7 144.52 14.74
-1 7 -7 153.91 15.92
1 -7 -7 147.51 14.54
1 -7 -8 59.6 7.25
-1 -7 8 60.61 7.67
-1 7 -8 55.75 8.36
-1 -7 9 57.7 7.92
-1 7 -9 62.31 9.11
1 -7 -9 74.71 8.12
-1 -7 10 122.41 13.49
-1 7 -10 124.11 14.72
1 -7 -10 139.84 13.42
-1 -7 11 101.87 11.29
1 -7 -11 94.74 10.8
1 -7 -12 33.82 5.57
-1 -7 12 40.71 6.13
1 -7 -12 30.47 5.48
1 -7 -13 49.77 6.59
1 -7 -13 33.36 5.88
-1 -7 13 38.2 6.34
1 -7 -14 77.12 9.17
1 -7 -14 92.56 9.46
-1 -7 15 238.43 25.19
1 -7 -15 282.71 25.32
1 -7 -15 272.43 25.09
-1 -7 16 3.77 2.83
1 -7 -16 2.29 2.58
1 -7 -16 7.6 3.36
1 -7 -17 4.54 2.93
1 -7 -17 1.2 2.53
-1 -7 17 -1.32 2.41
1 -7 -18 51.56 7.98
1 -7 -18 42.62 7.33
-1 -7 18 63.46 8.79
1 -7 -19 14.48 4.17
1 -7 -19 18.52 4.63
-1 -7 19 20.19 4.89
1 -7 -20 23.11 5.13
1 -7 -20 13.77 4.63
-1 -7 20 24.07 5.93
1 -7 -21 43.69 5.34
1 -7 -21 66.73 9.1
-1 -7 21 57.92 9.08
1 -7 -21 57.77 5.82
1 -7 -21 58.06 5.82
-1 -7 22 4.08 2.43
1 -7 -22 5.38 1.76
1 -7 -22 5.25 1.75
1 -7 -22 8.31 3.45
-1 -7 22 -1.63 2.74
1 7 22 4.61 6.89
-1 7 -22 5.79 1.85
-1 7 -23 14.92 2.48
-1 -7 23 4.23 2.58
1 -7 -23 7.88 2.13
1 -7 -23 6.41 2.04
-1 -7 23 6.76 4.04
1 -7 -23 7.16 3.44
-1 7 -24 22.22 3.29
-1 -7 24 22.36 3.91
1 7 24 17.06 3.19
1 -7 -24 27.57 3.5
-1 -7 24 15.72 5.18
1 -7 -24 26.59 5.78
1 -7 -24 21.06 2.89
-1 7 -25 6.66 2.27
1 -7 -25 7.35 1.98
1 7 25 6.91 2.05
-1 -7 25 6.17 2.56
1 -7 -25 9.12 3.44
-1 -7 25 5.38 3.82
1 -7 -25 7.01 1.75
-1 7 -25 4.04 1.76
1 -7 -26 24.65 3.19
-1 7 -26 20.89 3.09
1 7 26 19.04 3.55
-1 -7 26 20.62 3.88
1 -7 -26 24.54 3.44
-1 7 -26 29.92 3.68
-1 7 -27 5.27 1.78
1 -7 -27 6.27 1.69
1 7 27 4.7 2.09
1 -7 -27 9.21 2.38
1 -7 -27 9.27 2.19
-1 -7 27 9.88 2.94
-1 7 -27 10.09 2.23
-1 7 -28 21.15 3.07
1 -7 -28 19.35 2.84
1 -7 -28 20.8 3.28
1 -7 -28 26.08 3.42
1 7 28 18.96 3.57
-1 -7 28 20.51 3.8
-1 7 -28 18.25 3.13
-1 7 -29 12.76 2.48
1 -7 -29 16.2 2.51
-1 -7 29 10.54 3.05
1 -7 -29 14.74 2.76
1 7 29 11.38 2.97
1 -7 -29 15.36 2.66
-1 7 -29 14.96 2.68
-1 7 -30 1.48 1.41
1 -7 -30 1.74 1.33
1 -7 -30 0.45 1.73
-1 -7 30 0.58 2.12
1 7 30 0.65 1.81
-1 7 -30 2 1.63
1 -7 -31 3.76 1.49
-1 7 -31 6.12 1.9
1 -7 -31 0.89 1.65
1 7 31 3.27 2.09
-1 -7 31 1.14 2.34
-1 7 -31 4.69 1.75
1 -7 -32 10.24 1.93
-1 7 -32 11.1 2.08
1 7 32 7.83 2.76
1 -7 -32 11.21 2.43
-1 -7 32 3.85 2.6
-1 7 -32 6.81 2.04
-1 7 -33 4.62 1.61
1 -7 -33 5.04 1.56
-1 -7 33 2.11 2.16
-1 7 -33 3.98 1.73
1 -7 -34 3.85 1.36
-1 7 -34 6.81 1.69
1 -7 -34 5.88 1.92
-1 -7 34 6.48 2.69
-1 7 -35 2.85 1.42
1 -7 -35 7.34 1.98
-1 -7 35 3.25 2.13
-1 7 -36 1.03 1.27
1 -7 -36 1.36 1.44
-1 -7 36 5.13 2.28
-1 7 -37 3.67 1.23
-1 -7 37 1.16 1.76
1 -7 -37 2.78 1.43
1 -7 -37 0.75 1.07
-1 7 -38 4.55 1.24
-1 -7 38 5.48 1.92
1 -7 -38 4.41 1.46
1 -7 -38 6.29 1.35
1 7 38 5.54 2.02
1 -7 -39 0.2 0.79
-1 -7 39 0.59 1.38
-1 7 -39 -0.49 0.83
-1 -7 40 2.75 1.42
1 -7 -40 1.16 0.85
-1 -7 41 1.61 1.06
-1 -8 -40 0.93 0.67
1 8 -40 0.58 0.67
1 -8 40 1.02 1.05
-1 8 40 -0.68 1.47
-1 -8 -39 2.43 0.98
1 8 -39 1.41 0.85
1 -8 39 0.5 1.24
-1 -8 -39 1.44 0.8
-1 -8 -38 1.3 0.92
1 8 -38 1.04 0.92
1 -8 38 0.88 1.37
-1 -8 -38 1.01 0.9
-1 8 38 -1.87 2.03
1 -8 37 1.9 1.22
-1 -8 -37 3.44 1.2
1 -8 37 5.07 1.95
-1 -8 -37 5.74 1.26
-1 8 37 7.22 2.46
1 -8 36 4.5 1.56
-1 -8 -36 2.72 1.39
1 8 -36 5.94 1.67
-1 -8 -36 2.82 1.27
1 -8 36 2.28 1.82
-1 -8 -36 5.47 1.41
1 -8 35 13.76 2.28
1 8 -35 9.02 2.02
-1 -8 -35 11.05 1.86
-1 -8 -35 9.48 2.04
1 -8 35 12.6 2.71
-1 8 35 6.48 2.44
-1 -8 -35 12.51 2.09
1 -8 34 3.55 1.76
1 8 -34 1.01 1.49
1 -8 34 0.53 0.97
-1 -8 -34 -0.64 1.46
1 -8 34 -0.46 2.01
-1 8 34 2.46 2.24
-1 -8 -34 1 1.34
1 -8 33 1.93 1.76
1 8 -33 1.08 1.61
1 -8 33 0.3 1.04
-1 -8 -33 1.68 1.43
1 -8 33 3.43 2.37
-1 8 33 6.32 2.4
-1 -8 -33 2.16 1.45
1 -8 32 4.54 1.94
1 8 -32 8.33 2.14
1 -8 32 4.82 1.57
-1 -8 -32 6.69 1.78
1 -8 32 10.35 2.93
-1 8 32 5.14 2.35
-1 -8 -32 8.4 1.98
1 -8 31 27.4 4.18
1 8 -31 33.52 4.12
-1 -8 -31 42.62 4.15
1 -8 31 34.11 3.87
1 -8 31 24.86 4.42
-1 8 31 27.77 4.58
-1 -8 -31 28.38 3.87
1 8 -30 7.32 2.02
1 -8 30 10.31 2
-1 -8 -30 6.34 1.83
1 -8 30 8.38 2.7
-1 -8 -30 7.02 1.96
-1 8 30 1.93 2.51
1 8 -29 24.07 3.38
1 -8 29 24.09 3.1
-1 -8 -29 17.02 2.86
1 -8 29 18.82 3.93
-1 -8 -29 14.79 2.88
-1 8 29 26.74 3.99
1 8 -28 5.88 2.01
1 -8 28 7.37 1.87
-1 -8 -28 6.84 1.9
1 -8 28 9.8 2.97
-1 -8 -28 6.87 1.95
-1 -8 -27 67.95 6.69
1 8 -27 73.01 6.97
1 -8 27 68.35 6.66
1 -8 27 57.76 7.24
-1 -8 -27 59.44 6.72
1 8 -26 9.26 2.32
1 -8 26 12.66 2.21
-1 -8 -26 13.91 2.37
1 -8 26 9.76 3
-1 -8 -26 8.13 2.05
1 8 -25 11.28 2.53
1 -8 25 15.17 2.41
-1 -8 -25 8.15 2.17
1 -8 25 8.49 2.98
-1 -8 -25 14.78 2.54
-1 -8 -24 9.01 3.68
1 -8 24 9.7 4.21
-1 -8 -24 13.02 2.23
1 8 -24 10.73 2.47
1 -8 24 14.31 2.26
-1 -8 -24 12.7 2.4
-1 8 24 5.04 6.58
-1 -8 -24 13.16 2.35
-1 -8 -24 13.24 2.47
1 -8 24 9.43 2.98
-1 -8 -23 1.46 2.67
1 -8 23 1.89 3.16
-1 -8 -23 4.05 1.53
1 8 -23 0.41 1.8
1 -8 23 5.89 1.7
-1 -8 -23 1.5 1.36
-1 -8 -23 3.9 1.64
1 -8 23 2.92 1.75
1 -8 23 4.32 2.49
-1 -8 -23 0.81 1.4
1 -8 22 3.68 3.64
-1 -8 -22 4.23 2.79
-1 -8 -22 1.66 1.33
1 8 -22 3.58 1.96
-1 -8 -22 2.61 1.51
1 -8 22 2.88 2
-1 8 22 9.23 6.88
-1 -8 -22 3.13 1.56
1 -8 22 1.05 2.29
-1 -8 -21 3.58 1.44
1 8 -21 3.5 1.81
-1 -8 -21 3.31 1.48
1 -8 21 3.3 1.88
-1 -8 -21 2.63 1.68
-1 -8 -21 1.36 2.7
-1 -8 -20 20.92 4.71
1 -8 20 12.04 4.51
1 8 -20 17.49 2.88
-1 -8 -20 19.7 2.7
-1 -8 -20 18.77 2.82
-1 -8 -19 25.1 5.26
1 -8 19 18.22 5.67
-1 -8 -18 32.53 6.11
1 -8 18 28.72 6.78
1 8 -18 44.5 5.22
1 -8 17 -1.53 3.03
1 8 -17 2.17 1.99
1 -8 16 28.75 3.89
1 8 -16 36.73 4.49
-1 -8 -16 30.92 5.44
1 -8 16 39.71 6.89
1 8 -16 29.04 4.29
1 8 -15 28.94 4.02
1 -8 15 25.91 3.49
-1 -8 -15 22.2 4.86
1 8 -15 27.8 4.01
1 -8 14 48.86 4.8
1 8 -14 42.79 9.22
-1 -8 -14 36.43 6.16
1 -8 14 40.37 7.07
1 8 -14 37.75 5.09
1 -8 13 39.88 4.51
1 8 -13 30.63 7.87
-1 -8 -13 57.22 6.88
1 -8 13 39.87 6.87
1 8 -13 41.43 5.05
1 -8 12 20.91 2.92
1 8 -12 27.57 7.64
-1 -8 -12 27.91 4.7
1 -8 12 24.56 5.26
1 8 -12 20.85 3.4
1 8 -11 26.68 7.33
-1 -8 -11 33.96 5.31
1 -8 11 34.04 6.19
-1 -8 -10 12.88 3.44
1 8 -10 5.95 4.52
1 -8 10 11.22 3.75
1 -8 9 110.58 13.58
1 8 -9 143.64 16.69
-1 -8 -9 136.57 13.27
1 8 -8 9.25 4.44
-1 -8 -8 16.77 3.57
1 -8 8 6.16 2.98
1 -8 7 92.87 10.98
1 -8 7 88.41 10.79
1 8 -7 114.35 13.79
-1 -8 -7 98.11 10.38
-1 -8 -6 141.01 14.16
1 8 -6 131.31 16.86
1 -8 6 155.87 15.04
-1 -8 -5 147.73 14.44
1 8 -5 128.91 16.92
1 -8 5 159.97 15.18
-1 -8 -4 172.64 16.18
1 8 -4 175.69 19.03
1 -8 4 162.58 16.47
-1 -8 -3 81.01 8.19
1 8 -3 61.13 10.07
1 -8 3 59.56 7.87
-1 -8 -2 374.62 31.24
1 8 -2 344.27 33.72
1 -8 2 336.09 31.28
1 -8 1 214.05 20.56
-1 8 1 222.82 21.7
1 8 -1 239.75 23.28
-1 -8 -1 220.1 20.32
-1 -8 0 820.39 68.42
-1 8 0 841.81 69.89
1 8 0 761.53 70.75
1 8 1 244.09 22.45
-1 -8 1 227.04 19.65
-1 8 -1 182.25 20.45
1 -8 -1 203.78 18.97
-1 8 -2 356.72 33.7
-1 -8 2 381.55 32.38
1 8 2 368.27 34.78
1 -8 -2 362.92 31.8
-1 -8 3 63.12 7.8
-1 8 -3 61.02 9.08
1 8 3 86.15 10.77
1 -8 -3 74.88 7.74
-1 8 -4 152.83 17.64
-1 -8 4 172.71 16.35
1 -8 -4 176.21 15.9
-1 -8 5 141.52 14.06
-1 8 -5 123.11 14.85
-1 -8 5 156.16 13.9
1 -8 -5 123.22 13
-1 -8 6 136.27 13.87
-1 8 -6 119.48 14.98
-1 -8 6 134.27 14.22
1 -8 -6 153.38 13.6
-1 -8 7 101.8 10.98
-1 8 -7 94.02 11.96
1 -8 -7 90.6 9.9
1 -8 -8 12.49 3.07
-1 8 -8 10.13 3.98
-1 -8 8 5.95 2.9
1 -8 -8 15.48 3.69
-1 -8 9 117.26 13.48
-1 8 -9 130.78 15.3
1 -8 -9 134.05 13.5
-1 -8 10 16.02 3.82
1 -8 -10 6.78 3.09
-1 8 -10 9.37 4.28
1 -8 -11 28.03 4.92
-1 -8 11 18.85 4.46
-1 8 -11 37.06 7
1 -8 -12 26.99 4.97
-1 -8 12 24.19 5.01
1 -8 -12 23.08 2.79
1 -8 -13 35.51 6.01
-1 -8 13 37.13 6.34
1 -8 -13 37.37 3.9
1 -8 -14 52.48 7.39
-1 -8 14 47.4 7.67
1 -8 -15 20.89 4.92
-1 -8 15 23.4 5.26
1 -8 -16 21.69 5.03
-1 -8 16 31.2 6
1 -8 -17 1.31 2.95
1 -8 -17 7.5 3.11
-1 -8 17 5.66 3.82
1 -8 -18 43.53 6.95
1 -8 -18 35.01 6.24
-1 -8 18 23.59 6.12
-1 -8 19 22.98 5.74
1 -8 -19 21.22 5.35
1 -8 -19 24.18 5.41
1 -8 -19 27.62 3.57
1 -8 -20 11.75 4.28
1 -8 -20 22.24 5.12
-1 -8 20 15.89 5.31
-1 -8 20 9.86 2.83
1 -8 -20 15.59 2.69
1 -8 -20 16.45 2.7
-1 8 -20 18.1 2.69
1 -8 -21 4.57 3.03
1 -8 -21 7.18 3.72
-1 -8 21 4.93 3.02
-1 -8 21 3.9 2.44
1 -8 -21 5.51 1.8
1 -8 -21 4.2 1.78
-1 8 -21 2.92 1.76
1 -8 -22 1.83 1.67
1 -8 -22 7.28 1.97
1 -8 -22 3.5 1.87
-1 -8 22 5.55 2.57
1 -8 -22 2.96 2.93
-1 -8 22 5.08 4.2
-1 8 -22 3.37 1.75
-1 -8 23 7.28 2.74
1 -8 -23 6.28 2.01
1 -8 -23 5.23 1.84
1 -8 -23 -1.52 3.01
-1 -8 23 1.74 2.93
-1 8 -23 6.51 2.03
1 -8 -24 13.25 2.6
1 -8 -24 10.19 2.35
-1 -8 24 6.93 2.68
1 -8 -24 13.99 4.26
-1 -8 24 5.36 3.63
-1 8 -24 11.71 2.35
1 -8 -25 5.82 1.83
1 8 25 7.74 2.3
1 -8 -25 6.5 2.07
-1 -8 25 7.06 2.69
-1 8 -25 9.89 2.39
1 8 26 7.53 2.34
-1 -8 26 6.61 2.55
1 -8 -26 9.45 2.27
-1 8 -26 7.98 2.2
1 -8 -27 63.09 6.66
-1 8 -27 69.56 6.96
1 8 27 65.21 7.54
-1 -8 27 63.72 7.42
1 -8 -27 78.21 7.25
1 -8 -28 5.76 1.61
1 -8 -28 8.03 2.32
-1 -8 28 5.53 2.36
1 8 28 4.37 2.25
-1 8 -28 8.75 2.14
-1 8 -28 7.82 1.88
1 -8 -29 21.42 2.75
1 8 29 15.38 3.3
-1 -8 29 14.24 3.3
1 -8 -29 22.37 3.17
-1 8 -29 18.82 2.98
-1 8 -29 16.77 2.7
1 -8 -30 8.83 1.83
-1 8 -30 4.42 1.56
1 8 30 7.8 2.51
-1 -8 30 2.15 2.31
1 -8 -30 4.5 1.83
1 -8 -31 32.85 3.64
-1 8 -31 31.04 3.7
1 -8 -31 27.04 4.01
-1 -8 31 29.67 4.38
1 8 31 27.38 4.49
-1 8 -32 4.66 1.51
1 -8 -32 10.03 2.36
-1 -8 32 6.49 2.52
-1 8 -33 0.29 1.25
-1 -8 33 0.95 2.12
1 -8 -33 1.98 1.48
1 -8 -33 0.93 1.41
-1 8 -34 2.14 1.27
-1 -8 34 -0.36 1.59
-1 -8 34 1.77 2.01
1 -8 -34 -0.37 1.48
1 8 34 4.05 2.16
1 -8 -34 2.34 1.3
-1 -8 34 2.31 1.04
-1 8 -35 12.61 1.95
-1 -8 35 8.58 2.55
1 -8 -35 12.44 2.32
1 8 35 12.48 2.88
1 -8 -35 12.26 2.06
-1 8 -36 5.15 1.32
-1 -8 36 10.37 2.31
1 -8 -36 5.37 1.59
1 -8 -36 6.49 1.54
1 8 36 5.99 2.16
-1 -8 37 7.26 1.98
1 -8 -37 4.26 1.51
1 -8 -37 5.85 1.28
1 8 37 3.59 1.76
-1 -8 38 1.44 1.29
1 -8 -38 1.51 1.09
1 -8 -38 0.2 0.81
-1 -8 39 4.39 1.49
-1 -8 40 1.39 1.02
1 -9 40 0.16 0.8
1 9 -40 0.35 0.58
1 9 -39 2.22 0.85
1 -9 39 0.2 1.03
-1 9 39 0.69 1.55
-1 -9 -39 2.67 0.86
1 9 -38 3.95 1.08
1 -9 38 2.48 1.31
-1 -9 -38 1.6 0.77
-1 9 38 1.65 1.95
-1 -9 -38 2.17 0.98
1 9 -37 1.26 0.96
-1 -9 -37 0.42 0.89
-1 -9 -37 -0.87 0.91
-1 9 37 -0.47 1.7
1 -9 37 -0.29 1.42
-1 -9 -36 1.91 1.12
1 -9 36 0.66 1.59
-1 9 36 0.51 1.84
-1 -9 -36 2.02 1.07
-1 -9 -35 2.12 1.18
1 -9 35 2.34 0.92
1 -9 35 2.23 1.84
-1 9 35 2.2 2.21
-1 -9 -35 0.57 1.16
1 -9 34 2.37 1.47
-1 -9 -34 0.58 1.23
1 -9 34 3.18 1.06
1 -9 34 -0.41 1.81
-1 -9 -34 2.53 1.36
-1 9 34 1.16 2.12
1 -9 33 0.33 1.46
1 -9 33 1.64 1.08
-1 -9 -33 0.31 1.18
1 -9 33 -0.88 1.9
-1 9 33 -0.6 2.06
-1 -9 -33 2.41 1.41
1 -9 32 0.72 1.59
1 9 -32 4.23 1.8
1 -9 32 4.49 1.29
-1 -9 -32 2.3 1.32
1 -9 32 3.78 2.48
-1 9 32 4.33 2.27
-1 -9 -32 3.32 1.65
1 -9 31 4.26 1.97
1 9 -31 3.35 1.81
1 -9 31 0.64 1.24
-1 -9 -31 3.1 1.6
1 -9 31 6.49 2.37
-1 9 31 4.4 2.31
-1 -9 -31 2.73 1.66
1 9 -30 18.63 2.99
1 -9 30 20.94 2.78
-1 -9 -30 19.97 2.83
1 -9 30 10.65 2.7
-1 9 30 16.47 3.35
-1 -9 -30 20.81 2.96
1 9 -29 32.1 3.97
1 -9 29 29.39 3.69
-1 -9 -29 30.37 3.76
1 -9 29 23.09 3.84
-1 -9 -29 36.24 4.09
1 9 -28 37 4.12
1 -9 28 33.25 3.73
-1 -9 -28 27.9 3.55
-1 -9 -28 30.59 3.94
1 9 -27 17.54 3.14
1 -9 27 26.35 3.04
-1 -9 -27 17.65 2.81
1 -9 27 21.17 3.28
-1 -9 -27 16.91 2.75
-1 -9 -27 16.21 2.96
1 9 -26 42.99 4.97
-1 -9 -26 52.61 5
1 -9 26 29.19 4.78
-1 -9 -26 44.83 5.07
-1 -9 -26 43.6 4.87
1 -9 26 46.47 4.87
1 9 -25 68.04 7.3
-1 -9 -25 76.25 7.23
1 -9 25 58.64 7.27
-1 -9 -25 70.99 7.09
-1 -9 -25 74.7 7.27
-1 -9 -25 76.1 7.44
1 -9 25 77.17 7.16
1 9 -24 50.57 5.16
-1 -9 -24 47.69 4.9
1 -9 24 40.75 4.62
1 -9 24 28.79 4.69
-1 -9 -24 41.97 4.72
-1 -9 -24 48.14 5.02
-1 -9 -24 44.92 5.04
1 9 -23 6.69 2.16
-1 -9 -23 6.4 1.91
1 -9 23 8.12 1.82
-1 -9 -23 5.1 1.75
-1 -9 -23 5.71 1.76
1 -9 23 3.17 2.04
-1 -9 -23 11.01 2.23
1 -9 22 20.12 3.58
-1 -9 -22 19.45 3.05
1 9 -22 26.07 3.61
1 -9 22 29.78 3.28
-1 -9 -22 25.22 3.42
1 -9 22 24.23 3.75
-1 -9 -22 22.18 5.3
1 -9 22 20.64 5.92
-1 -9 -22 24.47 3.46
-1 -9 -21 12.22 2.39
1 -9 21 11.42 2.61
1 9 -21 18.77 3.01
-1 -9 -21 14.34 2.59
1 -9 21 18.26 2.5
1 -9 21 21.66 3.31
1 -9 21 9.15 4.7
-1 -9 -21 23 5.07
-1 -9 -21 16.08 2.77
1 9 -20 28.5 4.31
-1 -9 -20 41.93 4.4
1 -9 20 31.8 4.59
1 -9 20 42.34 4.9
1 -9 20 39.12 7.9
-1 -9 -20 48.75 7.55
-1 -9 -20 46.97 4.69
1 9 -19 3.55 1.93
1 -9 19 1.26 1.78
-1 -9 -19 5.74 1.58
1 -9 19 0.47 1.65
-1 -9 -19 1.35 2.47
1 -9 19 -1.73 3.87
-1 -9 -19 2.18 1.24
-1 -9 -19 1.49 1.35
1 -9 18 -0.82 1.67
-1 -9 -18 1.32 1.26
1 9 -18 -0.39 1.6
-1 -9 -18 1.08 1.31
-1 -9 -18 1.23 1.19
-1 -9 -18 -2.6 2.57
1 -9 18 -1.67 3.73
1 9 -18 -1.79 1.84
-1 -9 -17 16.88 2.71
-1 -9 -17 28.87 5.42
1 -9 17 14.52 4.74
1 9 -17 19.93 3.49
1 -9 16 49.76 7.91
-1 -9 -16 29.05 6.08
1 9 -16 42.55 5.3
1 -9 16 38.97 4.65
-1 -9 -15 7 3.15
1 -9 15 1.5 2.97
1 9 -15 3.39 2.04
1 -9 15 4.48 1.85
1 9 -14 22.17 7.48
-1 -9 -14 23.6 5.21
1 -9 14 27.32 6.13
1 9 -14 28.29 4.15
1 -9 14 32.49 3.79
-1 -9 -13 -1.08 2.43
1 -9 13 1.38 2.52
1 9 -13 4.81 5.07
1 9 -13 2.18 1.95
1 -9 13 -0.35 1.45
1 9 -13 0.54 1.61
1 9 -12 37.48 8.51
-1 -9 -12 46.07 6.51
1 -9 12 43.62 6.94
1 9 -12 26.97 4.43
1 -9 12 33.39 4.11
1 9 -12 42.2 4.87
1 9 -11 25.05 7.88
1 -9 11 19.03 5.09
1 9 -11 22.44 3.69
1 -9 11 27.08 3.38
1 9 -10 4.42 4.36
-1 -9 -10 -0.98 2.42
1 -9 10 1.22 2.23
1 9 -10 1.59 1.68
1 -9 10 0.32 1.27
1 9 -9 70.85 12.02
1 -9 9 91.35 10.57
-1 -9 -9 86.24 9.85
1 9 -9 92.65 8.71
1 -9 9 76.14 7.69
1 9 -8 18.76 6.38
-1 -9 -8 42.32 5.63
1 -9 8 32.66 5.59
1 9 -8 17.47 3.41
1 -9 8 29.36 3.3
-1 -9 -7 61.8 7.97
1 -9 7 74.95 9.02
1 -9 7 68.23 8.83
1 9 -7 52.66 10.15
1 -9 6 42.35 6.33
1 -9 6 38.53 5.98
-1 -9 -6 34.09 5.33
1 9 -6 21.67 6.84
1 -9 5 78.25 9.78
1 9 -5 71.04 11.88
1 -9 5 94.11 10.31
-1 -9 -5 83.03 9.53
1 9 -4 52.47 9.37
1 -9 4 45.44 6.8
-1 -9 -4 50.41 6.71
1 -9 4 48.47 7.06
-1 -9 -3 239.22 21.57
1 -9 3 239.52 22.15
-1 9 3 238.62 23.38
1 9 -3 208.92 24.09
1 -9 3 216.27 21.63
1 9 -2 19.78 5.76
-1 9 2 8.09 3.73
-1 -9 -2 6.55 2.59
1 -9 2 18.2 3.63
1 -9 1 21.29 4.1
-1 9 1 17.4 4.46
-1 -9 -1 13.84 3.5
1 9 -1 17.72 5.46
-1 -9 0 10.58 3.02
-1 9 0 6.69 3.55
1 9 0 14 4.59
1 9 1 19.1 5.66
-1 -9 1 15.54 3.5
-1 9 -1 17.51 4.58
1 9 2 13.85 5.21
-1 9 -2 5.52 3.33
-1 -9 2 9.09 2.91
-1 -9 3 247.1 22.01
1 9 3 254.95 25.03
-1 9 -3 216.94 23.39
1 -9 -3 226.66 21.06
-1 -9 4 55.88 7.07
-1 9 -4 46.3 7.97
-1 -9 4 38.63 6.59
1 -9 -4 48.54 5.94
-1 -9 5 76.19 9.4
-1 -9 5 95.35 10.3
1 9 5 88.88 12.25
-1 9 -5 79.48 11
1 -9 -5 79.32 8.8
-1 -9 6 26.57 5.06
1 -9 -6 38.32 5.05
-1 -9 6 40.23 6.02
-1 9 -6 24.79 5.91
-1 -9 7 70.52 9.07
-1 9 -7 67.34 10.26
1 -9 -7 74.49 8.26
-1 -9 8 30.16 5.37
1 -9 -8 39.15 5.15
1 -9 -8 26.37 3.23
-1 -9 9 88.62 10.09
-1 9 -9 77.57 11.2
1 -9 -9 80.84 8.79
1 -9 -9 69.77 6.83
-1 9 -10 3.56 4.19
-1 -9 10 1.19 2.51
1 -9 -10 2.56 2.11
1 -9 -10 -0.49 1.07
1 -9 -11 33.01 6.02
-1 -9 11 29.44 5.86
1 -9 -11 29.55 3.41
1 -9 -12 36.38 6.23
-1 -9 12 40.56 6.82
-1 9 -12 34.91 4.55
1 9 12 39.39 4.41
1 -9 -12 31.91 3.76
1 -9 -13 1.21 2.71
-1 -9 13 3.93 2.59
-1 9 -13 0.48 1.33
1 9 13 2.94 1.57
1 -9 -13 1.07 1.18
1 9 14 24.83 3.66
1 -9 -14 30.47 3.37
1 -9 -14 32.5 5.89
-1 -9 14 23.14 5.65
1 -9 -15 2.55 1.53
1 9 15 2.71 1.69
1 -9 -15 1.29 2.55
-1 -9 15 1.41 2.58
1 -9 -16 42.25 4.6
1 9 16 43.59 5.23
1 -9 -16 42.58 7.4
-1 -9 16 52.56 8.04
1 -9 -17 13.8 2.49
1 -9 -17 19.93 3
1 9 17 15.08 2.97
1 -9 -17 22.49 2.81
-1 -9 17 21.18 5.25
1 -9 -17 20.61 5.22
-1 -9 18 -1.56 3.09
1 -9 -18 0.31 1.26
1 -9 -18 1.7 1.61
1 9 18 3.53 1.92
1 -9 -18 0.7 1.36
-1 -9 18 0.44 1.84
1 -9 -18 0.41 1.5
1 -9 -19 2.96 1.74
-1 -9 19 3.61 2.03
1 -9 -19 2.91 2.69
-1 -9 19 8.08 3.63
1 -9 -19 5.4 1.65
1 -9 -19 7.34 2.07
1 -9 -20 51.43 5.18
-1 -9 20 38.88 5.09
1 -9 -20 32.31 4.67
1 -9 -20 50.88 8.04
-1 -9 20 33.27 7.36
1 -9 -20 44.66 4.61
-1 -9 21 16.43 2.97
1 -9 -21 17.86 2.88
1 -9 -21 14.31 2.73
-1 -9 21 6.83 4
1 -9 -21 12.69 2.41
-1 -9 22 25.31 3.83
1 -9 -22 27.94 3.63
1 -9 -22 25.77 3.56
1 -9 -22 17.24 5.03
-1 -9 22 20.95 5.53
1 -9 -22 19.1 3.02
-1 -9 23 5.07 2.27
1 -9 -23 7.47 2.21
1 -9 -23 5.02 1.97
1 -9 -23 3.47 1.56
1 -9 -24 48.06 5.25
-1 -9 24 34.04 5.1
1 -9 -24 43.15 5.06
1 -9 -24 44.01 4.78
-1 -9 25 58.38 7.26
1 -9 -25 75.4 7.29
1 -9 -25 71.22 7.35
1 -9 -25 70.31 6.88
-1 -9 26 28.21 4.54
1 -9 -26 35.98 4.57
1 -9 -26 32.06 4.32
1 -9 -26 42.38 4.3
-1 -9 27 25.51 3.8
1 -9 -27 18.57 3.11
1 -9 -27 15.99 3.02
1 -9 -27 18.45 2.81
-1 -9 28 26.75 4.1
1 -9 -28 26.23 3.78
1 -9 -28 27.37 3.47
-1 -9 29 28.72 4.44
-1 -9 29 32.14 4.27
1 -9 -29 33.76 4.28
1 9 29 38.09 5.03
1 -9 -29 33.73 3.9
-1 -9 30 21.5 3.57
-1 -9 30 15.33 3.07
1 -9 -30 25.46 3.3
1 -9 -30 18.4 2.8
1 9 30 23.12 3.9
-1 -9 31 2.8 1.83
-1 -9 31 3.74 2.14
1 -9 -31 0.42 1.38
1 -9 -31 3.54 1.42
1 9 31 7.3 2.49
-1 -9 32 0.74 1.55
-1 -9 32 5.33 2.13
1 -9 -32 3.97 1.88
1 -9 -32 1.23 1.23
1 9 32 5.27 2.19
-1 -9 33 1.25 1.78
1 -9 -33 0.75 1.47
1 -9 -33 -1.15 1.24
1 9 33 -0.55 1.9
-1 -9 33 1.89 0.96
-1 -9 34 1.53 1.79
1 -9 -34 4.16 1.68
1 -9 -34 3.22 1.41
1 9 34 0.52 1.73
-1 -9 34 1.55 0.92
-1 -9 35 1.75 1.67
1 -9 -35 0.32 1.19
-1 -9 35 2.4 0.91
1 -9 -35 -0.25 0.95
-1 -9 36 0.93 1.47
1 -9 -36 1.72 1.23
1 -9 -36 1.77 0.94
-1 -9 37 1.36 1.4
1 -9 -37 2.03 1.16
1 -9 -37 0.98 0.84
1 -9 -38 3.08 1.11
-1 -9 38 2.08 1.25
-1 9 -39 1.83 0.75
-1 -9 39 0.94 0.92
1 -10 38 8.51 1.6
-1 -10 -38 6.87 1.13
-1 10 38 6.37 1.96
1 -10 37 3.35 1.43
-1 -10 -37 4.11 1.05
-1 10 37 4.41 1.92
1 -10 36 2.24 1.4
-1 -10 -36 1.19 0.95
-1 10 36 2.27 1.86
-1 -10 -36 1.34 0.97
-1 -10 -35 1.36 0.98
1 -10 35 -0.37 0.71
-1 10 35 -0.5 1.7
-1 -10 -35 0.26 1.02
-1 -10 -34 5.79 1.5
1 -10 34 4.36 1.1
-1 -10 -34 4.64 1.45
-1 -10 -33 21.47 2.76
-1 10 33 18.58 3.76
-1 -10 -33 17.29 2.77
1 -10 33 24.4 2.67
1 10 -32 1.55 1.36
1 -10 32 2.18 1.21
1 -10 32 2.1 1.44
-1 -10 -32 2.43 1.43
-1 10 32 0.59 2.15
-1 -10 -32 2.97 1.37
1 -10 31 5.91 1.54
1 -10 31 5.94 1.8
-1 -10 -31 7.07 1.91
-1 10 31 4.82 2.55
-1 -10 -31 8.2 1.87
1 -10 30 3.15 1.36
1 -10 30 3.57 1.78
-1 10 30 3.07 2.2
-1 -10 -30 4.33 1.91
-1 -10 -30 0.66 1.35
1 -10 29 33.72 3.75
1 -10 29 30.38 3.92
-1 -10 -29 32.05 4.06
-1 -10 -29 27.26 3.68
1 -10 28 16.09 2.44
1 -10 28 11.96 2.55
-1 -10 -28 15.83 2.47
-1 -10 -28 13.65 2.76
-1 -10 -28 17.07 2.64
1 -10 27 10.85 2.13
1 -10 27 9.1 2.37
-1 -10 -27 12.85 2.27
-1 -10 -27 8.73 2.23
-1 -10 -27 8.36 2.01
1 -10 26 15.95 2.42
1 -10 26 8.93 2.39
-1 -10 -26 7.46 2.08
-1 -10 -26 17.71 2.74
-1 -10 -26 15.09 2.39
1 -10 25 1.42 1.38
-1 -10 -25 3.66 1.55
1 -10 25 3.04 1.77
-1 -10 -25 7.12 2.15
-1 -10 -25 3.24 1.65
-1 -10 -25 5.92 1.68
-1 -10 -24 1.24 1.72
1 -10 24 0.35 1.34
-1 -10 -24 3.7 1.61
1 -10 24 2.19 1.73
-1 -10 -24 0.44 1.44
-1 -10 -24 -0.37 1.24
-1 -10 -23 2.94 1.53
1 -10 23 6.96 1.67
1 -10 23 5.72 1.98
-1 -10 -23 3.72 1.55
-1 -10 -23 5.3 1.96
-1 -10 -23 7.37 1.85
-1 -10 -22 7.21 1.97
1 -10 22 2.73 1.49
1 -10 22 3.95 2.01
-1 -10 -22 3.35 1.58
-1 -10 -22 3.04 1.65
-1 -10 -22 3.65 1.52
1 -10 21 9.96 2.02
-1 -10 -21 10.64 2.18
1 -10 21 10.02 2.27
-1 -10 -21 5.93 1.81
-1 -10 -21 9.76 2.18
1 -10 20 50.68 9.13
-1 -10 -20 57.41 8.9
1 -10 20 53.39 6.21
-1 -10 -20 51.16 5.85
1 -10 20 62.83 5.87
1 -10 20 59.61 6.62
-1 -10 -20 60.71 6.15
1 10 -19 30.9 4.31
-1 -10 -19 22.97 5.28
1 -10 19 10.63 4.48
1 -10 19 15.67 3.09
-1 -10 -19 27.68 3.2
1 -10 19 17.15 2.71
1 -10 19 24.64 3.8
-1 -10 -19 23.31 3.25
-1 -10 -19 16.57 2.74
1 10 -18 55.36 6.07
-1 -10 -18 50.31 7.78
1 -10 18 53.52 8.8
1 -10 18 42.39 5.11
-1 -10 -18 43.49 4.85
1 -10 18 40.26 5.3
-1 -10 -18 39.82 4.71
-1 -10 -18 45.42 5.03
1 10 -17 24.49 4.14
-1 -10 -17 36.63 6.14
1 -10 17 23.45 5.93
-1 -10 -17 21.95 3.22
1 -10 17 29.7 3.76
1 -10 17 24.54 3.58
1 -10 17 29.3 3.84
-1 -10 -17 21.77 3.15
-1 -10 -17 21.33 3.29
1 10 -16 11.78 2.74
-1 -10 -16 7.91 3.33
1 -10 16 6.5 3.69
1 -10 16 6.36 2.01
1 -10 16 12.16 2.56
1 -10 16 7.2 2.37
-1 -10 -16 7.45 1.83
-1 -10 -15 37.1 6.33
1 -10 15 40.88 7.09
-1 -10 -15 26.96 3.57
1 -10 15 31.21 4.08
1 -10 15 30.92 4.16
1 10 -15 34.9 4.78
1 -10 14 7.3 2.04
1 10 -14 12.71 3.04
1 -10 14 7.58 2.18
-1 -10 -14 6.2 3.25
1 -10 14 1.52 2.33
1 10 -14 10.68 5.66
1 -10 13 2.24 1.65
1 10 -13 1.2 2.24
-1 -10 -13 2.41 2.84
1 -10 13 1.47 2.68
1 10 -13 2.62 3.91
1 -10 12 23.94 3.44
1 10 -12 24.96 4.03
1 10 -12 12.84 6.68
-1 -10 -12 30.43 5.62
1 -10 12 38.1 6.47
1 -10 11 31.02 4.1
1 10 -11 39.88 4.86
1 10 -11 35.46 4.9
1 10 -11 37.68 8.86
-1 -10 -11 42.06 6.48
1 -10 11 35.4 6.5
1 -10 10 37.34 4.14
1 10 -10 26.73 4.38
1 10 -10 36.54 4.91
1 10 -10 36.8 8.64
-1 -10 -10 29.87 5.97
1 -10 10 47.32 7.14
1 -10 9 11.67 2.15
1 10 -9 8.5 2.38
1 10 -9 10.6 2.83
1 10 -9 7.19 4.79
-1 -10 -9 15.09 3.77
1 -10 9 5.08 3.38
1 10 -8 30.5 4.17
1 -10 8 23.37 3.31
1 10 -8 27.75 4.12
1 10 -8 11.7 6.63
-1 -10 -8 38.94 5.72
1 -10 8 20.89 5.04
1 -10 7 3.8 1.53
1 -10 7 1.25 2.65
1 10 -7 -2.29 4.18
1 -10 7 5.95 3.08
-1 -10 -7 11.31 3.17
1 -10 6 12.93 1.72
1 -10 6 12.69 2.12
1 -10 6 4.87 3.15
1 -10 6 8.04 3.34
-1 -10 -6 10.07 3.32
1 10 -6 15.66 5.36
1 -10 5 5.95 3.34
1 -10 5 7.8 3.24
1 10 -5 4.38 4.64
-1 -10 -5 1.98 2.47
1 10 -4 36.68 4.94
1 10 -4 32.27 8.13
1 -10 4 29.22 5.45
-1 10 4 41.5 7.58
-1 -10 -4 26.24 4.93
1 -10 4 34.99 5.97
1 10 -3 45.85 6.45
1 -10 3 76.86 8.59
1 10 -3 49.01 9.76
-1 10 3 55.41 9.19
-1 -10 -3 50.84 7.23
1 -10 3 60.83 8.15
1 10 -2 18.86 3.72
1 10 -2 10.5 5.62
1 -10 2 22.65 4.59
-1 10 2 17.72 5.44
-1 -10 -2 19 4.09
1 -10 2 17 4.63
1 10 -1 14.04 3.2
1 10 -1 22.85 6.5
1 -10 1 22.24 4.23
1 -10 1 8.98 3.84
-1 -10 -1 12.27 3.29
-1 10 1 16.01 4.77
1 10 0 10.37 2.91
1 -10 0 7.96 3.3
-1 -10 0 15.07 3.44
1 -10 0 15.63 4.11
1 10 0 18.55 6.59
-1 10 0 12.81 4.42
-1 10 -1 11.42 3.13
1 10 1 18.41 3.58
-1 10 -1 14.63 4.51
-1 -10 1 15.11 3.69
1 10 1 8.2 4.72
-1 10 -2 19.51 3.89
1 10 2 22 4.08
-1 10 -2 27.93 6.25
1 10 2 20.45 6.34
-1 -10 2 20.93 4.43
1 10 3 52.68 6.53
-1 10 -3 48.54 6.29
-1 10 -3 48.42 8.71
1 10 3 67.59 10.72
-1 -10 3 47.19 7.07
1 10 4 30.75 4.83
-1 10 -4 33.14 4.67
-1 -10 4 22.56 4.8
-1 -10 4 27.78 5.38
1 10 4 45.69 8.96
-1 10 -4 32.37 7.03
1 -10 -5 6.11 1.5
1 10 5 3.46 2.62
-1 10 -5 7.85 2.59
-1 -10 5 7.02 3.12
-1 -10 5 2.35 2.67
1 10 5 10.46 5.64
-1 10 -5 5.23 3.47
1 -10 -6 9.53 1.71
1 10 6 6.98 2.85
-1 10 -6 10.67 2.75
-1 -10 6 11.32 3.25
-1 -10 6 7.17 3.3
1 10 6 6.35 5.29
-1 10 -6 7.19 4.09
1 -10 -7 3.39 1.31
-1 10 -7 7.55 2.72
1 10 7 6.35 2.8
-1 10 -7 3.7 3.66
-1 -10 7 1.22 2.43
1 10 7 2.16 3.96
1 -10 -8 27.59 3.13
-1 -10 8 27.56 3.1
1 10 8 21.36 4.23
-1 10 -8 18.79 3.7
1 -10 -9 10.26 1.9
-1 10 -9 11.73 2.69
1 10 9 10.79 3.55
-1 -10 9 15.37 4.26
1 -10 -10 29.72 3.54
-1 10 -10 30.73 4.45
-1 -10 10 26.31 5.87
1 -10 -11 35.11 3.73
1 10 11 33.44 4.21
-1 10 -11 29.71 4.39
-1 -10 11 25.66 5.77
1 -10 -12 20.09 2.9
1 10 12 24.58 3.43
-1 10 -12 26.66 3.78
-1 -10 12 29.14 5.97
1 -10 -13 3.52 1.52
1 10 13 -0.46 1.58
-1 10 -13 2.11 1.97
1 -10 -13 1.35 2.86
-1 -10 13 2.85 2.61
1 10 14 9 2.38
1 -10 -14 6.91 1.82
-1 10 -14 12.56 2.76
1 -10 -14 12.49 4.3
-1 10 -15 26.54 4.16
1 -10 -15 37.02 6.86
-1 -10 15 30.29 6.3
1 10 15 38.55 4.46
1 -10 -15 39.66 3.93
1 -10 -15 31 3.84
-1 -10 15 31.1 4.12
1 -10 -15 23.88 3.72
1 -10 -16 7.31 3.83
-1 -10 16 9.35 4.07
1 -10 -16 6.61 1.85
1 10 16 10.07 2.49
1 -10 -16 6.13 1.62
1 -10 -16 7.56 1.85
-1 -10 16 9.67 2.47
-1 -10 16 12.26 2.57
1 -10 -16 6.93 1.93
1 -10 -17 23.95 6.02
-1 -10 17 40.08 7.33
1 10 17 31.16 4.11
1 -10 -17 29.29 3.49
1 -10 -17 24.65 3.5
-1 -10 17 25.01 3.91
-1 -10 17 30.5 3.98
1 -10 -17 27.77 3.73
1 -10 -18 39.81 7.56
-1 -10 18 44.46 8.18
1 10 18 53 5.84
1 -10 -18 51.64 5.1
1 -10 -18 46.93 5.18
-1 -10 18 38.96 5.25
-1 -10 18 33.96 5.12
1 -10 -18 56.14 5.67
1 -10 -18 53.06 5.46
-1 -10 19 10.12 4.5
1 -10 -19 23.46 5.48
1 -10 -19 23.1 3.33
1 -10 -19 23.49 3.06
1 10 19 24.77 3.75
1 -10 -19 16.44 2.96
-1 -10 19 25.26 3.74
-1 -10 19 18.89 3.35
1 -10 -19 20.07 3.16
1 -10 -20 65.31 6.55
1 -10 -20 60.38 6.45
-1 -10 20 46.63 6.17
-1 -10 20 55.21 6.45
1 -10 -20 62.15 9.35
-1 -10 20 37.91 8.19
1 -10 -20 61.51 6
1 10 20 78.62 7.21
-1 -10 21 12.34 2.55
-1 -10 21 4.63 2.45
1 -10 -21 7.05 2.19
1 -10 -21 7.44 2.06
1 -10 -21 7.29 1.88
1 10 21 8.12 2.52
-1 -10 22 2.33 1.89
-1 -10 22 2.9 1.96
1 -10 -22 6.13 2.19
1 -10 -22 2.36 1.82
1 -10 -22 3.16 1.53
1 10 22 5.34 2.31
-1 -10 23 2.8 1.93
-1 -10 23 6.85 2.46
1 -10 -23 7.63 2.18
1 -10 -23 3.77 1.98
1 -10 -23 7.08 1.83
1 10 23 6.64 2.51
-1 -10 24 1.86 1.73
-1 -10 24 1.97 1.91
1 -10 -24 1.43 1.74
1 -10 -24 1.88 1.64
1 10 24 0.61 1.77
1 -10 -24 -0.36 1.35
-1 -10 25 2.76 1.85
-1 -10 25 5.41 2.26
1 -10 -25 5.59 1.87
1 -10 -25 3.81 1.74
1 -10 -25 4.26 1.67
1 10 25 7.42 2.55
-1 -10 26 14.66 2.92
-1 -10 26 11.72 2.81
1 -10 -26 12.68 2.71
1 -10 -26 11.01 2.52
1 -10 -26 16.53 2.49
1 10 26 15.49 3.16
-1 -10 27 10.07 2.71
-1 -10 27 11.54 2.64
1 -10 -27 12.92 2.66
1 -10 -27 8.53 2.18
1 10 27 17.27 3.18
1 -10 -27 10.39 2.09
-1 -10 28 11.37 2.55
-1 -10 28 15.49 3
1 -10 -28 10.02 2.52
1 -10 -28 14.38 2.79
1 -10 -28 16.93 2.55
1 10 28 18.88 3.38
-1 -10 29 27.96 3.93
-1 -10 29 27.25 4.11
1 -10 -29 29.75 3.95
1 -10 -29 32.47 4.13
1 -10 -29 30.82 3.67
1 10 29 39.95 4.86
-1 -10 30 6.09 2.19
-1 -10 30 2.62 1.68
1 -10 -30 1.2 1.52
1 -10 -30 5.38 1.88
1 -10 -30 4.4 1.51
-1 -10 31 5.35 2.1
-1 -10 31 3.79 1.74
1 -10 -31 7.67 1.88
1 -10 -31 8.96 1.79
-1 -10 32 1.92 1.65
1 -10 -32 1.77 1.32
1 -10 -32 -0.28 1.13
-1 -10 33 19.54 3.22
-1 -10 33 24.6 2.68
1 -10 -33 21.85 2.77
-1 -10 34 2.9 1.74
1 -10 -34 6.42 1.39
-1 -10 34 4.31 1.07
-1 -10 35 1.73 1.37
1 -10 -35 -1.13 1.33
-1 -10 35 0.55 0.72
1 -10 -35 0.85 0.83
-1 -10 36 3.01 1.38
1 -10 -36 2.25 1.2
1 -10 -36 2.82 0.94
-1 10 -37 6.55 1.16
1 -10 -37 5.64 1.31
-1 -10 37 5.5 1.35
-1 10 -38 9.11 1.19
-1 -10 38 6.14 1.31
-1 -11 -37 0.3 0.63
1 11 -37 0.98 0.73
-1 -11 -36 -0.19 0.74
-1 11 36 -0.38 1.41
1 11 -36 1.02 0.84
-1 -11 -35 1.11 0.9
-1 11 35 0.86 1.76
1 11 -35 1.19 0.89
-1 -11 -34 -1.24 1.01
1 -11 34 0.94 0.77
-1 -11 -34 -0.77 1.08
-1 11 34 0.47 1.84
1 11 -34 -0.23 0.99
-1 -11 -33 7.91 1.48
1 -11 33 3.89 1.16
-1 11 33 6.12 2.37
-1 -11 -33 9.77 1.82
1 11 -33 6.04 1.53
-1 -11 -32 1.03 1.09
1 -11 32 2.18 0.98
-1 11 32 -1.08 2.01
-1 -11 -32 1.58 1.38
1 11 -32 0.83 1.24
-1 -11 -31 8.34 1.73
1 -11 31 7.43 1.62
-1 11 31 4.5 2.34
-1 -11 -31 7.56 1.94
1 11 -31 7.78 1.87
-1 -11 -30 1.19 1.24
1 -11 30 -0.86 1.17
-1 11 30 -0.58 2.03
1 11 -30 1.28 1.37
1 11 -29 9.5 1.99
1 -11 29 6.41 1.61
-1 -11 -29 8.49 1.79
1 -11 29 7.07 1.88
-1 -11 -29 5.47 1.7
-1 -11 -29 9.77 2.16
-1 11 29 5.93 2.57
1 11 -28 0.71 1.38
1 -11 28 5.46 1.57
-1 -11 -28 1.32 1.39
1 -11 28 0.69 1.46
-1 -11 -28 -0.35 1.3
-1 -11 -28 1.23 1.43
1 11 -27 24.47 3.41
1 -11 27 28.67 3.41
-1 -11 -27 25.9 3.36
1 -11 27 31.07 3.74
-1 -11 -27 22.19 3.37
-1 -11 -27 31.76 3.94
1 -11 26 5.35 1.83
1 11 -26 4.59 1.9
1 -11 26 9.25 1.96
-1 -11 -26 9.1 1.84
1 -11 26 5 2.44
-1 -11 -26 5.45 1.77
-1 -11 -26 4.78 1.98
-1 -11 -25 8.04 1.97
1 -11 25 11.88 2.6
1 11 -25 15.31 2.57
1 -11 25 11.15 2.12
-1 -11 -25 11.41 2.21
1 -11 25 11.73 2.89
-1 -11 -25 13.4 2.47
-1 -11 -25 11.05 2.55
-1 -11 -24 5.61 1.76
1 -11 24 7.33 2.18
1 11 -24 8 2.15
1 -11 24 11.24 2.18
-1 -11 -24 7.59 1.81
1 -11 24 8.25 2.69
-1 -11 -24 9.24 2.06
-1 -11 -24 9.85 2.21
1 -11 23 20.31 3.17
-1 -11 -23 16.73 2.82
1 11 -23 19.87 2.97
-1 -11 -23 22.42 3.28
1 -11 23 18.28 2.89
-1 -11 -23 22.18 2.97
1 -11 23 19.67 3.65
-1 -11 -23 20.6 3.19
-1 -11 -22 2.69 1.56
1 -11 22 5.87 2.13
1 11 -22 4.5 1.76
1 -11 22 -1.05 1.32
-1 -11 -22 0.88 1.48
-1 -11 -22 5.46 1.6
1 -11 22 3.62 2.12
-1 -11 -22 4.9 1.74
1 11 -21 10.27 2.4
1 -11 21 13.06 2.61
-1 -11 -21 13.14 2.3
1 -11 21 15.18 2.3
-1 -11 -21 8.02 2.15
1 -11 21 8.72 2.76
-1 -11 -21 12.3 2.6
1 -11 20 10.95 2.34
-1 -11 -20 10.45 2.19
1 -11 20 5.06 2.52
-1 -11 -20 9.1 2.07
1 11 -20 13.56 2.43
1 11 -19 33.22 4.41
1 -11 19 42.69 4.76
-1 -11 -19 39.41 4.49
1 -11 19 39.88 5.02
1 11 -19 34.09 5.3
1 11 -18 32.66 4.66
1 -11 18 19.5 3.43
-1 -11 -18 26.14 3.47
1 11 -18 28.17 3.62
-1 -11 -18 25.16 5.86
1 -11 18 15.79 5.44
1 -11 18 33.76 4.26
-1 -11 -18 19.74 3.14
1 11 -17 7.29 2.55
-1 -11 -17 8.39 2.03
1 -11 17 9.43 2.39
1 11 -17 10.14 2.25
-1 -11 -17 14.51 4.5
1 -11 17 6.86 3.89
1 -11 17 11.67 2.02
1 -11 17 6.87 2.12
1 -11 17 7.67 2.58
-1 -11 -17 2.85 1.58
1 11 -16 67.94 7.31
1 -11 16 55.32 6.26
-1 -11 -16 57.4 6.09
1 11 -16 59.93 6.21
-1 -11 -16 59.6 9.05
1 -11 16 51.93 9.21
1 -11 16 53.95 6.21
1 -11 16 66.27 5.94
1 -11 16 52.89 6.38
-1 -11 -16 57.46 5.98
1 11 -15 3.28 2.45
1 -11 15 11.51 2.46
1 11 -15 10.76 2.26
-1 -11 -15 2.78 2.37
1 -11 15 6.53 3.88
1 -11 15 8.05 1.79
1 -11 15 6.2 2.11
1 -11 15 2.73 2.16
-1 -11 -15 10.17 2.11
-1 -11 -15 3.13 1.57
1 11 -14 0.65 2.33
1 -11 14 -0.39 1.67
1 11 -14 -0.39 1.58
-1 -11 -14 2.71 3.5
1 -11 14 -3.18 3.74
1 11 -14 2.86 4.77
1 -11 14 -0.4 1.65
1 -11 14 1.74 1.1
1 -11 14 -0.44 1.93
-1 -11 -14 1.37 1.37
-1 -11 -14 1.09 1.46
1 11 -13 150.48 13.89
1 -11 13 151.84 12.93
1 11 -13 141.45 12.84
-1 -11 -13 112.63 15.1
1 11 -13 135.79 19.51
1 -11 13 126.26 15.98
1 -11 13 145.3 12.5
1 -11 13 138.99 12.86
1 -11 13 137.15 13.04
-1 -11 -13 140.94 12.66
-1 -11 -13 141.4 12.73
1 11 -12 18.11 3.66
1 -11 12 29.15 3.47
1 11 -12 21.17 3.18
1 11 -12 16.74 6.49
-1 -11 -12 22.01 4.77
1 -11 12 19.42 5.17
1 -11 12 20.12 3.18
1 -11 12 20.75 2.74
1 -11 12 25.23 3.58
-1 -11 -12 20.3 2.98
-1 -11 -12 24.89 3.14
-1 -11 -11 93.83 8.15
-1 -11 -11 81.26 8
1 11 -11 82.12 8.21
1 -11 11 82.8 8.21
1 -11 11 95.54 7.92
1 11 -11 88.48 9.22
1 -11 11 69.24 8.18
-1 -11 -11 91.17 11.06
1 -11 11 79.78 11.11
1 11 -11 79.63 13.93
-1 -11 -10 6.19 3.1
1 -11 10 4.23 3.19
1 11 -10 13.5 6.7
-1 -11 -10 6.56 1.63
1 -11 10 7.39 2.14
1 -11 10 5.94 1.45
1 -11 10 7.18 2.2
1 11 -10 3.88 2.51
1 11 -9 6.73 2.21
1 -11 9 3.61 1.81
1 -11 9 6.53 1.42
1 11 -9 1.3 2.12
1 11 -9 2.65 4.85
1 -11 9 1.37 2.72
-1 -11 -9 -1.21 3.01
1 -11 8 27.17 3.09
1 -11 8 29.34 3.64
1 11 -8 27.63 4.21
1 11 -8 20.18 4.07
1 11 -8 23.58 7.86
1 -11 8 22.59 5.66
-1 -11 -8 27.3 5.29
1 -11 7 41.48 4.06
1 -11 7 37.76 4.44
1 -11 7 37.35 7.02
1 -11 7 40.12 6.66
-1 -11 -7 33.75 6.2
1 11 -7 28.34 8.73
1 -11 6 35.98 3.82
1 -11 6 40.13 4.35
1 11 -6 25.36 7.9
1 -11 6 32.53 6.44
-1 11 6 38.54 8.8
1 -11 6 37.86 6.52
-1 -11 -6 37.7 6.09
1 -11 5 31.12 3.35
1 -11 5 25.3 6.23
1 -11 5 28.31 5.61
-1 11 5 27.81 7.23
1 11 -5 29.99 7.86
-1 -11 -5 39.33 6.09
1 -11 4 54.21 4.92
-1 -11 -4 35.46 6.72
1 -11 4 56.41 8.2
1 -11 4 45.72 7.37
1 11 -4 46.89 10.06
-1 11 4 48.88 9.19
1 -11 3 14.12 1.86
1 11 -3 8.94 3.07
1 11 -3 7.32 5.55
1 -11 3 8.24 3.2
-1 -11 -3 23 4.44
-1 11 3 21.24 6.02
1 -11 3 6.47 3.21
1 11 -2 6.98 3.15
1 -11 2 11.56 3.81
-1 -11 -2 13.02 3.85
-1 11 2 5.74 4.33
1 11 -2 7.24 5.13
1 -11 2 5.12 3.38
-1 11 1 5.31 3.22
1 11 -1 5.68 3.14
1 -11 1 7.64 3.43
1 11 -1 4.83 5.41
1 -11 1 5.7 3.41
-1 -11 -1 1.08 2.15
-1 11 1 1.91 3.19
1 11 0 0.72 2.47
-1 11 0 -0.75 2.85
-1 11 0 -3.81 4.49
1 11 0 2.4 4.74
1 -11 0 3.38 2.66
-1 -11 0 2.15 2.66
1 -11 0 1.27 2.67
-1 11 -1 2.22 2.6
1 11 1 1.47 2.64
1 11 1 2.4 4
-1 11 -1 1.91 3.5
1 -11 -1 5.59 2.9
-1 -11 1 5.38 2.79
1 -11 -1 6.34 3.55
1 11 2 10.44 3.35
-1 11 -2 9.45 3.31
-1 -11 2 6.49 3.18
-1 11 -2 17.35 5.78
1 -11 -2 3.34 2.43
1 -11 -2 10.16 3.84
1 11 2 4.78 5.39
1 11 3 25 4.45
-1 11 -3 10.7 3.52
-1 -11 3 16.35 4.18
-1 -11 3 15.52 4.6
-1 11 -3 13.65 5.2
1 -11 -3 20.43 5.02
1 11 3 9.68 5.56
1 11 4 59.18 7.11
-1 11 -4 47.47 6.49
-1 -11 4 50.84 7.44
1 11 4 43.71 10.1
-1 -11 4 47 7.52
1 11 5 28.06 4.95
-1 11 -5 26.6 4.68
1 11 5 24.43 7.79
-1 -11 5 28.07 5.37
-1 -11 5 19.8 4.96
1 11 6 42.65 6.31
-1 11 -6 35.95 5.55
-1 -11 6 46.97 6.97
-1 -11 6 52.16 7.6
1 11 6 47.22 9.89
1 -11 -7 39.37 4.04
-1 11 -7 27.93 4.8
1 11 7 32 5.53
-1 -11 7 39.47 6.9
-1 -11 8 21.86 3.01
1 -11 -8 30.11 3.31
1 11 8 27.53 4.97
-1 11 -8 23.46 4
-1 -11 8 23.58 5.64
1 11 8 12.71 6.59
-1 -11 9 6.99 1.74
1 -11 -9 9.28 1.92
1 11 9 12.3 3.86
-1 11 -9 9.29 2.91
1 11 9 7.78 5.5
-1 -11 9 1.41 2.65
1 -11 -10 5.47 1.79
1 11 10 7.47 3.35
-1 11 -10 1.21 2.05
-1 -11 10 4.33 3.25
1 11 11 83.25 9.48
-1 11 -11 79.14 8.43
-1 -11 11 64.9 10.36
1 -11 -11 85.47 7.68
1 -11 -11 71.68 7.37
-1 -11 11 76.37 7.7
1 -11 -11 78.28 7.57
1 11 12 21.31 4.81
-1 11 -12 20.47 3.63
-1 -11 12 24.1 5.54
1 -11 -12 18.37 2.71
1 -11 -12 23.83 3.09
1 -11 -12 21.67 2.97
-1 -11 12 20.94 3.22
1 -11 -12 21.27 3.03
-1 -11 12 21.23 3.08
-1 11 -13 118.71 12.97
1 11 13 135.8 14.24
-1 -11 13 152.23 16.58
1 -11 -13 148.66 12.32
1 -11 -13 139.73 12.51
1 -11 -13 152.37 12.43
-1 -11 13 136.73 12.61
-1 -11 13 131.62 12.5
-1 -11 13 131.4 12.43
1 -11 -13 133.7 12.53
-1 11 -14 -1.14 1.99
1 11 14 0.88 3.59
-1 -11 14 -3.14 3.52
1 -11 -14 0.91 1.22
1 -11 -14 -0.75 1.37
1 -11 -14 -1.3 1.39
-1 -11 14 1.95 1.72
-1 -11 14 -0.41 1.9
1 -11 -14 0.81 1.31
1 11 15 7.14 3.7
-1 11 -15 4.5 2.19
1 -11 -15 6.22 3.34
-1 -11 15 8.03 4.02
1 -11 -15 9.13 2.02
1 -11 -15 11.33 1.9
1 -11 -15 4.95 1.8
-1 -11 15 10.05 2.33
-1 -11 15 6.67 2.27
1 -11 -15 8.33 2.01
-1 11 -16 62.26 6.68
1 -11 -16 45.9 8.44
-1 -11 16 60.87 9.43
1 -11 -16 62.43 5.91
1 -11 -16 55.9 5.71
1 -11 -16 61.82 6.07
-1 -11 16 55.97 6.21
-1 -11 16 51.06 6.07
1 -11 -16 51.22 6
1 -11 -17 6.44 3.46
-1 -11 17 6.72 4.02
1 -11 -17 9.8 2.13
-1 -11 17 5.96 2.04
-1 -11 17 8.66 2.38
1 -11 -17 8.39 2.11
1 -11 -17 9.54 1.97
1 -11 -18 24.21 3.42
-1 -11 18 25.47 3.7
-1 -11 18 20.07 3.47
1 -11 -18 23.1 3.55
1 -11 -18 26.94 3.3
1 -11 -19 42.89 4.67
-1 -11 19 32.08 4.64
-1 -11 19 31.06 4.51
1 -11 -19 47.11 5.13
1 -11 -19 41.19 4.86
1 -11 -19 41.23 4.54
1 -11 -20 15.35 2.46
-1 -11 20 10.89 2.7
-1 -11 20 8.49 2.43
1 -11 -20 15 2.65
1 -11 -20 5.35 2.23
1 -11 -20 11.98 2.2
-1 -11 21 12.1 2.57
-1 -11 21 11.94 2.58
1 -11 -21 12.13 2.56
1 -11 -21 9.01 2.3
1 -11 -21 10.28 2.2
-1 -11 22 2.31 1.85
-1 -11 22 5.79 2.1
1 -11 -22 3.8 1.79
1 -11 -22 1.45 1.71
1 -11 -22 5.68 1.68
-1 -11 23 16.21 3.06
-1 -11 23 19.41 3.18
1 -11 -23 18.99 3.2
1 -11 -23 17.68 3.09
1 -11 -23 19.12 2.77
-1 -11 24 5.99 2.35
-1 -11 24 5.64 2.07
1 -11 -24 4.24 1.91
1 -11 -24 6.11 2.15
1 -11 -24 5.62 1.73
-1 -11 25 12.75 2.62
-1 -11 25 5.07 2.2
1 -11 -25 11.53 2.44
1 -11 -25 9.73 2.6
1 -11 -25 11.78 2.14
-1 -11 26 4.47 2.14
-1 -11 26 2.04 1.71
1 -11 -26 5.9 1.95
1 -11 -26 5.39 2.02
1 -11 -26 5.43 1.7
-1 -11 27 22.25 3.47
-1 -11 27 21.28 3.48
1 -11 -27 26.77 3.66
1 -11 -27 23 3.48
1 -11 -27 31.01 3.42
-1 -11 28 0.37 1.61
-1 -11 28 1.67 1.79
1 -11 -28 2.96 1.73
1 -11 -28 0.42 1.49
1 -11 -28 1.59 1.26
-1 -11 29 8.77 2.36
-1 -11 29 6.51 1.96
1 -11 -29 12.25 2.38
1 -11 -29 5.23 1.83
1 -11 -29 7.29 1.84
1 -11 -30 3.37 1.59
-1 -11 30 3.01 1.88
1 -11 -30 3.04 1.62
1 -11 -30 4.83 1.75
1 -11 -30 1.72 1.16
1 -11 -31 8.23 1.94
-1 -11 31 8.07 2.11
1 -11 -31 7.1 1.85
1 -11 -31 8.32 1.63
-1 -11 31 8.29 1.58
1 -11 -32 0.65 1.09
-1 -11 32 2.58 1.51
1 -11 -32 2.3 1.37
-1 -11 32 2 0.96
1 -11 -32 1.24 1.02
-1 -11 33 6.42 1.72
1 -11 -33 7.34 1.56
-1 11 -33 10.24 1.53
1 -11 -33 5.18 1.37
-1 -11 33 5.53 1.25
-1 -11 34 -1.03 1.35
-1 11 -34 -0.2 0.83
-1 -11 34 -0.37 0.8
1 -11 -34 0.2 0.85
-1 11 -35 0.84 0.69
-1 -11 35 1.34 1.14
-1 11 -36 0.28 0.65
-1 -11 36 0.75 0.99
1 12 -36 -0.13 0.58
1 12 -35 -0.31 0.73
-1 -12 -35 0.36 0.71
1 12 -34 8.13 1.49
-1 -12 -34 8.98 1.49
-1 12 34 5.94 2.08
1 12 -33 -0.42 1
-1 12 33 -0.44 1.77
-1 -12 -33 0.49 1.04
1 -12 33 0.55 0.72
1 12 -32 -0.71 1.03
1 -12 32 1.25 0.86
1 -12 32 0.31 1.47
-1 12 32 0.95 1.74
-1 -12 -32 0.55 1.17
1 12 -31 -0.52 1.1
1 -12 31 0.23 0.85
-1 -12 -31 0.69 0.91
1 -12 31 -0.34 1.56
-1 12 31 0.51 1.77
-1 -12 -31 1.22 1.27
1 -12 30 6.65 1.53
1 12 -30 9.08 1.82
1 -12 30 9.18 1.54
-1 -12 -30 4.04 1.33
1 -12 30 2.94 1.89
-1 12 30 3.19 2.03
-1 -12 -30 7.31 1.78
-1 -12 -30 3.65 1.27
1 12 -29 1.83 1.33
1 -12 29 1.93 1.06
-1 -12 -29 5.18 1.33
1 -12 29 0.79 1.94
-1 12 29 6.62 2.52
-1 -12 -29 4.64 1.66
-1 -12 -29 4.4 1.37
1 12 -28 6.82 1.68
1 -12 28 2.93 1.4
-1 -12 -28 5.82 1.52
1 -12 28 5.85 2.27
-1 -12 -28 7.1 1.64
-1 -12 -28 4.92 1.79
1 12 -27 20.9 2.71
1 -12 27 13.61 2.23
-1 -12 -27 9.81 2.03
1 -12 27 16.25 3.09
-1 -12 -27 12.58 2.34
-1 -12 -27 12.7 2.57
1 12 -26 0.36 1.41
1 -12 26 -0.32 1.13
-1 -12 -26 -0.64 1.33
1 -12 26 2.74 2.23
-1 -12 -26 -0.41 1.63
-1 -12 -26 -0.37 1.36
-1 -12 -25 21.57 3.01
1 -12 25 22.2 3.08
1 12 -25 21.22 3.15
1 -12 25 15.65 2.71
-1 -12 -25 19.87 2.88
1 -12 25 21.69 3.67
-1 -12 -25 23.26 3.12
-1 -12 -25 23.89 3.41
1 -12 24 15.96 2.69
-1 -12 -24 20.15 2.75
1 12 -24 14.98 2.64
1 -12 24 12.27 2.35
-1 -12 -24 13.6 2.39
1 -12 24 12.07 3.12
-1 -12 -24 18.99 2.92
-1 -12 -24 18.73 2.98
1 -12 23 0.75 1.56
-1 -12 -23 -0.38 1.26
1 12 -23 2.36 1.56
-1 -12 -23 -0.43 1.36
1 -12 23 4.15 1.51
-1 -12 -23 1.39 1.22
1 -12 23 1.47 2.01
-1 -12 -23 -0.44 1.51
1 -12 22 20.86 3.05
-1 -12 -22 13.88 2.65
1 12 -22 22.09 3.15
-1 -12 -22 22.11 3.27
-1 -12 -22 23.22 2.92
1 -12 22 17.85 3.52
-1 -12 -22 20.94 3.26
-1 -12 -21 9.96 2.34
-1 -12 -21 11.37 2.36
1 -12 21 12.61 2.43
1 12 -21 10.61 2.35
1 -12 21 10.46 2.72
-1 -12 -20 22.61 3.34
1 -12 20 26.73 3.69
1 -12 20 25.41 4.04
1 12 -20 30.93 3.76
1 -12 19 11.37 2.12
1 -12 19 11.66 2.47
-1 -12 -19 17.6 2.7
1 -12 19 12.89 2.89
1 12 -19 13.71 2.55
1 12 -18 2.05 2.11
1 12 -18 2.92 1.83
1 -12 18 4.84 1.89
-1 -12 -18 1.61 1.48
1 -12 18 2.72 1.29
1 -12 18 1.96 2.05
-1 -12 -18 4.13 1.7
1 12 -17 23.34 4.12
1 12 -17 22.58 3.52
-1 -12 -17 30.12 3.74
1 -12 17 29.42 3.74
1 -12 17 28.44 3.42
1 -12 17 22.8 3.89
-1 -12 -17 30.72 3.81
-1 -12 -17 25.58 3.52
1 12 -16 -1.38 2.3
1 12 -16 0.84 1.85
1 -12 16 1.6 1.72
-1 -12 -16 2 1.43
1 -12 16 -0.43 1.64
1 -12 16 1.97 1.49
1 -12 16 2.39 2.23
-1 -12 -16 0.75 1.4
-1 -12 -16 1.23 1.44
1 12 -15 1.38 2.45
1 -12 15 8.36 2.22
1 12 -15 2.5 1.83
1 -12 15 8.1 2.03
1 -12 15 7.08 1.59
1 -12 15 6.59 2.52
-1 -12 -15 3.35 1.6
-1 -12 -15 4.41 1.72
1 12 -14 32.43 4.47
1 -12 14 16.95 3.06
1 12 -14 26.17 3.36
-1 -12 -14 10.19 4.11
1 12 -14 3.01 4.79
1 -12 14 13.08 4.37
1 -12 14 25.16 3.03
1 -12 14 18.93 3.14
1 -12 14 21.75 3.45
-1 -12 -14 19.9 2.94
-1 -12 -14 26.53 3.25
1 12 -13 26.95 4.44
1 -12 13 32.35 3.75
1 12 -13 21.9 3.39
1 12 -13 9.01 6.22
-1 -12 -13 14.32 4.41
1 -12 13 19.2 5.26
1 -12 13 20.88 2.92
1 -12 13 27.34 3.57
1 -12 13 27.64 3.74
-1 -12 -13 20 3.08
-1 -12 -13 25.03 3.31
-1 -12 -12 19.35 2.86
-1 -12 -12 21.41 3.02
1 12 -12 20.53 3.11
-1 -12 -12 25.34 5.47
1 -12 12 14.07 4.63
1 12 -12 11.98 6.11
1 -12 12 19.56 3.16
1 -12 12 15.58 2.56
1 -12 12 24.89 3.57
1 12 -12 17.31 3.65
-1 -12 -11 9.5 2.09
-1 -12 -11 14.35 2.37
1 12 -11 9.38 2.27
1 12 -11 8.92 5.47
-1 -12 -11 13.83 4.43
1 -12 11 3.06 3.09
1 -12 11 8.42 2.28
1 -12 11 6.43 1.64
1 -12 11 7.83 2.48
1 12 -11 4.86 2.47
-1 -12 -10 9.77 2
-1 -12 -10 3.45 1.6
1 12 -10 9.3 2.3
1 12 -10 5.89 4.95
1 -12 10 10.43 4.49
-1 -12 -10 8.16 3.97
1 -12 10 7.1 2.14
1 -12 10 7.97 1.71
1 -12 10 7.68 2.46
1 12 -10 10.46 3
-1 -12 -9 49.8 5.09
1 12 -9 55.75 5.49
1 12 -9 49.57 10.66
-1 12 9 27.24 8.3
1 -12 9 39.37 7.39
-1 -12 -9 33.4 6.94
1 -12 9 43.01 5.11
1 -12 9 46.87 4.82
1 -12 9 54.88 5.59
1 12 -9 44.22 6.14
-1 -12 -8 63.58 5.98
1 12 -8 58.08 6.2
1 12 -8 40.39 10.48
-1 12 8 43.69 9.69
1 -12 8 65.73 9.3
-1 -12 -8 48.6 8.12
1 -12 8 63.4 5.71
1 12 -8 55.13 6.86
1 -12 8 51.09 5.94
1 -12 8 65.38 6.38
1 12 -8 48.09 6.89
1 12 -7 -1.18 1.79
1 12 -7 -2.85 3.69
1 -12 7 1.4 2.56
-1 12 7 -2.37 4.32
-1 -12 -7 3.88 3.05
1 -12 7 2.1 1.12
1 -12 7 0.75 1.63
1 12 -7 4.65 2.62
1 -12 7 -0.4 1.73
-1 -12 -7 0.98 1.29
1 -12 6 95.54 8.88
1 -12 6 91.72 8.43
1 -12 6 100.03 12.53
1 12 -6 70.67 13.94
1 -12 6 75.32 11.16
-1 12 6 97.8 14.4
-1 -12 -6 80.26 11.23
-1 -12 -6 96.19 8.74
1 12 -6 99.45 9.01
1 -12 5 4.17 1.31
1 -12 5 2.93 1.61
1 -12 5 10.31 4.13
-1 12 5 2.3 4.55
1 -12 5 6.73 3.35
-1 -12 -5 8.8 3.4
1 12 -5 2.82 4.71
-1 -12 -5 7.61 1.75
1 12 -5 3.11 1.68
1 -12 4 21.02 2.48
1 -12 4 23.3 5.44
-1 -12 -4 24.83 5.23
1 -12 4 15.87 4.57
1 12 -4 11.18 7.09
-1 12 4 26.98 7.09
1 12 -4 15.84 2.8
1 -12 3 15.87 4.66
-1 -12 -3 8.6 3.89
1 -12 3 9.12 3.75
1 12 -3 13.89 6.61
-1 12 3 15.6 5.83
-1 12 3 17.13 4.55
1 12 -3 8.27 3.3
-1 12 2 44.31 9.09
1 12 -2 35.91 9.83
1 -12 2 34.67 6.55
-1 -12 -2 38.98 6.87
1 -12 2 54.37 8.15
-1 12 2 47.98 6.97
1 12 -2 51.2 6.4
-1 -12 -2 39.72 4.51
1 12 -1 2.77 5.48
1 -12 1 2.54 3.16
-1 -12 -1 -1.21 2.73
1 -12 1 2.85 3.03
-1 12 1 5.24 3.53
1 12 -1 12.43 3.64
-1 -12 -1 8.58 1.85
1 12 0 13.82 5.85
1 -12 0 8.81 3.29
-1 -12 0 3.62 2.43
1 -12 0 8.53 4
1 12 0 3.95 2.75
-1 12 0 1.72 3.04
-1 -12 0 7.64 1.78
1 12 1 5.52 5.47
-1 -12 1 10.03 4.3
1 -12 -1 16.29 4.21
1 -12 -1 1.42 3.56
-1 -12 1 4.82 2.75
1 12 1 3.22 3.1
-1 12 -1 13.43 3.94
-1 -12 1 6.11 1.7
-1 -12 2 44.71 6.96
1 12 2 38.67 9.58
-1 -12 2 44.52 7.39
1 -12 -2 57.49 7.73
1 -12 -2 47.04 7.72
-1 -12 2 41.75 4.68
1 12 2 48.27 6.48
-1 12 -2 30.34 5.79
-1 -12 2 37.42 4.42
-1 -12 3 7.3 3.26
1 -12 -3 12.89 4.36
1 -12 -3 14.99 4.04
1 12 3 8.38 5.95
-1 -12 3 9.85 2.24
-1 12 -3 12.79 3.63
1 12 3 7.49 3.5
-1 -12 3 9.56 2.05
-1 -12 4 15.95 4.21
1 12 4 19.6 7.93
-1 -12 4 10.16 4.27
1 -12 -4 5.77 3.81
-1 -12 4 23.07 2.97
1 12 4 13.52 3.91
-1 12 -4 17.11 4.2
-1 -12 4 19.28 2.72
-1 -12 5 2.48 2.95
-1 -12 5 2.93 2.91
1 12 5 8.44 5.95
1 -12 -5 1.46 3.1
-1 -12 5 3.84 1.73
-1 12 -5 6.8 3.06
1 12 5 7.72 3.35
1 -12 -5 3.44 1.55
-1 -12 5 9.42 1.9
1 12 6 105.68 16.05
-1 -12 6 81.39 11.87
1 -12 -6 98.59 12.32
-1 -12 6 97.21 8.82
1 -12 -6 98.67 8.92
-1 -12 6 95.16 8.96
1 12 6 88.78 10.58
-1 12 -6 80.77 9.89
-1 -12 7 4.5 3.53
1 12 7 -2.88 4.79
-1 -12 7 -0.97 1.4
1 -12 -7 -0.36 1.31
-1 -12 7 0.93 1.18
-1 -12 7 -0.72 1.57
1 12 7 -0.88 2.63
-1 12 -7 3.57 2.66
-1 12 -8 52.72 6.83
1 12 8 57.2 7.63
-1 -12 8 51.63 8.49
1 12 8 40.94 10.93
1 -12 -8 51.52 5.5
-1 -12 8 53.24 5.57
-1 -12 8 65.18 6.04
1 -12 -8 53.32 5.75
-1 -12 8 55.12 5.64
1 12 9 59.74 7.16
-1 12 -9 27.01 5.05
-1 -12 9 46.21 7.63
1 12 9 56.02 11.89
1 -12 -9 42.72 4.45
-1 -12 9 36.9 4.4
-1 -12 9 47.25 4.88
1 -12 -9 39.41 4.64
-1 -12 9 40.02 4.53
-1 12 -10 5.93 2.47
1 12 10 8.25 3.79
-1 -12 10 7.81 4.24
1 12 10 12 6.74
1 -12 -10 9.4 1.9
-1 -12 10 3.5 1.57
-1 -12 10 11.49 2.44
1 -12 -10 7.34 1.78
1 -12 -10 5.67 1.78
-1 -12 10 9.05 2.08
-1 12 -11 8.36 2.8
1 12 11 8.35 3.85
1 12 11 9.1 5.58
-1 -12 11 7.92 3.8
1 -12 -11 8.82 1.89
1 -12 -11 9.6 2.13
1 -12 -11 7.01 2.01
-1 -12 11 6.24 2.18
1 -12 -11 9.2 2.04
-1 -12 11 12.91 2.3
1 -12 -11 8.38 1.87
1 12 12 33.77 5.35
-1 12 -12 17.62 3.39
1 12 12 21.6 7.78
-1 -12 12 24.19 5.45
1 -12 -12 19.31 2.67
1 -12 -12 15.96 2.84
1 -12 -12 20.23 2.88
-1 -12 12 22.24 3.34
-1 -12 12 14.32 2.77
1 -12 -12 15.14 2.77
-1 -12 12 16.51 2.79
1 -12 -12 21.69 3.01
1 12 13 24.69 5.26
-1 12 -13 27.74 4.19
-1 -12 13 19.62 5.51
1 -12 -13 23.25 3.31
1 -12 -13 21.61 3.04
1 -12 -13 22.85 3.15
-1 -12 13 23.61 3.42
-1 -12 13 21.48 3.42
1 -12 -13 23.7 3.35
-1 -12 13 25.37 3.33
1 12 14 29.79 5.35
-1 12 -14 19.94 3.56
-1 -12 14 11.61 4.78
1 -12 -14 23.43 3.1
1 -12 -14 23.12 3.2
1 -12 -14 21.36 2.91
-1 -12 14 17.69 3.23
-1 -12 14 21 3.2
1 -12 -14 20.19 3.15
-1 -12 14 22.07 3.14
-1 12 -15 4.15 2.1
1 12 15 3.89 3.42
1 -12 -15 3.13 1.66
1 -12 -15 3.62 1.73
1 -12 -15 4.15 1.45
-1 -12 15 8.1 2.27
-1 -12 15 6.25 2.16
-1 -12 15 7.04 1.98
1 -12 -15 2.17 1.56
1 12 16 2.95 3.28
-1 12 -16 1.16 1.84
1 -12 -16 1.75 1.41
1 -12 -16 -0.5 1.67
1 -12 -16 -0.41 1.45
-1 -12 16 0.42 1.78
-1 -12 16 1.66 1.72
-1 -12 16 1.41 1.42
1 -12 -16 0.44 1.4
1 12 17 32.88 5.77
1 -12 -17 25.42 3.35
1 -12 -17 23.69 3.43
-1 -12 17 28.45 3.72
-1 -12 17 21.91 3.59
1 -12 -17 30.3 3.71
-1 -12 17 20.41 3.15
1 12 18 2.02 2.82
1 -12 -18 1.64 1.55
1 -12 -18 5.32 1.67
-1 -12 18 3.84 2
-1 -12 18 3.42 1.9
-1 -12 18 2.1 1.43
1 -12 -18 5.5 1.76
-1 12 -19 11.12 2.12
1 -12 -19 6.98 1.92
1 -12 -19 11.72 2.14
-1 -12 19 11.65 2.54
-1 -12 19 12.4 2.62
-1 -12 19 14.12 2.25
1 -12 -19 8.35 2.2
1 12 20 28.76 5.37
1 -12 -20 24.99 3.37
1 -12 -20 21.99 3.14
-1 12 -20 22.9 3.19
-1 -12 20 28.26 3.76
-1 -12 20 25.11 3.56
1 -12 -20 24.19 3.68
-1 -12 20 20.91 3.07
1 -12 -20 20.54 3.44
1 -12 -21 15.07 2.59
1 -12 -21 10.94 2.15
-1 12 -21 13.49 2.33
-1 -12 21 6.53 2.26
-1 -12 21 13.05 2.63
1 -12 -21 10.73 2.65
1 -12 -21 12.1 2.44
-1 -12 21 8.84 1.99
1 -12 -22 26.21 3.11
-1 12 -22 21.02 2.97
-1 -12 22 23.37 3.43
-1 -12 22 15.73 3.03
1 -12 -22 21.12 3.36
-1 -12 22 19.52 2.79
1 -12 -22 18.99 3.19
1 -12 -23 0.69 1.41
-1 12 -23 1.03 1.33
-1 -12 23 1.62 1.57
-1 -12 23 0.43 1.78
1 -12 -23 0.91 1.52
1 -12 -23 1.41 1.61
1 -12 -24 23.61 2.79
-1 12 -24 14.06 2.42
-1 -12 24 17.17 2.89
-1 -12 24 14.29 2.8
1 -12 -24 12.98 2.69
1 -12 -24 11.91 2.66
1 -12 -25 20.67 2.79
-1 12 -25 23.32 2.93
-1 -12 25 18.34 2.94
-1 -12 25 16.39 3.05
1 -12 -25 16.4 3.01
1 -12 -25 20.86 3.08
1 -12 -26 0.32 1.25
-1 12 -26 -0.93 1.14
-1 -12 26 3.56 1.82
-1 -12 26 -0.36 1.52
1 -12 -26 0.85 1.46
1 -12 -26 1.26 1.47
1 -12 -27 15.18 2.25
-1 12 -27 14.19 2.27
-1 -12 27 12.02 2.35
-1 -12 27 11.74 2.56
1 -12 -27 13.43 2.61
1 -12 -27 11.26 2.41
1 -12 -28 4.61 1.36
-1 12 -28 6.69 1.53
-1 -12 28 5.23 1.69
-1 -12 28 3.95 1.85
1 -12 -28 2.29 1.72
1 -12 -28 2.69 1.66
1 -12 -29 1.08 1.11
1 -12 -29 3.37 1.73
-1 12 -29 0.52 1.01
-1 -12 29 2.36 1.63
1 -12 -29 2.51 1.54
1 -12 -29 1.8 1.53
-1 -12 30 6.74 1.4
1 -12 -30 6.04 1.44
-1 12 -30 5.49 1.38
1 -12 -30 6.03 1.71
-1 -12 30 5.31 1.89
1 -12 -30 6.68 1.67
1 -12 -30 6.67 1.67
-1 -12 31 0.22 0.84
1 -12 -31 0.92 1.02
-1 12 -31 0.22 0.9
1 -12 -31 -0.99 1.21
-1 -12 31 -0.57 1.33
1 -12 -31 -0.31 1.19
1 -12 -32 -0.21 0.85
-1 -12 32 0.2 0.8
1 -12 -32 0.28 1.01
-1 12 -32 -0.39 0.84
-1 -12 32 0.77 1.28
1 -12 -32 1.67 1.35
1 -12 -33 -0.55 0.74
-1 -12 33 0.18 0.7
1 -12 -33 0.46 0.82
-1 12 -33 0.17 0.73
1 -12 -33 0.25 1.04
-1 -12 33 1.12 1.12
-1 12 -34 4.95 0.94
1 -12 -34 5.27 1.3
-1 -12 34 4.58 1.29
1 -12 -35 0.19 0.72
-1 -12 35 0.46 0.81
1 -12 -36 2.47 0.77
-1 -13 -34 -0.49 0.72
1 13 -34 0.55 0.66
1 13 -33 0.66 0.82
1 -13 33 3.8 1.29
-1 -13 -33 3.34 1
1 -13 32 0.34 0.68
1 13 -32 2.11 0.99
1 -13 32 0.98 1.34
1 -13 31 1.56 0.84
1 13 -31 3.25 1.21
1 -13 31 0.28 1.41
-1 -13 -31 1.29 1.11
-1 13 31 2.17 1.77
1 -13 30 0.45 0.89
1 -13 30 -0.22 0.9
1 13 -30 -0.24 1.01
1 -13 30 -0.91 1.51
-1 13 30 0.47 1.55
-1 -13 -30 0.29 1.11
-1 -13 -30 0.22 0.88
1 -13 29 -0.26 0.97
1 -13 29 0.96 0.96
1 13 -29 -0.79 1.23
1 -13 29 0.66 1.68
-1 13 29 0.49 1.76
-1 -13 -29 -0.25 1
-1 -13 -29 0.63 1.23
1 -13 28 0.85 1.18
1 13 -28 -0.28 1.26
1 -13 28 -0.78 1.02
1 -13 28 1.43 1.97
-1 13 28 -2.06 1.96
-1 -13 -28 -0.34 1.23
-1 -13 -28 -0.57 1.13
1 13 -27 3.66 1.54
1 -13 27 2.49 1.25
-1 -13 -27 4.95 1.34
1 -13 27 1.15 1.9
-1 -13 -27 6.45 1.74
-1 -13 -27 5.99 1.59
1 13 -26 -0.32 1.32
1 -13 26 -0.59 1.18
-1 -13 -26 -0.28 1.17
1 -13 26 0.81 1.88
-1 -13 -26 -0.38 1.41
-1 -13 -26 0.34 1.28
1 13 -25 16.02 2.54
1 -13 25 15.66 2.34
-1 -13 -25 17.24 2.37
1 -13 25 9.28 2.64
-1 -13 -25 14.2 2.62
-1 -13 -25 12.12 2.3
-1 -13 -24 3.46 1.48
1 13 -24 5.7 1.82
-1 -13 -24 5.8 1.6
1 -13 24 8.32 2.45
-1 -13 -24 2.73 1.58
1 13 -23 19.99 2.9
-1 -13 -23 19.7 2.95
-1 -13 -23 15.17 2.42
1 -13 23 15.8 2.99
-1 -13 -23 16.58 2.66
1 13 -22 13.77 2.65
-1 -13 -22 22.71 3.11
-1 -13 -22 16.91 2.54
1 -13 22 12.47 2.93
-1 -13 -22 15.29 2.57
-1 -13 -21 40.4 4.71
1 -13 21 44.95 4.52
-1 -13 -21 41.86 4.59
1 -13 21 26.32 4.49
-1 -13 -21 35.91 4.25
1 13 -21 43.22 4.68
-1 -13 -20 2.28 1.6
1 -13 20 3.09 1.48
-1 -13 -20 -0.39 1.47
1 -13 20 2.85 2.22
1 13 -20 1.61 1.59
1 13 -19 22.51 3.33
-1 -13 -19 19.61 3.15
1 -13 19 20.66 2.88
1 -13 19 20.12 3.5
-1 -13 -19 22.63 3.37
1 13 -18 64.14 7.53
1 13 -18 59.38 6.66
-1 -13 -18 64.5 6.63
1 -13 18 67.01 6.44
1 -13 18 73.53 7.14
-1 -13 -18 59.21 6.67
1 13 -17 8.31 2.86
1 13 -17 10.5 2.29
-1 -13 -17 6.96 2.04
1 -13 17 9.22 1.89
1 -13 17 4.8 2.28
-1 -13 -17 7.69 1.97
-1 -13 -17 9.87 2.18
1 13 -16 3.5 2.16
1 13 -16 2.12 1.49
-1 -13 -16 2.47 1.64
1 -13 16 -0.43 1.55
1 -13 16 4.06 1.5
1 -13 16 5.73 2.42
-1 -13 -16 0.84 1.45
-1 -13 -16 1.55 1.42
1 13 -15 12.73 3.16
1 13 -15 15.35 2.77
-1 -13 -15 13.23 2.51
1 -13 15 11.59 2.47
1 -13 15 10.01 2.15
1 -13 15 14.23 2.91
-1 -13 -15 13.18 2.42
-1 -13 -15 14.52 2.54
-1 -13 -14 29.03 3.45
-1 -13 -14 24.04 3.39
1 -13 14 18.4 2.9
1 -13 14 25.65 3.6
1 13 -14 24.4 3.48
1 -13 14 28.22 3.99
1 13 -14 29.26 4.66
-1 -13 -13 93.12 8.94
-1 -13 -13 96.83 9.01
1 -13 13 90.31 8.68
1 -13 13 86.69 9.01
1 13 -13 94.34 9.11
1 -13 13 108 9.45
1 13 -13 87.06 9.94
-1 -13 -12 25.7 3.52
-1 -13 -12 24.79 3.53
1 -13 12 30.65 3.41
1 -13 12 24.02 3.55
1 13 -12 29.18 3.85
1 -13 12 24.37 3.9
1 13 -12 25.39 4.61
-1 -13 -11 15.48 2.51
-1 -13 -11 12.57 2.3
1 13 -11 7.29 2.26
1 -13 11 14.19 2.72
1 -13 11 13.59 2.17
1 -13 11 14.08 2.97
1 13 -11 10.24 3.15
-1 -13 -10 22.36 3.26
-1 -13 -10 22.68 3.25
1 13 -10 21.41 3.35
1 -13 10 21.81 5.54
-1 -13 -10 18.92 5.33
1 -13 10 28.09 3.58
1 -13 10 26.82 3.11
1 -13 10 24.67 3.62
1 13 -10 20.66 4.34
1 13 -9 59.8 6.14
1 -13 9 41.44 7.94
1 13 -9 31.43 9.55
-1 -13 -9 38.82 7.6
1 -13 9 54.55 5.53
1 -13 9 62.16 6.09
1 13 -9 52.92 7.01
-1 -13 -9 56.56 5.8
-1 -13 -9 60.35 5.85
1 13 -8 54.09 6.34
1 13 -8 37.6 10.79
1 -13 8 57.27 9.04
-1 -13 -8 61.09 9.12
1 -13 8 68.79 6.48
1 -13 8 65.2 5.96
1 13 -8 54.21 7.28
-1 -13 -8 58.26 6.14
-1 -13 -8 60.42 6.15
1 13 -7 157.48 14.33
-1 -13 -7 159.99 17.36
1 13 -7 156.05 21.75
1 -13 7 145.76 17.31
1 -13 7 159.46 14.25
1 -13 7 151.39 13.77
-1 13 7 194.1 17.19
1 13 -7 151.6 15.37
-1 -13 -7 162.79 14.12
1 13 -6 106.25 10.29
1 -13 6 113.07 13.61
1 13 -6 90.18 16.46
-1 -13 -6 87.4 12.6
1 -13 6 112.76 10.24
1 13 -6 99.58 11.11
1 -13 6 112.46 9.8
-1 13 6 114.54 12.94
-1 -13 -6 111.57 10.08
1 -13 5 183.18 15.45
1 -13 5 186.69 15.98
-1 -13 -5 166 18.86
1 -13 5 176.09 19.55
1 -13 5 167.7 19.06
1 13 -5 161.17 23.17
-1 13 5 172.73 18.15
1 13 -5 177.69 16.03
1 -13 4 80.61 8.11
1 -13 4 76.22 11.19
-1 -13 -4 84.23 11.01
1 -13 4 85.81 11.18
1 13 -4 77.68 14.73
1 13 -4 83.76 8.26
-1 13 4 92.85 10.76
-1 -13 -3 118.56 15.72
1 -13 3 186.2 18.12
1 -13 3 140.04 16.26
1 13 -3 133.34 20.28
-1 13 3 169.34 15.99
1 13 -3 127.37 14.45
1 13 -3 161.29 13.62
1 -13 2 20.43 5.86
-1 -13 -2 24.07 5.6
1 -13 2 27.99 5.82
1 13 -2 40.28 10.6
1 -13 2 29.71 3.5
-1 -13 -2 29.3 3.63
1 13 -2 35.23 5.42
-1 13 2 23.87 5.79
1 13 -2 30.62 3.89
1 13 -1 62.48 6.53
1 -13 1 66.7 6.31
1 -13 1 71.97 10.09
1 13 -1 62.33 12.88
1 -13 1 43.08 8.08
-1 -13 -1 69.14 9.19
1 -13 1 62.2 6.21
-1 -13 -1 61.54 6.28
1 13 -1 58.31 7.89
-1 13 1 66.16 8.69
1 13 0 9.35 6.4
-1 -13 0 25.15 5.78
1 -13 0 27.59 5.44
1 -13 0 20.32 5.75
-1 -13 0 19.87 4.86
1 13 0 21.82 3.31
1 -13 0 24.1 3.07
-1 -13 0 24.63 3.12
-1 13 0 17.09 4.66
1 13 0 15.25 4.32
-1 -13 1 58.26 8.64
1 13 1 62.39 12.54
-1 -13 1 59.75 9.16
1 -13 -1 45.32 8.13
1 -13 -1 57.89 9.27
1 13 1 60.57 6.25
-1 -13 1 58.02 5.94
1 -13 -1 61.32 6.01
1 13 1 49.1 7.58
-1 13 -1 59.17 7.96
1 -13 -2 10.98 4.62
-1 -13 2 22.52 5.56
-1 -13 2 22.05 5.82
1 -13 -2 23.31 5.54
1 13 2 27.42 3.46
-1 13 -2 30.54 5.18
1 13 2 24.52 5.11
1 -13 -2 22.74 3.11
-1 -13 2 28.48 3.33
1 -13 -3 143.38 17.09
1 13 3 116.84 19.95
-1 -13 3 120.81 15.65
1 -13 -3 155.05 16.65
-1 -13 3 148.31 17.14
-1 -13 3 154.15 13.35
-1 13 -3 155.91 15.22
1 13 3 158.39 15.29
-1 -13 3 147.94 13.16
1 -13 -3 144.97 13.21
1 13 4 76.02 14.82
-1 -13 4 97.38 11.63
1 -13 -4 98.92 11.85
-1 -13 4 76 11.48
1 -13 -4 85.53 11.9
-1 -13 4 93.4 8.62
1 13 4 85.84 10.27
-1 13 -4 79.3 10.05
-1 -13 4 92.52 8.48
1 -13 -4 88.2 8.53
1 -13 -5 183.36 20.06
1 -13 -5 159.76 18.87
-1 -13 5 191.28 20.2
1 13 5 141.12 22.75
1 -13 -5 181.92 16.13
-1 -13 5 196.93 16.11
-1 -13 5 190.36 16.2
-1 13 -5 167.42 17.49
1 13 5 175.1 17.93
1 -13 -6 98.06 13.59
1 -13 -6 105.09 13.13
-1 -13 6 120.43 14.3
-1 -13 6 107.56 10.14
1 -13 -6 118.73 10.39
-1 -13 6 104.89 10.07
-1 -13 6 130.7 10.52
-1 13 -6 112.21 11.79
1 13 6 98.51 11.93
-1 13 -7 149.93 15.27
1 13 7 157.17 16.02
-1 -13 7 173.08 18.38
1 -13 -7 154.05 17.96
1 13 7 149.94 21.65
1 -13 -7 153.92 13.88
-1 -13 7 160.09 13.93
-1 -13 7 165.66 14.16
1 -13 -7 151.76 14.03
-1 -13 7 154.41 13.9
-1 13 -8 54.84 7.24
1 13 8 64.75 8.41
1 -13 -8 62.21 9.66
-1 -13 8 55.45 9.25
1 13 8 49.08 11.93
1 -13 -8 55.46 5.95
-1 -13 8 65.01 6.15
-1 -13 8 65.52 6.36
1 -13 -8 55.77 6.19
-1 -13 8 60.05 6.09
1 13 9 53.88 7.83
-1 13 -9 62.51 7.2
-1 -13 9 55.86 9.1
1 -13 -9 57.82 9.3
1 13 9 39.79 10.91
-1 -13 9 62.36 5.89
1 -13 -9 59.39 5.85
-1 -13 9 48.94 5.95
1 -13 -9 52.94 5.96
-1 -13 9 60.02 5.92
1 13 10 18.46 4.68
-1 13 -10 24.41 4.13
-1 -13 10 17.02 2.81
-1 -13 10 20.41 3.26
1 -13 -10 16.78 3.05
-1 -13 10 25.55 3.22
1 -13 -10 27.7 3.41
1 -13 -10 24.07 3.11
1 13 11 11.77 4.1
-1 13 -11 2.71 2.25
-1 -13 11 13.09 2.53
1 -13 -11 12.5 2.31
-1 -13 11 13.67 2.38
1 -13 -11 12.18 2.28
1 -13 -11 12.96 2.47
1 -13 -11 8.89 1.94
1 13 12 25.7 5.39
-1 13 -12 21.75 4.06
-1 -13 12 30.89 3.9
-1 -13 12 29.4 3.69
-1 -13 12 21.23 3.31
1 -13 -12 25.05 3.52
1 -13 -12 29.78 3.72
1 -13 -12 28.88 3.44
-1 13 -13 84.02 9.06
1 13 13 84.62 10.4
-1 -13 13 92.39 8.36
-1 -13 13 77.22 8.22
-1 -13 13 78.76 8.04
1 -13 -13 88.18 8.37
1 -13 -13 90.55 8.08
1 -13 -13 81.29 8.26
1 13 14 19.04 4.86
-1 13 -14 18.73 3.64
1 -13 -14 22.26 3.26
1 -13 -14 23.71 3.07
-1 -13 14 26.77 3.45
-1 -13 14 22.36 3.31
-1 -13 14 25.26 3.29
1 -13 -14 23.36 3.34
1 13 15 16.12 4.39
-1 13 -15 11.54 2.82
1 -13 -15 14.24 2.36
1 -13 -15 14.29 2.75
1 -13 -15 13.23 2.52
1 -13 -15 14.8 2.27
-1 -13 15 15.97 2.72
-1 -13 15 16.72 2.82
-1 -13 15 14.25 2.41
1 -13 -15 8.25 2.21
-1 13 -16 1.77 1.77
1 13 16 6.07 3.54
1 -13 -16 0.71 1.36
1 -13 -16 2.03 1.57
1 -13 -16 2.48 1.52
-1 -13 16 2.04 1.67
-1 -13 16 2.42 1.65
-1 -13 16 1.34 1.49
1 -13 -16 0.88 1.4
-1 13 -17 8.6 2.31
1 13 17 12.17 3.91
1 -13 -17 8.16 2.05
1 -13 -17 10.1 2.41
1 -13 -17 7.42 2.07
-1 -13 17 4.08 2
-1 -13 17 6.9 2.06
-1 -13 17 10.9 2.01
1 -13 -17 7.12 2.04
1 13 18 67.98 8.55
1 -13 -18 60.65 5.97
1 -13 -18 54.97 6.08
-1 -13 18 52.85 6.15
-1 -13 18 67.14 6.41
-1 -13 18 53.64 5.83
1 -13 -18 58.91 6.27
1 13 19 26.32 5.39
1 -13 -19 23.41 3.08
1 -13 -19 23.18 3.12
-1 -13 19 17.97 3.12
-1 -13 19 24.75 3.38
-1 -13 19 15.07 2.62
1 -13 -19 24.14 3.39
1 13 20 2.01 3.1
1 -13 -20 4.42 1.68
-1 -13 20 3.92 1.84
-1 -13 20 2.42 1.72
1 -13 -20 2.22 1.46
-1 -13 20 2.72 1.35
1 -13 -20 2.42 1.47
1 -13 -21 39.09 4.52
1 -13 -21 36.97 4.33
-1 -13 21 43.25 4.65
-1 -13 21 37.89 4.6
-1 -13 21 36.61 4.15
1 -13 -21 35.51 4.74
1 -13 -21 43.45 4.81
-1 13 -22 12.02 2.15
1 -13 -22 13.52 2.5
1 -13 -22 13.27 2.32
-1 -13 22 13.31 2.56
-1 -13 22 14.09 2.58
1 -13 -22 13.76 2.62
1 -13 -22 10.6 2.43
1 -13 -23 14.19 2.3
1 -13 -23 12.17 2.61
1 -13 -23 12.94 2.64
-1 -13 23 12.59 2.46
-1 -13 23 12.84 2.43
-1 13 -23 12.81 2.15
1 -13 -24 7.16 1.77
1 -13 -24 5.15 2.01
1 -13 -24 6.08 1.88
-1 -13 24 5.42 1.87
-1 -13 24 6.65 2
-1 13 -24 5.15 1.49
1 -13 -25 15.53 2.32
1 -13 -25 16.37 2.65
1 -13 -25 12.33 2.67
-1 -13 25 15 2.5
-1 -13 25 19.85 2.87
-1 13 -25 15.25 2.25
1 -13 -26 0.28 1.22
1 -13 -26 1.86 1.44
1 -13 -26 0.39 1.54
-1 -13 26 1.49 1.37
-1 -13 26 -1.35 1.47
-1 13 -26 1.8 1.02
1 -13 -27 5.89 1.48
1 -13 -27 3.85 1.56
1 -13 -27 6.97 1.97
-1 -13 27 5.07 1.74
-1 13 -27 5.76 1.39
1 -13 -28 0.25 0.95
-1 -13 28 0.95 1.04
1 -13 -28 1.31 1.36
1 -13 -28 -1.03 1.22
-1 -13 28 0.59 1.41
-1 13 -28 0.22 0.92
1 -13 -28 2.84 1.51
1 -13 -29 0.69 0.94
-1 -13 29 -0.22 0.83
1 -13 -29 0.32 1.31
1 -13 -29 0.3 1.28
-1 -13 29 0.27 1.29
-1 13 -29 1.01 0.96
1 -13 -29 1.46 1.24
-1 -13 30 -0.21 0.82
1 -13 -30 -0.83 1.22
-1 -13 30 0.73 1.14
1 -13 -30 0.32 1.15
-1 13 -30 0.54 0.78
-1 -13 31 2.28 0.89
1 -13 -31 2 1.04
-1 -13 31 0.86 1.15
-1 13 -31 1.26 0.74
1 -13 -31 0.27 0.92
-1 -13 32 0.68 0.66
1 -13 -32 0.66 0.94
-1 13 -32 1.19 0.66
1 -13 -32 2.05 0.95
-1 -13 32 0.55 0.92
1 -13 -33 1.92 0.88
1 -13 -33 0.53 0.7
-1 -13 33 1.51 0.89
1 -13 -34 0.32 0.71
-1 -14 -32 0.51 0.76
1 14 -32 0.42 0.63
-1 -14 -31 1.01 0.83
1 14 -31 1 0.8
1 -14 30 2.12 0.79
-1 -14 -30 0.69 1.08
1 14 -30 0.38 0.88
1 14 -29 3.43 1.18
1 -14 29 1.26 0.96
1 -14 29 2.17 0.93
1 -14 29 5.34 1.62
-1 14 29 2.47 1.58
-1 -14 -29 1.61 0.9
-1 -14 -29 2.07 1.17
1 14 -28 1.9 1.25
1 -14 28 2.15 1.09
1 -14 28 2.62 0.97
1 -14 28 3.52 1.52
-1 14 28 -1.77 1.84
-1 -14 -28 1.14 1.17
-1 -14 -28 2.37 1.11
-1 14 27 -0.94 3.05
1 14 -27 1.81 1.14
1 -14 27 2.93 1.31
1 -14 27 1.42 1.06
1 -14 27 4.14 1.88
-1 -14 -27 2.77 1.42
-1 -14 -27 1.61 1.13
-1 14 26 5.99 3.84
1 -14 26 6.99 1.71
1 -14 26 7.18 2.05
-1 -14 -26 7.75 1.71
1 14 -26 8.93 1.76
-1 -14 -25 1.95 1.35
1 -14 25 6.54 2.2
1 14 -25 5.37 1.63
-1 -14 -24 1.56 1.17
1 14 -24 1.27 1.36
1 -14 24 0.77 1.77
-1 -14 -24 4.22 1.6
-1 -14 -23 16.8 2.53
1 14 -23 13.01 2.39
1 -14 23 15.75 2.38
-1 -14 -23 13.8 2.17
-1 -14 -23 14.63 2.67
-1 -14 -22 5.18 1.73
1 14 -22 6.64 1.82
-1 -14 -22 4.37 1.87
1 -14 22 9.85 1.76
-1 -14 -22 5.95 1.45
1 -14 22 5.81 2.27
-1 -14 -22 6.71 1.86
-1 -14 -21 7.56 1.88
1 14 -21 9.09 1.92
-1 -14 -21 7.08 1.99
1 -14 21 3.48 1.55
-1 -14 -21 6.18 1.58
1 -14 21 6.42 2.34
-1 -14 -21 9.71 2.18
-1 -14 -20 40.15 4.3
1 14 -20 49.31 4.79
-1 -14 -20 37.67 4.46
1 -14 20 37.46 4.25
-1 -14 -20 34.72 4.54
1 -14 20 42.99 5.04
-1 -14 -20 33.87 4.56
1 14 -19 51.6 5.1
-1 -14 -19 43.04 4.97
1 -14 19 40.56 4.72
1 -14 19 45.63 5.39
-1 -14 -19 42.57 5.04
1 14 -18 0.4 1.54
-1 -14 -18 1.18 1.53
1 -14 18 1.32 1.16
1 -14 18 1.36 2.06
-1 -14 -18 0.42 1.53
1 14 -17 16.87 3.68
1 14 -17 18.73 2.97
-1 -14 -17 15.67 2.7
1 -14 17 18.21 2.61
1 -14 17 14.23 3.01
-1 -14 -17 17.24 2.92
-1 -14 -17 18.51 2.82
1 14 -16 60 7.53
1 14 -16 60.57 6.8
-1 -14 -16 77.12 7.06
1 -14 16 65.77 6.59
1 -14 16 67.03 7.17
-1 -14 -16 64.41 6.81
-1 -14 -16 71.44 6.86
1 14 -15 0.7 2.13
1 14 -15 6.74 1.94
-1 -14 -15 5.37 1.93
1 -14 15 5.88 2.03
1 -14 15 3.61 1.41
1 -14 15 3.71 2.16
-1 -14 -15 6.22 1.86
-1 -14 -15 3.11 1.73
1 14 -14 2.99 1.58
-1 -14 -14 4.59 1.81
1 -14 14 7.6 2.13
1 -14 14 3.58 1.4
1 14 -14 -0.72 2.28
-1 -14 -14 1.96 1.67
-1 -14 -14 4.11 1.67
1 -14 13 13.48 2.22
1 -14 13 14.39 2.69
-1 -14 -13 9.82 2.33
-1 -14 -13 16.19 2.63
1 14 -13 12.35 3.42
1 14 -13 13.81 2.56
1 -14 12 29.65 3.32
1 -14 12 27.1 3.57
-1 -14 -12 22.38 3.37
-1 -14 -12 27.06 3.58
1 14 -12 19.91 4.23
1 14 -12 23.93 3.58
1 -14 11 3.81 1.82
1 -14 11 4.02 1.33
-1 -14 -11 4.7 1.85
-1 -14 -11 3.13 1.56
1 14 -11 5.24 2.97
1 14 -11 6.57 2.09
1 -14 10 45.99 5.2
1 -14 10 40.41 4.67
-1 -14 -10 47.12 5.13
-1 -14 -10 50.72 5.16
-1 14 10 55.11 8.14
1 14 -10 42.45 6.23
1 14 -10 45.37 5.26
1 -14 9 93.37 8.68
1 -14 9 95.03 9.14
-1 -14 -9 86.12 8.89
-1 -14 -9 99.63 9
1 14 -9 84.57 10.03
-1 14 9 112.98 12.54
1 14 -9 97.72 9.22
1 -14 8 77.05 8.07
1 -14 8 86.44 7.72
-1 -14 -8 83.73 8.03
-1 -14 -8 86.91 8.05
-1 14 8 102.52 11.48
1 14 -8 70.2 9.05
1 14 -8 77.14 8.16
1 -14 7 33.37 4.14
1 -14 7 36.46 3.68
-1 -14 -7 25.76 3.8
-1 -14 -7 33.4 3.98
1 14 -7 34.01 5.19
-1 14 7 36.14 6.9
1 14 -7 29.32 4.08
1 -14 6 111.22 10.22
1 -14 6 122.14 10.88
-1 -14 -6 111.49 10.53
1 14 -6 117.44 10.94
-1 14 6 119.65 13.49
1 -14 5 4.14 1.84
-1 14 5 6.8 4.64
1 14 -5 4.9 1.94
1 -14 4 64.81 6.6
1 -14 4 63.01 6.37
-1 14 4 67.89 9.18
1 14 -4 58.37 6.57
1 14 -3 4.91 1.81
1 -14 3 5.24 1.54
1 -14 3 2.47 1.73
-1 14 3 2.18 4.46
1 14 -3 8.41 3.67
-1 -14 -3 2.18 1.58
1 -14 3 2.63 1.35
1 14 -2 77.22 7.55
-1 14 2 71.38 9.78
1 14 -2 77.72 8.99
1 -14 2 61.12 6.97
-1 -14 -2 78.87 7.31
1 -14 2 77.58 7.17
1 -14 1 24.19 3.36
-1 -14 -1 26.44 3.45
-1 14 1 22.85 5.28
1 14 -1 23.43 5.04
1 14 -1 31.73 3.88
1 -14 0 157.89 14.98
-1 -14 0 177.67 15.12
-1 14 0 153.43 17.04
1 14 0 201.83 17.37
1 14 0 172.82 15.41
1 -14 -1 27.07 3.54
-1 -14 1 27.14 3.58
-1 14 -1 30.35 5.82
1 14 1 29.53 5.44
1 -14 -2 69.92 7.44
-1 -14 2 85.21 7.61
1 14 2 75.38 9.27
-1 14 -2 75.82 9.41
1 -14 -3 3.37 1.64
-1 -14 3 5.24 1.77
-1 14 -3 1.83 2.75
1 14 3 3.68 3.38
1 -14 -4 58.74 6.25
-1 -14 4 64.33 6.24
1 14 4 55.06 8
-1 14 -4 61.91 8.02
-1 -14 5 6.66 1.71
1 -14 -5 2.71 1.6
-1 -14 5 3.12 1.65
-1 -14 5 7.34 2.05
1 14 5 3.78 2.93
-1 14 -5 2.56 2.94
1 14 6 115.52 12.6
-1 14 -6 127.61 12.4
-1 -14 6 113.53 10.47
1 -14 -6 104.32 10.4
-1 -14 6 132.91 10.81
1 -14 -6 109.21 10.56
-1 -14 6 108.23 10.44
1 14 7 19.28 4.92
-1 14 -7 31.78 5.13
-1 -14 7 27.67 3.56
1 -14 -7 32.42 3.74
-1 -14 7 33.84 4.08
1 -14 -7 26.24 3.69
-1 -14 7 30.66 3.73
-1 14 -8 62.87 8.64
1 14 8 72.88 9.55
-1 -14 8 79.72 7.59
1 -14 -8 81.06 7.6
-1 -14 8 80.89 7.84
1 -14 -8 81.5 7.83
-1 -14 8 78.66 7.61
1 14 9 103.71 10.92
-1 14 -9 81.43 9.62
-1 -14 9 84.65 8.39
-1 -14 9 95.26 8.73
1 -14 -9 86.99 8.61
-1 -14 9 86.92 8.46
1 -14 -9 96.83 8.75
1 -14 -9 85.55 8.39
1 14 10 55.09 7.49
-1 14 -10 49.34 6.27
-1 -14 10 53.05 5.5
-1 -14 10 43.92 5.08
1 -14 -10 50.04 5.43
1 -14 -10 43.09 5.02
1 -14 -10 50.48 5.37
1 14 11 7.9 3.63
-1 14 -11 4.15 2.34
-1 -14 11 6.31 1.99
-1 -14 11 4.06 1.5
1 -14 -11 3.97 1.45
1 -14 -11 6.17 1.78
1 14 12 24.74 5.17
-1 14 -12 22.69 4.09
-1 -14 12 27.59 3.62
-1 -14 12 25.81 3.3
1 -14 -12 26.8 3.46
1 -14 -12 21.57 3.1
1 -14 -12 32.56 3.68
1 14 13 8.91 3.76
-1 14 -13 20.62 3.46
1 -14 -13 16.47 2.7
1 -14 -13 11.28 2.13
-1 -14 13 13.76 2.55
1 -14 -13 11.68 2.29
-1 -14 13 11.26 2.21
1 14 14 7.91 3.63
-1 14 -14 6.22 2.31
1 -14 -14 5.57 2.21
1 -14 -14 4.93 1.7
1 -14 -14 5.38 1.55
-1 -14 14 4.3 1.91
-1 -14 14 3.26 1.54
1 -14 -14 6.93 1.94
1 14 15 5.91 3.3
-1 14 -15 1.8 1.97
1 -14 -15 5.02 1.97
-1 -14 15 3.49 1.78
-1 -14 15 3.79 1.67
-1 -14 15 4.8 1.53
1 -14 -15 2.47 1.43
1 -14 -15 2.45 1.58
1 14 16 69.47 8.59
-1 14 -16 58.31 6.97
1 -14 -16 63.12 6.49
-1 -14 16 56.9 6.4
-1 -14 16 69.25 6.63
-1 -14 16 61.5 6.22
1 -14 -16 68.98 6.97
1 -14 -16 60.89 6.51
1 14 17 10.66 3.88
-1 14 -17 18.82 3.16
1 -14 -17 15.63 2.98
1 -14 -17 15.2 2.56
-1 -14 17 15.8 2.66
-1 -14 17 14.75 2.7
1 -14 -17 14.47 2.55
-1 -14 17 13.93 2.29
1 14 18 3.83 2.94
1 -14 -18 0.96 1.79
-1 -14 18 -1.11 1.63
-1 -14 18 0.74 1.47
1 -14 -18 2.47 1.44
-1 -14 18 -0.29 1.21
1 -14 -18 0.39 1.41
1 14 19 31.92 5.9
-1 -14 19 32.84 4.32
-1 -14 19 39.23 4.57
-1 -14 19 44.79 4.28
1 -14 -19 45.11 4.71
1 -14 -19 34.78 4.42
-1 -14 20 31.78 4.13
-1 -14 20 38.42 4.38
1 -14 -20 38.4 4.37
1 -14 -20 35.11 4.28
-1 -14 21 6.71 1.79
-1 -14 21 5.6 1.83
1 -14 -21 4.69 1.81
1 -14 -21 5.87 1.81
1 -14 -22 6.43 1.76
-1 -14 22 5.07 1.74
-1 -14 22 7.04 1.87
1 -14 -23 15 2.65
1 -14 -23 14.57 2.46
-1 -14 23 10.05 2.26
-1 -14 23 14.76 2.4
1 -14 -24 2.08 1.25
1 -14 -24 1.16 1.41
-1 -14 24 3.39 1.48
-1 -14 24 1.12 1.25
1 -14 -25 6.57 1.75
1 -14 -25 6.18 1.88
-1 -14 25 7.54 1.84
1 -14 -26 4.01 1.49
1 -14 -26 5.1 1.65
1 -14 -26 7.42 1.8
-1 -14 26 6.75 1.65
1 -14 -27 -0.57 1.13
1 -14 -27 0.32 1.18
-1 -14 27 1.74 1.26
1 -14 -27 1.5 1.28
-1 -14 28 1.04 0.88
1 -14 -28 2.36 1.08
1 -14 -28 2.6 1.35
-1 -14 28 2.24 1.21
1 -14 -28 1.35 1.41
1 -14 -29 3.56 1.32
1 -14 -29 2.85 1.18
-1 -14 29 4.23 1.05
1 -14 -30 2.04 1.14
1 -14 -30 -0.63 0.87
-1 -14 30 2.61 0.84
1 -14 -31 -0.18 0.81
1 -14 -31 -0.42 0.8
1 -14 -32 0.31 0.71
-1 -15 -30 0.33 0.79
1 15 -30 -0.26 0.56
1 -15 29 1.42 0.75
1 15 -29 2.68 0.83
1 -15 28 -0.19 0.79
-1 -15 -28 1.41 0.8
1 15 -28 0.73 0.8
1 -15 27 7.07 1.37
-1 -15 -27 4.84 1.26
1 15 -27 2.24 1.04
1 15 -26 0.9 0.97
1 -15 26 1.68 1.08
1 -15 26 2.09 0.96
-1 15 26 -1.69 2.67
-1 -15 -26 0.97 1.07
1 15 -25 2.71 1.25
1 -15 25 3.17 1.3
1 -15 25 3.82 1.08
-1 -15 -25 4.66 1.46
-1 -15 -25 4.89 1.45
1 15 -24 7.45 1.69
1 -15 24 13.45 2.11
1 -15 24 11.29 1.77
-1 15 24 7.8 3.79
-1 -15 -24 7.77 1.82
-1 -15 -24 10.76 1.96
1 15 -23 6.55 1.59
-1 -15 -23 7.99 1.66
1 -15 23 4.58 1.44
-1 15 23 5.13 4.15
-1 -15 -23 8.58 1.93
-1 -15 -23 5.52 1.65
1 15 -22 21.5 2.7
-1 -15 -22 13.38 2.37
1 -15 22 19.96 2.5
-1 15 22 27.8 5.81
-1 -15 -22 13.95 2.6
-1 -15 -22 18.65 2.79
1 15 -21 19.83 2.73
-1 -15 -21 16.38 2.62
1 -15 21 17.99 2.49
-1 -15 -21 19.3 2.88
-1 15 21 13.27 5.21
-1 -15 -21 15.43 2.71
1 15 -20 0.34 1.35
-1 -15 -20 3.03 1.57
1 -15 20 0.86 0.98
-1 -15 -20 1.96 1.58
-1 15 20 3.41 3.79
-1 -15 -20 1.86 1.52
1 15 -19 5.25 1.68
-1 -15 -19 7.37 1.91
1 -15 19 6.15 1.48
-1 -15 -19 6.16 2
-1 15 19 4.64 4.27
-1 -15 -19 5.32 1.81
1 15 -18 8.37 2.13
-1 -15 -18 14.2 2.41
1 -15 18 11.62 2.07
-1 15 18 9.44 4.51
-1 -15 -18 15.85 2.5
1 15 -17 38.39 4.08
-1 -15 -17 30.05 3.86
1 -15 17 28.35 3.55
1 15 -17 30.97 4.62
-1 -15 -17 32.59 4.01
1 15 -16 0.39 1.65
-1 -15 -16 4.24 1.92
1 -15 16 1.82 1.21
-1 15 16 6.05 4.6
1 15 -16 4.57 2.34
-1 -15 -16 4.34 1.63
1 15 -15 20.3 3.02
-1 -15 -15 17.73 2.85
1 -15 15 18.78 2.55
1 15 -15 16.12 3.48
-1 -15 -15 17.39 2.89
-1 -15 -15 14.5 2.6
1 15 -14 27.29 3.6
-1 -15 -14 24.07 3.36
1 -15 14 22.44 3.33
1 -15 14 20.81 2.89
-1 15 14 28.21 6.48
-1 -15 -14 24.53 3.3
-1 -15 -14 16.65 3.01
1 15 -13 9.97 2.22
-1 -15 -13 12.63 2.36
1 -15 13 8.07 1.8
1 -15 13 9.33 2.26
1 15 -13 9.18 3.23
-1 -15 -13 14.15 2.42
-1 -15 -13 10.36 2.19
1 -15 12 12.39 2.08
1 -15 12 17.22 2.7
-1 -15 -12 12.51 2.42
-1 -15 -12 10.84 2.44
1 15 -12 14.43 3.44
1 15 -12 12.67 2.52
1 -15 11 11.57 2.44
1 -15 11 14.18 2.1
-1 -15 -11 8.17 2.19
-1 -15 -11 17.77 2.61
1 15 -11 8.84 3.31
1 15 -11 13.72 2.54
1 -15 10 48.21 5.24
1 -15 10 44.07 4.62
-1 -15 -10 46.8 5.09
-1 -15 -10 42.29 4.9
-1 15 10 44.07 7.84
1 15 -10 47.31 6.18
1 15 -10 42.1 5.1
1 -15 9 11.52 1.82
1 -15 9 7.09 2.23
-1 -15 -9 10.91 2.27
-1 -15 -9 6.77 1.89
1 15 -9 6.88 3.05
-1 15 9 6.09 4.77
1 15 -9 8.77 2.11
1 15 -8 39.82 4.96
1 -15 8 45.2 4.87
1 -15 8 43.2 4.43
1 -15 8 48.12 5.12
-1 15 8 34.99 7.13
1 15 -8 39.7 5.97
-1 -15 -8 47.39 4.9
-1 -15 -8 37.72 4.78
1 15 -7 17.82 2.85
1 -15 7 11.27 2.27
1 -15 7 21.81 3
-1 15 7 21.47 5.81
1 15 -7 13.46 3.72
-1 -15 -7 10.57 2.2
1 15 -6 49.31 5.56
1 -15 6 42.63 5.08
1 -15 6 49.12 5.39
-1 15 6 64.73 8.75
-1 -15 -6 48.01 5.15
1 15 -5 35.14 4.45
1 -15 5 34.03 4.16
1 -15 5 37.41 4.44
-1 15 5 39.35 6.98
-1 -15 -5 37 4.22
1 15 -4 76.89 7.72
1 -15 4 75.87 7.36
1 -15 4 78.26 7.6
-1 15 4 63.57 9.57
-1 -15 -4 72.28 7.39
-1 -15 -4 76.18 7.33
1 15 -3 18.61 2.99
1 -15 3 18.53 2.63
1 -15 3 18.53 2.92
-1 15 3 25.53 5.36
1 15 -3 16.06 4.04
1 -15 3 15.86 2.48
-1 -15 -3 17.28 2.81
-1 -15 -3 16.68 2.61
1 15 -2 10.92 2.34
1 -15 2 15.18 2.71
1 -15 2 11.38 2.07
1 15 -2 13.73 3.83
-1 15 2 10.82 4.58
1 -15 2 10.52 2.05
-1 -15 -2 6.7 2.03
-1 15 1 11.58 4.34
1 15 -1 6.96 3.39
1 -15 1 8.45 2.22
1 -15 1 17.04 2.34
-1 -15 -1 14.03 2.42
1 15 0 -1.77 3.22
-1 15 0 1.02 3.23
1 -15 0 2.13 1.21
-1 -15 0 -1.1 1.31
-1 15 -1 13.84 4.12
1 15 1 13.41 3.69
1 -15 -1 7.62 1.97
-1 -15 1 12.35 2.2
-1 15 -2 5.73 3.38
1 15 2 3.62 2.75
1 -15 -2 9.24 1.92
-1 -15 2 5.4 1.65
-1 15 -3 12.9 4.2
1 15 3 13.72 4.06
-1 -15 3 15.13 2.56
1 -15 -3 14.65 2.44
-1 -15 3 17.86 2.59
-1 -15 4 78.73 7.25
1 -15 -4 70.58 7.09
-1 15 -4 71.03 8.83
1 15 4 84.05 9.44
1 -15 -4 61.35 7.06
-1 -15 4 78.28 7.25
-1 -15 5 35.93 4.19
1 -15 -5 34.78 4.13
1 15 5 32.59 5.8
-1 15 -5 41.89 5.95
1 -15 -5 41.65 4.43
-1 -15 5 33.01 4.1
-1 -15 6 36.55 4.72
1 -15 -6 45.68 4.92
1 15 6 48.73 6.83
-1 15 -6 55.12 6.74
1 -15 -6 46.73 5.07
-1 -15 6 49.4 5.02
-1 -15 7 12.72 2.28
1 -15 -7 12.81 2.23
1 -15 -7 13.99 2.43
-1 15 -7 12.66 3.55
1 -15 -7 14.91 2.52
-1 -15 7 9.99 2.15
-1 -15 8 39.01 4.44
1 -15 -8 47.68 4.86
1 -15 -8 39.58 4.48
1 15 8 34.94 6.34
-1 15 -8 50.21 6.24
1 -15 -8 43.38 4.76
-1 -15 8 35.42 4.42
-1 -15 9 7.02 1.79
1 15 9 2.84 3.06
-1 15 -9 13.17 3.15
-1 -15 9 8.07 1.86
1 -15 -9 8.52 1.86
1 -15 -9 9.22 2.11
-1 15 -10 35.14 5.64
-1 -15 10 46.15 5.15
-1 -15 10 50.67 4.99
1 -15 -10 44.46 5.07
1 -15 -10 41.55 4.77
1 15 11 13.17 3.92
-1 15 -11 12.14 3.2
1 -15 -11 12.63 2.16
1 -15 -11 16.37 2.53
-1 -15 11 14.38 2.72
-1 -15 11 10.42 2.17
-1 15 -12 9.7 2.78
1 15 12 11.22 3.82
1 -15 -12 12.72 2.64
1 -15 -12 10.18 1.91
1 -15 -12 13.1 2.42
-1 -15 12 13.1 2.48
-1 -15 12 14.36 2.25
-1 15 -13 16.11 3.09
1 15 13 10.2 3.76
1 -15 -13 15.51 2.82
1 -15 -13 11.7 2.07
1 -15 -13 11.02 2.31
-1 -15 13 8.13 2.17
-1 -15 13 8.72 1.94
-1 15 -14 23.72 3.71
1 15 14 22.9 4.73
1 -15 -14 23.44 3.46
1 -15 -14 18.3 3.01
-1 -15 14 23.62 3.26
-1 -15 14 22.7 2.93
1 -15 -14 21.92 3.06
1 15 15 18.95 3.99
-1 15 -15 11.88 2.77
1 -15 -15 18.35 3.11
1 -15 -15 8.83 2.21
-1 -15 15 19.96 2.81
-1 -15 15 16.39 2.35
1 -15 -15 16.13 2.52
1 15 16 4.42 2.81
-1 15 -16 1.61 1.56
1 -15 -16 4.61 1.98
-1 -15 16 2.09 1.57
-1 -15 16 1.97 1.27
1 -15 -16 2.91 1.32
1 -15 -16 1.51 1.33
1 15 17 29.35 5.25
-1 -15 17 35.79 4.01
-1 -15 17 31.08 3.52
1 -15 -17 30.32 3.76
1 -15 -17 41.81 4.52
1 -15 -17 24.74 3.68
1 15 18 4.19 2.82
1 -15 -18 9 1.95
1 -15 -18 8.15 1.96
1 -15 -18 12.23 2.53
-1 -15 18 12.39 2.28
1 -15 -19 4.19 1.56
1 -15 -19 2.43 1.39
-1 -15 19 4.06 1.67
1 -15 -20 1.69 1.45
1 -15 -20 0.67 1.13
-1 -15 20 2.98 1.56
1 -15 -21 12.63 2.17
-1 -15 21 13.2 2.13
-1 -15 22 21.19 2.57
-1 -15 22 21.74 2.76
1 -15 -22 17.91 2.73
1 -15 -23 4.68 1.35
-1 -15 23 6.53 1.4
1 -15 -23 5.55 2.01
1 -15 -24 10.49 2.06
1 -15 -24 9.59 1.75
-1 -15 24 8.96 1.58
1 -15 -24 9.53 2.25
1 -15 -25 3.35 1.43
-1 -15 25 4.25 1.11
1 -15 -25 6.94 1.76
1 -15 -26 1.12 1.2
-1 -15 26 1.2 0.88
1 -15 -26 0.33 1.14
1 -15 -27 4.84 1.45
-1 -15 27 6.47 1.22
1 -15 -27 5.35 1.48
1 -15 -28 1.04 1.14
1 -15 -29 2.45 1.09
1 -15 -30 0.18 0.63
-1 -16 -28 0.6 0.62
1 16 -27 1.25 0.66
-1 -16 -27 0.53 0.74
1 -16 27 -0.31 0.68
1 16 -26 6.32 1.09
1 -16 26 3.63 0.99
-1 -16 -26 4.83 1.2
-1 -16 -26 3.5 1.02
1 -16 25 0.69 0.65
1 16 -25 0.18 0.77
1 -16 25 1.23 0.93
-1 -16 -25 1.57 1.03
-1 -16 -25 2.48 1.01
1 -16 24 0.38 0.77
1 16 -24 1.84 1.08
-1 16 24 0.77 2.38
-1 -16 -24 -0.24 0.93
-1 -16 -24 0.25 0.97
1 -16 23 3.02 1.04
1 16 -23 5.62 1.25
-1 -16 -23 4.23 1.38
-1 -16 -23 3.67 1.36
1 -16 22 -0.8 1.07
-1 -16 -22 1 1.01
1 -16 22 0.86 0.8
1 16 -22 0.73 1.05
-1 16 22 0.9 2.77
-1 -16 -22 2.01 1.18
-1 -16 -22 1.41 1.32
1 -16 21 6.55 1.74
-1 -16 -21 10.25 1.73
1 -16 21 7.21 1.43
1 16 -21 7.6 1.64
-1 16 21 11.42 4
-1 -16 -21 8.71 1.85
-1 -16 -21 6.85 1.77
1 -16 20 11.71 2.04
-1 -16 -20 12.35 1.99
1 -16 20 11.04 1.77
-1 -16 -20 8.67 1.98
1 16 -20 12.03 1.98
-1 16 20 9.95 4.66
-1 -16 -20 11.28 2.11
1 -16 19 1.26 1.23
-1 -16 -19 3.34 1.4
1 -16 19 1.21 0.97
-1 -16 -19 1.77 1.36
1 16 -19 2.67 1.3
-1 16 19 -1.03 3.53
-1 -16 -19 2.93 1.42
-1 -16 -18 1.27 1.28
1 -16 18 2.61 1.48
1 -16 18 -0.5 0.89
-1 -16 -18 -0.37 1.7
1 16 -18 -0.31 1.19
-1 16 18 -1.06 3.36
-1 -16 -18 1.34 1.28
1 -16 17 2.02 1.42
-1 -16 -17 4.65 1.53
-1 -16 -17 6.26 1.86
1 -16 17 4.32 1.32
1 16 -17 4.25 1.5
-1 16 17 4.36 4.16
-1 -16 -17 5.87 1.72
-1 -16 -16 1.38 1.29
1 -16 16 2.07 1.27
1 -16 16 2.83 1.11
1 16 -16 0.34 1.33
-1 16 16 2.22 3.8
-1 -16 -16 1.41 1.44
1 -16 15 6.67 1.81
-1 -16 -15 2.49 1.45
1 -16 15 2.59 1.11
1 16 -15 1.06 1.33
-1 16 15 4.52 3.86
1 16 -15 2.45 2
-1 -16 -15 1.79 1.47
-1 -16 -14 5.5 1.78
1 -16 14 8.18 1.85
1 -16 14 5.7 1.38
1 16 -14 6.21 1.67
-1 16 14 1.14 4.2
1 16 -14 9.52 2.79
-1 -16 -14 3.12 1.55
-1 -16 -14 3.6 1.69
1 -16 13 0.36 1.39
-1 -16 -13 -1.13 1.4
1 -16 13 0.74 1.57
1 -16 13 0.77 0.94
1 16 -13 1.88 1.32
1 16 -13 1.31 2.19
-1 -16 -13 1.44 1.43
-1 -16 -13 1.42 1.4
-1 -16 -12 5.75 1.91
1 -16 12 1.08 1.39
1 -16 12 4.16 1.82
1 -16 12 3.05 1.1
1 16 -12 3.09 1.54
1 16 -12 3.37 2.26
-1 -16 -12 3.26 1.57
-1 -16 -12 1.81 1.7
1 -16 11 0.36 1.34
1 -16 11 -0.25 0.85
1 -16 11 -0.77 1.55
1 16 -11 -0.4 1.28
1 16 -11 1.39 2.07
-1 -16 -11 0.72 1.29
-1 -16 -11 -1.1 1.59
1 -16 10 14.63 2.54
1 -16 10 17.19 2.75
1 16 -10 17.33 2.77
-1 16 10 25.55 5.7
1 16 -10 17.76 3.64
-1 -16 -10 14.01 2.54
-1 -16 -10 17.8 2.81
1 -16 9 8.83 1.97
1 -16 9 11.07 2.32
1 16 -9 11.07 2.42
1 16 -9 8.72 3.17
-1 16 9 10.41 4.56
-1 -16 -9 11.38 2.23
1 -16 8 11.15 2.24
1 -16 8 17.97 2.77
1 16 -8 16.65 2.7
-1 16 8 11.49 4.42
1 16 -8 19.3 3.83
-1 -16 -8 10.57 2.23
1 -16 7 1.71 1.45
1 -16 7 1.61 1.42
1 16 -7 3.79 1.81
-1 16 7 6.83 4.41
1 16 -7 -1.51 2.71
-1 -16 -7 1.39 1.3
1 -16 6 37.86 4.33
1 -16 6 44.6 4.8
1 16 -6 31.53 4.45
-1 16 6 43.8 7.49
-1 -16 -6 40.84 4.4
1 -16 5 -0.33 1.17
1 -16 5 0.41 1.61
1 16 -5 -0.43 1.5
-1 16 5 3.31 3.78
-1 -16 -5 0.68 1.26
-1 -16 -5 -0.37 1.42
1 -16 4 2.85 1.45
-1 -16 -4 3.73 1.61
-1 -16 -4 1.99 1.23
1 -16 4 3.69 1.63
1 -16 3 -0.31 1.17
-1 16 3 4.24 3.45
1 16 -3 1.62 2.34
-1 -16 -3 0.37 1.38
-1 -16 -3 1.31 1.17
1 -16 3 2.47 1.76
1 16 -2 -0.82 2.68
-1 16 2 1.03 3.27
-1 -16 -2 4.05 1.68
1 -16 2 0.96 1.08
-1 -16 -2 3.2 1.44
1 -16 2 2.06 1.58
1 16 -1 7.5 3.15
-1 16 1 12.06 3.88
1 -16 1 11.17 2.08
-1 -16 -1 12.78 2.42
-1 -16 -1 13.49 2.17
1 -16 1 16.97 2.74
-1 16 0 3.9 3.33
1 16 0 0.84 2.67
1 -16 0 2.69 1.29
-1 -16 0 1.45 1.3
-1 -16 0 1.54 1.18
1 -16 0 0.41 1.7
-1 16 -1 15.1 4.28
1 16 1 11.93 3.51
1 -16 -1 13.39 2.24
-1 -16 1 9.32 2.16
-1 -16 1 12.01 2.06
1 -16 -1 11.21 2.45
-1 -16 1 15.94 2.35
1 -16 -2 3.72 1.53
1 16 2 6.01 2.94
-1 16 -2 6.38 3.47
-1 -16 2 3.22 1.24
1 -16 -2 1.05 1.19
-1 -16 2 2.84 1.6
-1 -16 2 2.1 1.4
1 -16 -3 1 1.25
-1 16 -3 -0.88 2.62
1 16 3 0.87 2.66
1 -16 -3 0.35 1.18
-1 -16 3 0.7 1.33
-1 -16 3 0.69 1.21
1 -16 -4 0.66 1.31
-1 -16 4 1.02 1.2
1 16 4 1.74 2.75
-1 16 -4 4.23 2.82
1 -16 -4 1.44 1.14
-1 -16 4 2.77 1.51
1 -16 -5 0.33 1.19
1 -16 -5 2.24 1.42
-1 -16 5 2.35 1.28
1 -16 -5 1.75 1.31
1 16 5 -1.74 2.84
-1 16 -5 -0.81 2.43
1 -16 -5 0.72 1.21
-1 -16 5 2.39 1.49
1 -16 -6 40.46 4.67
1 -16 -6 43.91 5.03
1 -16 -6 41.58 4.56
-1 -16 6 40.88 4.55
1 16 6 40.14 6.18
-1 16 -6 47.62 6.27
-1 -16 6 40.99 4.62
1 -16 -7 4.08 1.52
1 -16 -7 2.25 1.46
-1 -16 7 0.32 1.19
-1 16 -7 3.74 2.8
1 16 7 0.87 2.6
-1 -16 7 3.63 1.57
1 -16 -7 0.93 1.4
1 -16 -8 11.36 2.09
1 -16 -8 12.34 2.36
1 16 8 13.89 3.69
-1 16 -8 12.91 3.24
-1 -16 8 11.99 2.16
1 -16 -8 16.25 2.75
1 -16 -9 14.89 2.48
1 -16 -9 10.18 1.95
1 -16 -9 12.17 2.59
1 16 9 13.8 3.76
-1 16 -9 9.61 2.83
-1 -16 9 12.04 2.12
1 -16 -10 20.33 2.8
1 -16 -10 10.76 2.18
1 16 10 20.5 4.15
-1 16 -10 22.94 3.92
-1 -16 10 17.61 2.52
1 -16 -10 19.03 3.2
1 -16 -11 0.84 1.03
1 -16 -11 0.73 1.39
-1 16 -11 -0.62 1.68
1 16 11 3.37 2.67
-1 -16 11 0.3 1.12
1 -16 -11 0.45 1.61
1 -16 -12 1.81 1.62
-1 16 -12 2.97 2.08
1 16 12 3.32 2.84
-1 -16 12 3.2 1.36
-1 -16 12 0.68 0.78
1 -16 -12 2.66 1.52
1 -16 -13 -1.42 1.3
1 16 13 3.25 2.71
-1 16 -13 0.56 1.58
-1 -16 13 -0.28 1.09
-1 -16 13 1.15 0.87
1 -16 -13 2.61 1.72
1 -16 -14 8.03 1.85
-1 16 -14 9.08 2.36
1 16 14 0.79 2.4
-1 -16 14 4.02 1.34
-1 -16 14 5.08 1.2
1 -16 -14 4.69 1.95
-1 -16 15 3.48 1.12
1 -16 -15 2.08 1.61
1 16 15 6.17 2.83
-1 16 -15 1.51 1.66
1 -16 -15 6.14 1.76
1 -16 -16 2.66 1.36
-1 -16 16 1.39 0.94
1 -16 -16 2.17 1.19
1 16 16 0.74 2.22
1 -16 -16 3.23 1.74
-1 -16 17 2.99 1.11
1 -16 -17 3.54 1.5
1 -16 -17 3.24 1.84
1 -16 -17 2.34 1.53
-1 -16 18 0.91 0.8
1 -16 -18 1.24 1.41
1 -16 -18 1.34 1.61
1 -16 -18 2.63 1.59
-1 -16 19 4.02 1.08
1 -16 -19 1.79 1.27
1 -16 -19 6.02 2
1 -16 -19 3.24 1.61
1 -16 -20 9.84 2.23
1 -16 -20 9.92 2.17
-1 -16 20 11.54 1.72
1 -16 -21 9.3 2.13
-1 -16 21 7.79 1.49
-1 -16 22 0.61 0.77
-1 -16 23 6.52 1.21
1 -16 -24 0.31 1.24
-1 -16 24 -0.18 0.75
1 -16 -25 1.67 1.16
1 -16 -25 1.19 1.06
-1 -16 25 0.5 0.67
1 -16 -26 4.2 1.19
1 -16 -26 2.97 1.05
1 -16 -27 0.86 0.77
1 -16 -28 1.07 0.7
-1 -17 -25 5.24 0.96
-1 -17 -24 8.1 1.27
-1 -17 -24 6.93 1.21
1 17 -23 4.54 0.97
-1 -17 -23 4.74 1.08
-1 -17 -23 6.45 1.25
1 -17 23 6.93 1.28
1 17 -22 3.95 1.03
-1 -17 -22 2.5 1.01
-1 -17 -22 1.3 0.91
1 17 -21 1.34 0.8
-1 17 21 2.17 2.7
-1 -17 -21 2.89 1.16
-1 -17 -21 3.39 1.13
1 -17 21 2.4 1.06
1 17 -20 0.21 0.81
-1 17 20 2.33 2.84
1 -17 20 0.7 0.62
-1 -17 -20 0.26 1.11
-1 -17 -20 0.73 0.92
-1 -17 -20 2.96 1.11
1 -17 20 0.7 1
1 17 -19 0.23 0.97
1 -17 19 2.23 1.14
-1 -17 -19 -0.24 1.05
-1 -17 -19 1.14 1.19
-1 -17 -19 1.03 1.02
-1 17 19 4.12 3.19
-1 17 18 0.86 2.58
1 17 -18 0.24 0.95
1 -17 18 1.56 1.2
-1 -17 -18 0.52 1.07
-1 -17 -18 1.53 1.25
1 17 -18 2.33 1.04
-1 -17 -18 0.81 1.07
-1 -17 -17 2.21 1.17
1 -17 17 1.09 1.18
-1 -17 -17 0.32 1.19
1 17 -17 0.78 0.97
-1 17 17 3.6 3.22
-1 -17 -17 0.56 1.15
-1 -17 -16 15.37 2.35
1 -17 16 16.28 2.38
-1 -17 -16 16.43 2.58
-1 17 16 13.01 4.41
-1 -17 -16 13.36 2.24
1 17 -16 19.18 2.36
1 -17 15 2.88 1.38
-1 -17 -15 1.51 1.29
-1 17 15 0.95 3.02
-1 -17 -15 0.6 1.16
1 17 -15 3.17 1.32
-1 -17 -14 0.31 1.31
1 -17 14 -0.88 1.24
-1 17 14 0.97 3.25
1 17 -14 0.55 1.54
-1 -17 -14 1.82 1.2
1 17 -14 -0.3 1.12
1 -17 13 -0.6 1.24
-1 -17 -13 0.98 1.4
1 17 -13 -0.63 1.15
1 17 -13 -1.73 2.01
-1 -17 -13 1.24 1.2
1 -17 12 1.5 1.32
-1 -17 -12 4.02 1.63
1 -17 12 1.65 1.33
1 17 -12 1.95 1.32
1 17 -12 1.19 1.95
-1 -17 -12 2.22 1.37
-1 -17 -12 2.18 1.2
1 -17 11 10.25 1.87
-1 -17 -11 9.29 2.05
1 -17 11 8.12 1.93
1 17 -11 8.4 1.81
1 17 -11 14.83 3.1
-1 -17 -11 7.23 1.73
-1 -17 -11 5.86 1.71
1 -17 10 8.12 1.88
-1 -17 -10 20.74 2.66
1 -17 10 16.3 2.47
1 17 -10 10.7 2.21
-1 17 10 13.18 4.4
1 17 -10 14.01 3.07
-1 -17 -10 14.78 2.21
1 -17 9 0.3 1.18
1 -17 9 -0.35 1.45
1 17 -9 0.71 1.35
1 17 -9 -0.65 2.07
-1 17 9 -1.01 3.38
-1 -17 -9 0.31 1.24
1 -17 8 2.36 1.26
1 17 -8 4.7 2.66
-1 17 8 1.01 3.12
-1 -17 -8 4.69 1.37
1 -17 8 3.96 1.64
1 -17 7 -0.58 1.19
-1 17 7 -2.01 3.18
1 17 -7 1.37 2.29
-1 -17 -7 0.31 1.13
1 -17 7 0.73 1.47
1 -17 6 1.42 1.13
-1 17 6 -0.99 3.56
-1 -17 -6 2.15 1.26
-1 -17 -6 2.42 1.53
1 -17 6 0.74 1.54
1 -17 5 0.83 1.03
-1 17 5 2.94 3.43
-1 -17 -5 2.43 1.62
-1 -17 -5 0.61 1.08
1 -17 5 -0.37 1.58
-1 17 4 6.74 3.73
-1 -17 -4 11.09 2.21
-1 -17 -4 12.81 2.05
1 -17 4 15.85 2.59
-1 17 3 0.94 2.84
1 17 -3 0.74 2.3
-1 -17 -3 5.88 1.78
1 -17 3 7.22 2.01
-1 17 2 6.45 3.71
1 17 -2 2.24 2.25
-1 -17 -2 2.41 1.67
-1 -17 -2 6.27 1.5
1 -17 2 1.53 1.59
1 17 -1 3.78 2.71
-1 17 1 3.59 2.93
-1 -17 -1 0.68 1.54
1 -17 1 1.15 1.66
-1 -17 -1 5.24 1.6
1 -17 0 2.49 1.38
-1 17 0 5.23 3.05
1 17 0 2.29 2.21
-1 -17 0 2.03 1.46
-1 -17 0 1.3 1.33
1 -17 0 1.54 1.47
1 -17 -1 6.77 1.7
-1 17 -1 4.22 2.75
1 17 1 0.77 2.51
-1 -17 1 -0.33 1.32
1 -17 -1 3.01 1.27
-1 -17 1 5.76 1.64
1 -17 -1 3.85 1.78
1 -17 -2 2.93 1.4
1 -17 -2 3.94 1.46
-1 17 -2 4.9 2.93
1 17 2 3.08 2.59
-1 -17 2 4.63 1.62
1 -17 -2 1.92 1.52
-1 -17 2 4.74 1.54
1 -17 -3 7.16 1.68
1 -17 -3 5.24 1.61
1 17 3 2.32 2.61
-1 17 -3 3.15 2.78
-1 -17 3 4.23 1.53
-1 -17 3 3.73 1.39
1 -17 -3 6.52 1.81
1 -17 -4 13.16 2.11
1 -17 -4 12.51 2.22
1 17 4 10.05 3.3
-1 17 -4 15.9 3.57
-1 -17 4 10.23 2.13
-1 -17 4 11.89 2.12
1 -17 -4 11.46 2.39
1 -17 -5 0.33 1.13
1 -17 -5 2.86 1.28
1 17 5 -0.77 2.37
-1 17 -5 -2.18 2.24
-1 -17 5 1.26 1.26
1 -17 -5 2.66 1.77
-1 -17 5 0.6 1.11
1 -17 -6 0.99 1.3
1 -17 -6 0.56 1
1 17 6 2.3 2.62
-1 17 -6 1.39 2.2
-1 -17 6 1.23 1.24
-1 -17 6 1.46 1.15
1 -17 -7 0.99 1.25
1 -17 -7 2.98 1.31
1 17 7 0.76 2.47
-1 17 -7 -1.33 2.11
-1 -17 7 -0.9 1.26
1 -17 -7 -0.4 1.39
1 -17 -8 4.45 1.38
1 -17 -8 3.59 1.44
1 -17 -8 3.96 1.6
-1 17 -8 6.35 2.49
1 17 8 3.75 2.53
-1 -17 8 5.24 1.48
1 -17 -9 0.25 1.01
1 -17 -9 0.65 1.1
1 -17 -9 0.79 1.44
1 -17 -9 0.4 1.2
1 17 9 2.22 2.2
-1 17 -9 0.6 1.91
-1 -17 9 -0.56 1.07
1 -17 -10 14.99 2.29
1 -17 -10 15.92 2.54
1 -17 -10 10.95 2.27
1 17 10 11.6 3.4
-1 17 -10 6.88 2.51
-1 -17 10 13.33 2.11
1 -17 -11 7.53 1.68
1 -17 -11 7.27 1.93
1 -17 -11 6.93 1.98
1 17 11 13.46 3.4
-1 17 -11 4.89 2.16
-1 -17 11 9.66 1.73
1 -17 -12 2.62 1.7
1 -17 -12 3.25 1.58
1 17 12 0.69 2.12
-1 17 -12 3.58 1.62
1 -17 -12 -0.31 1.2
1 -17 -13 1.1 1.31
-1 17 -13 1.44 1.43
1 17 13 -0.67 2.11
1 -17 -13 -0.4 1.24
1 -17 -13 0.9 1.25
1 -17 -14 2.78 1.46
1 -17 -14 2.34 1.35
1 17 14 0.64 1.91
-1 17 -14 1.34 1.46
1 -17 -14 0.71 1.33
1 -17 -15 1.36 0.98
1 -17 -15 2.26 1.13
1 -17 -15 1.38 1.32
1 -17 -15 2.72 1.51
1 -17 -16 14.44 2.18
1 -17 -16 16.9 2.48
1 -17 -16 11.72 2.32
1 -17 -17 1.83 1.06
1 -17 -17 3.17 1.35
1 -17 -17 0.73 1.19
1 -17 -18 -0.91 1.17
1 -17 -18 -0.7 1.33
1 -17 -19 2.29 1.22
1 -17 -19 -0.33 1.16
1 -17 -20 0.8 1.11
1 -17 -20 -0.31 1.07
1 -17 -21 2.24 1.2
1 -17 -21 4.07 1.32
1 -17 -22 2.98 1.04
1 -17 -22 1.6 0.97
1 -17 -23 5.82 1.34
-1 -17 25 4.1 0.9
1 -18 21 5.51 1.02
-1 -18 -21 4.66 1.05
-1 -18 -21 8.23 1.24
-1 -18 -20 2.96 1.03
1 -18 20 4.35 0.99
-1 -18 -19 2.49 1.05
1 -18 19 2.98 0.98
-1 -18 -18 0.68 0.9
-1 -18 -18 0.39 0.81
1 -18 18 1.5 0.89
1 -18 17 0.6 0.84
-1 -18 -17 0.84 0.88
1 18 -17 0.17 0.77
-1 -18 -17 0.99 1.08
1 -18 16 2.29 1.08
-1 -18 -16 2.25 1.08
1 18 -16 1.73 0.91
-1 18 16 2.78 2.32
-1 -18 -16 2.39 1.26
-1 -18 -15 -1.19 1.08
1 -18 15 0.43 0.93
1 18 -15 -0.42 0.95
-1 -18 -15 0.56 1.1
-1 18 14 -1.5 2.38
-1 -18 -14 1.01 1.01
1 -18 14 1.11 0.88
-1 -18 -14 1.19 1.22
-1 -18 -13 -0.26 1.04
1 -18 13 1.59 1.06
-1 -18 -13 -0.31 1.21
1 18 -12 2.48 1.9
1 -18 12 2.99 1.17
-1 -18 -12 1.92 1.26
1 18 -11 3.62 1.86
-1 -18 -11 1.42 1.09
1 -18 11 2.55 1.07
-1 18 10 0.81 2.9
1 18 -10 1.07 1.79
1 -18 10 0.46 0.97
-1 -18 -10 2.34 1.33
1 -18 10 1.15 1.19
-1 18 9 1.63 2.73
1 18 -9 2.77 1.95
1 -18 9 3.92 1.23
1 -18 9 2.36 1.36
-1 18 8 12.27 3.65
1 18 -8 6.28 2.43
1 -18 8 6.6 1.44
1 -18 8 5.46 1.57
1 -18 7 3.13 1.1
1 18 -7 2.34 1.87
-1 -18 -7 2.35 1.41
1 -18 7 3.72 1.33
-1 18 6 2.43 2.71
-1 -18 -6 0.89 1.3
1 -18 6 2.53 1.38
-1 -18 -6 2.77 1.13
-1 18 5 4.02 2.56
-1 -18 -5 2.39 1.36
1 -18 5 3.85 1.52
-1 -18 -5 3.62 1.26
1 -18 4 2.67 1.28
-1 18 4 0.79 2.51
-1 -18 -4 1.5 1.29
-1 -18 -4 0.84 1.13
1 -18 4 1.95 1.35
1 -18 3 5.59 1.49
1 18 -3 10.1 2.75
-1 18 3 6.23 3.27
-1 -18 -3 5.4 1.61
1 -18 3 4.92 1.61
-1 -18 -3 7.5 1.62
1 -18 2 0.53 1.17
-1 18 2 1.53 2.35
1 18 -2 0.64 2.02
-1 -18 -2 2.09 1.38
1 -18 2 1.98 1.46
-1 -18 -2 2.21 1.21
1 -18 1 1.05 1.14
-1 18 1 1.49 2.29
1 18 -1 1.93 2.15
-1 -18 -1 0.6 1.3
1 -18 1 2.99 1.53
-1 -18 -1 0.55 1.16
1 -18 0 17.57 2.31
-1 18 0 11.61 3.53
1 18 0 16.85 3.42
-1 -18 0 12.38 2.3
1 -18 0 18 2.6
-1 -18 0 17.09 2.32
1 -18 -1 -0.25 1
1 18 1 0.65 2.17
-1 18 -1 -2.81 2.35
-1 -18 1 1.17 1.25
1 -18 -1 1 1.43
-1 -18 1 1.6 1.11
1 -18 -2 0.5 0.98
1 18 2 -0.65 2
-1 18 -2 1.36 2.33
-1 -18 2 1.15 1.23
1 -18 -2 -0.33 1.24
-1 -18 2 2.36 1.18
1 -18 -3 3.89 1.34
-1 -18 3 5.63 1.56
-1 18 -3 5.91 2.53
1 18 3 9.73 2.73
-1 -18 3 5.65 1.36
1 -18 -3 5.3 1.71
-1 18 -4 1.89 2
1 18 4 3.22 2.26
1 -18 -4 0.47 1.02
1 18 4 0.88 1.2
-1 -18 4 1.65 1.18
1 -18 -4 1.97 1.43
-1 18 -5 5.44 2.14
1 18 5 1.92 2.26
1 -18 -5 3.65 1.2
1 18 5 3.64 1.33
-1 -18 5 7.52 1.53
1 -18 -5 3.58 1.56
-1 18 -6 0.58 1.67
1 18 6 4.41 2.35
1 -18 -6 0.66 0.87
1 -18 -6 2.66 1.22
1 18 6 1.33 1.07
-1 -18 6 4.43 1.33
1 -18 -6 3.86 1.54
1 -18 -6 -0.32 1.09
1 -18 -7 2.12 1.11
-1 18 -7 2.2 1.8
1 18 7 3.1 2.27
-1 -18 7 3.78 1.23
1 -18 -7 3.49 1.42
1 -18 -8 6.55 1.5
-1 18 -8 7.83 2.23
1 18 8 9.7 2.73
-1 -18 8 4.6 1.34
1 -18 -8 9.13 1.75
1 18 9 -1.18 2.02
-1 18 -9 0.99 1.52
1 -18 -9 1.03 1.09
1 -18 -9 1.87 1.36
-1 18 -10 1.86 1.67
1 18 10 4.01 2.14
1 -18 -10 1.52 1.01
1 -18 -10 2.14 1.32
1 -18 -11 4.45 1.29
-1 18 -11 0.43 1.26
1 18 11 3.86 1.8
1 -18 -11 0.6 1.15
1 -18 -11 2 1.14
-1 -18 12 2.74 0.93
1 -18 -12 2.41 1.06
-1 18 -12 0.81 1.25
1 -18 -12 2.05 1.26
1 -18 -13 -0.23 1.01
-1 -18 13 0.2 0.85
-1 18 -13 -0.74 1.14
1 -18 -13 0.25 0.93
1 -18 -13 -0.57 1.1
1 -18 -14 0.66 0.83
1 -18 -14 3 1.28
1 -18 -14 1.12 0.95
-1 -18 14 1.16 0.78
1 -18 -15 -0.26 1.05
-1 -18 15 1.32 0.87
1 -18 -16 2.98 1.12
1 -18 -16 3.24 1.15
-1 -18 16 1.64 0.94
1 -18 -17 1.81 1
1 -18 -17 0.24 0.9
-1 -18 17 0.7 0.78
1 -18 -18 0.49 0.93
1 -18 -18 1.76 1.08
-1 -18 18 0.5 0.72
1 -18 -19 3.63 1.05
1 -18 -19 1.43 0.9
-1 -18 19 1.25 0.78
1 -18 -20 2.29 0.89
1 -18 -20 4.1 1
-1 -18 20 2.01 0.79
1 -18 -21 6.57 1.18
1 -18 -21 6.35 1.12
-1 -18 21 4.52 0.96
-1 -19 -17 1.29 0.71
-1 -19 -16 0.31 0.62
-1 -19 -16 -0.18 0.74
1 19 -16 1.04 0.65
-1 -19 -15 -0.33 0.69
1 -19 15 0.8 0.67
1 19 -15 1.32 0.76
-1 -19 -15 -0.2 0.81
1 19 -14 0.16 0.73
1 -19 14 0.42 0.63
-1 -19 -14 0.9 0.8
-1 -19 -14 1.49 0.91
1 19 -13 6.82 1.23
-1 -19 -13 4.22 1.09
1 -19 13 2.62 0.89
-1 -19 -13 6.36 1.34
1 -19 12 2.97 0.78
-1 -19 -12 2.64 0.97
1 19 -12 2.99 1.03
1 -19 11 1.44 0.79
1 -19 11 0.75 0.69
1 -19 10 0.37 0.82
1 -19 10 0.75 0.58
-1 19 10 -1.17 2.09
1 19 -10 -0.42 1.24
1 -19 9 0.57 0.82
1 19 -9 0.65 1.07
1 19 -9 0.43 1.33
-1 19 9 2.38 2.03
-1 -19 -9 -0.4 0.81
1 -19 8 0.78 0.9
1 19 -8 2.9 1.09
-1 19 8 0.6 2.01
1 19 -8 2.25 1.65
-1 -19 -8 1.42 0.88
1 -19 7 3.35 1.14
1 19 -7 1.15 1
-1 19 7 4.24 2.31
1 19 -7 3.71 1.87
1 -19 7 3.13 1.12
-1 -19 -7 1.65 0.9
-1 19 6 -0.61 1.97
-1 -19 -6 0.99 1
1 -19 6 1.79 1.02
1 19 -6 0.7 1.15
-1 -19 -6 -0.46 0.98
-1 -19 -6 -1.04 0.95
1 -19 6 1.49 1.04
-1 19 5 16.29 3.2
1 -19 5 10.78 1.62
-1 -19 -5 11.11 1.84
1 19 -5 9.32 1.78
-1 -19 -5 9.87 1.77
-1 -19 -5 10.29 1.65
1 -19 5 11.4 1.83
-1 19 4 0.6 1.89
-1 -19 -4 1.02 1.05
1 -19 4 0.4 0.87
1 19 -4 3.38 1.33
-1 -19 -4 -0.71 1.11
1 -19 4 2.58 1.14
-1 -19 -4 0.63 0.83
-1 19 3 0.59 1.88
1 19 -3 4.02 1.88
1 -19 3 3.37 1.1
1 19 -3 1.95 1.26
-1 -19 -3 1.43 1.13
-1 -19 -3 2.1 0.99
1 -19 3 4.18 1.32
-1 19 2 8.71 2.58
1 19 -2 10.15 2.46
1 -19 2 7.07 1.4
1 19 -2 9.74 1.73
-1 -19 -2 6.89 1.52
1 -19 2 8.46 1.69
-1 -19 -2 8.98 1.49
1 19 -1 9.2 2.48
-1 19 1 7.96 2.56
1 -19 1 11.41 1.61
1 19 -1 7.52 1.62
-1 -19 -1 12.28 1.9
-1 -19 -1 8.26 1.53
1 -19 1 11.71 1.92
-1 19 0 12.19 2.73
1 19 0 9.73 2.58
1 -19 0 9.84 1.56
1 19 0 12.23 1.81
-1 -19 0 11.69 1.79
1 -19 0 11.75 1.96
-1 19 -1 10.23 2.58
1 19 1 8.19 2.46
1 -19 -1 6.08 1.34
1 19 1 8.24 1.63
-1 -19 1 12.21 1.72
1 -19 -1 12.56 1.89
1 19 2 6.62 2.16
-1 19 -2 8.33 2.4
1 -19 -2 6.4 1.23
1 19 2 7.56 1.54
1 -19 -2 6.65 1.55
-1 -19 2 7.68 1.49
1 -19 -3 1.59 1.16
1 19 3 1.33 1.07
1 19 3 3.03 1.85
-1 19 -3 4.51 2.02
-1 -19 3 1.54 1
1 -19 -4 1.57 1.07
1 19 4 1.26 0.97
-1 19 -4 0.48 1.48
1 19 4 0.5 1.58
-1 -19 4 1.07 0.96
1 -19 -5 13.41 1.98
1 19 5 10.29 2.53
-1 19 -5 11.02 2.42
1 -19 -6 1.27 1.14
1 19 6 0.48 1.48
-1 19 -6 2.62 1.53
1 19 7 2.79 1.65
-1 19 -7 4.12 1.68
1 19 8 4.04 1.72
-1 19 -8 1.93 1.37
1 19 9 0.86 1.36
1 -19 -10 2.68 1.07
1 -19 -11 1.02 0.86
1 -19 -11 0.65 0.88
1 -19 -12 3.28 0.91
1 -19 -12 3.28 1.04
1 -19 -13 3.62 0.85
1 -19 -15 0.17 0.68
1 -19 -16 0.16 0.65
-1 -20 -10 5.7 1.08
1 20 -10 5.99 1.06
-1 -20 -9 4.43 1.08
1 20 -9 5 1.05
-1 -20 -8 2.22 0.9
-1 -20 -8 2.38 0.89
1 20 -8 2.31 0.89
-1 -20 -7 8.81 1.41
-1 -20 -7 6.59 1.17
1 20 -7 5.73 1.12
-1 -20 -6 1.36 0.8
1 20 -6 1.96 0.91
-1 -20 -5 0.17 0.77
1 20 -5 3 0.91
-1 -20 -4 6.56 1.16
1 20 -4 4.04 1.11
-1 -20 -3 5.21 1.12
1 20 -3 4.39 1.09
-1 -20 -2 0.54 0.78
1 20 -2 1.18 0.84
-1 -20 -1 9.4 1.37
1 20 -1 6.12 1.26
-1 -20 0 0.9 0.83
1 20 0 -0.16 0.73
-1 -20 1 9.43 1.41
1 20 1 8.21 1.31
-1 -20 2 0.7 0.8
1 20 2 0.87 0.67
1 -20 -6 2.08 0.91
1 -20 -7 8.51 1.36
1 -20 -8 3.1 0.78
2 0 0 3.35 1.31
2 0 0 1.67 1.37
2 0 0 6.03 2.06
2 0 0 0.56 1.95
2 0 1 4.4 1.27
2 0 -1 2.9 1.55
2 0 -1 6.14 2.18
2 0 -1 6.12 2.14
2 0 1 3.46 1.75
2 0 1 0.56 1.8
2 0 2 120.86 10.9
2 0 -2 122.28 10.45
2 0 -2 121.28 11.97
2 0 2 112.52 10.9
2 0 2 134.59 11.78
2 0 -2 154.18 12.18
2 0 3 29.06 3.59
2 0 -3 32.03 4.63
2 0 -3 35.97 3.52
2 0 3 45.28 4.63
2 0 3 37.61 4.54
2 0 -4 107.12 9.42
2 0 4 106.6 9.9
2 0 -4 118.04 9.98
2 0 -4 135.52 11.47
2 0 4 125.59 10.8
2 0 4 103.57 11.05
2 0 5 138.34 11.68
2 0 -5 124.66 11.73
2 0 -5 128.09 11.2
2 0 5 125.54 13.33
2 0 5 133.6 12.25
2 0 -5 153.52 12.79
2 0 -6 0.37 0.95
2 0 -6 0.51 0.64
-2 0 -6 0.24 0.31
2 0 6 -0.5 1.54
2 0 -6 0.55 1.42
-2 0 6 0.38 1.23
2 0 6 0.92 2.47
2 0 6 0.44 1.15
2 0 -7 137.85 11.91
2 0 -7 158.46 12.85
-2 0 -7 126.58 11.68
2 0 7 147.82 12.76
2 0 7 127.2 14.63
2 0 -7 150.15 13.29
-2 0 7 149.18 13.3
2 0 -8 18.67 2.99
-2 0 -8 14.63 1.95
-2 0 8 19.99 3.68
2 0 8 12.21 4.17
2 0 8 15.02 2.55
2 0 -8 18.59 3.1
2 0 -9 469.51 39.82
-2 0 -9 469.41 38.91
2 0 9 454.97 39.37
2 0 -9 469.28 39.94
2 0 9 486.64 42.79
-2 0 9 473.42 41.04
2 0 -10 -0.59 1.47
-2 0 -10 2.29 0.89
-2 0 10 2.06 2.67
2 0 10 3.09 1.26
2 0 -10 2.88 1.61
2 0 -11 129.05 12.52
-2 0 -11 132.07 11.68
2 0 11 115.9 11.48
2 0 11 169.46 17.13
2 0 -11 131.49 12.33
-2 0 11 118.65 13.98
-2 0 -12 9.29 2.05
2 0 -12 10.62 2.67
-2 0 12 18.94 4.7
2 0 12 18.89 6.51
2 0 -12 9.38 2.43
-2 0 -13 1285.19 109.43
2 0 -13 1266.63 110.31
2 0 -13 1408.38 109.91
-2 0 13 1366.48 113.16
2 0 13 1356.09 115.07
-2 0 -14 53.09 6.15
2 0 -14 60.75 7.13
-2 0 14 58.84 9.11
2 0 -14 47.33 6
2 0 14 51.99 9.9
2 0 -15 4.48 2.12
-2 0 -15 -0.62 1.53
-2 0 15 -1.85 5.17
2 0 15 -2.46 5.81
2 0 -15 4.74 1.66
-2 0 -16 144.64 13.48
2 0 -16 150.22 14.46
-2 0 16 126.85 16.99
2 0 16 120.31 18.35
2 0 -16 127.98 12.95
2 0 -17 126.97 13.74
-2 0 -17 134.84 12.95
2 0 17 115.32 18.26
-2 0 17 107.37 16.35
2 0 -17 130.42 12.4
2 0 -18 1.1 2.59
-2 0 -18 -0.8 2.54
-2 0 18 4.75 4.68
2 0 -18 1.16 1.56
2 0 18 -3.11 6.14
2 0 -19 42.19 6.8
-2 0 -19 51.08 6.29
-2 0 19 28.13 8.66
2 0 -20 120.92 13.98
-2 0 20 137.2 19.06
2 0 20 114.34 19.03
2 0 -21 -2.63 3.4
-2 0 21 2.91 5.32
2 0 21 -3.82 6.37
2 0 -22 2.78 3.12
2 0 22 -4.07 6.07
-2 0 22 3.1 5.16
2 0 -23 10.28 4.17
2 0 23 8.6 7.9
2 0 -24 3.08 3.03
2 0 24 -4.55 7.58
2 0 -24 1.2 1.4
2 0 -25 1.61 2.68
2 0 25 -4.76 7.1
2 0 -25 -0.41 1.54
-2 0 25 1.65 1.97
-2 0 -25 0.34 1.38
2 0 -25 1.06 1.51
2 0 -26 3.34 3.33
2 0 26 9.97 8.32
2 0 -26 7.26 1.94
-2 0 26 5.22 2.41
-2 0 -26 3.93 1.75
2 0 -26 6.57 1.9
2 0 -27 6.92 3.9
2 0 27 5.16 10.19
-2 0 27 7.91 2.62
2 0 27 12.24 2.8
2 0 -27 5.25 2
-2 0 -27 4.06 1.68
2 0 -28 -1.78 2.65
2 0 28 -5.34 6.89
2 0 -28 0.65 1.05
-2 0 28 -0.63 2.01
2 0 28 0.57 2.03
-2 0 -28 -0.38 1.38
2 0 -28 3.06 1.76
2 0 -29 19.75 2.76
-2 0 29 19.64 3.93
2 0 29 15.51 3.31
2 0 -29 19.82 3.11
-2 0 -29 22.74 3.05
2 0 -30 0.46 1.63
-2 0 -30 4.5 1.62
2 0 -30 2.88 1.21
2 0 30 3.46 2.28
-2 0 30 2.01 2.19
2 0 -30 1.96 1.47
-2 0 -30 2.34 1.6
-2 0 -31 -0.75 1.43
2 0 -31 -1.82 1.76
2 0 -31 0.31 1.09
-2 0 31 2.72 2.48
2 0 31 -0.57 1.86
2 0 -31 0.39 1.37
-2 0 -31 0.78 1.42
2 0 -32 3.1 1.78
-2 0 -32 1.87 1.48
-2 0 32 -2.04 2.44
2 0 32 3.36 2.09
2 0 -32 1.16 1.45
-2 0 -32 2.32 1.58
2 0 -33 -0.42 1.52
-2 0 -33 -0.73 1.48
2 0 33 0.54 1.81
-2 0 33 0.67 2.51
2 0 -33 -1.13 1.44
-2 0 -33 -0.38 1.41
2 0 -34 -1.2 1.43
-2 0 -34 0.71 1.53
2 0 34 0.52 1.89
-2 0 34 0.66 2.3
-2 0 -34 2.2 1.54
2 0 -34 -0.36 1.44
-2 0 -35 3.09 1.56
2 0 -35 1.11 1.49
-2 0 35 1.27 2.42
-2 0 -35 1.4 1.36
2 0 -35 1.74 1.52
-2 0 -36 0.33 1.45
-2 0 36 -1.2 2.37
2 0 -36 -0.98 1.31
-2 0 -36 0.66 1.41
-2 0 -37 0.61 1.36
-2 0 37 1.12 2.18
2 0 -37 1.81 1.26
-2 0 -37 1.53 1.32
-2 0 -38 0.28 1.29
-2 0 38 0.51 2.03
2 0 -38 -0.82 1.17
-2 0 -38 -0.56 1.29
2 0 38 -0.4 1.43
2 0 -39 1.22 1.11
-2 0 -39 1.27 1.14
-2 0 39 -0.46 1.83
-2 0 -39 -0.5 1.13
2 0 39 1.74 1.4
2 0 -40 3.16 1.12
-2 0 -40 3.83 1.3
-2 0 40 2.04 1.89
-2 0 -40 4.63 1.19
2 0 40 1.16 1.23
-2 0 -41 0.39 0.98
-2 0 41 0.35 1.56
-2 0 -41 -0.19 0.87
-2 0 -42 2.31 0.86
-2 0 42 0.29 1.29
-2 0 -42 0.62 0.7
-2 0 -43 0.66 0.65
-2 0 43 -0.45 1.14
-2 1 43 -0.24 1.11
-2 -1 -42 3.11 0.98
-2 1 42 3.3 1.49
-2 -1 -42 1.43 0.79
-2 -1 -41 1.55 1.01
2 1 -41 2.36 0.96
-2 1 41 -0.36 1.58
-2 -1 -41 2.12 0.99
2 1 -40 0.86 0.98
-2 -1 -40 1.56 1.07
-2 1 40 -2.1 1.86
-2 -1 -40 0.9 0.99
2 1 -39 0.25 1.06
-2 -1 -39 -0.5 1.18
-2 1 39 -1.43 1.91
2 -1 39 -1.34 1.36
-2 -1 -39 -0.51 1.11
-2 -1 -38 0.28 1.32
2 1 -38 0.28 1.15
-2 1 38 0.53 2.22
2 -1 38 1.16 1.53
-2 -1 -38 0.28 1.18
-2 -1 -37 -0.6 1.34
-2 1 37 -2.29 2.42
-2 -1 -37 2.48 1.46
2 -1 37 0.87 1.56
2 1 -37 0.61 1.27
-2 -1 -36 0.64 1.49
-2 1 36 0.61 2.33
2 1 -36 -0.33 1.4
-2 -1 -36 1 1.36
-2 -1 -35 0.68 1.43
-2 1 35 0.64 2.25
2 -1 35 0.48 1.99
2 1 -35 -1.41 1.49
-2 -1 -35 -0.35 1.34
-2 -1 -34 3.87 1.51
-2 1 34 -0.66 2.58
2 -1 34 1.53 2.13
-2 -1 -34 1.1 1.56
2 1 -34 1.11 1.41
2 1 -33 5.33 1.95
-2 -1 -33 6.52 1.86
2 -1 33 5.36 2.29
-2 1 33 4.07 2.53
2 1 -33 8.05 2.05
-2 -1 -33 7.6 1.93
2 1 -32 6.03 2.02
2 1 -32 7.37 1.61
-2 -1 -32 4.42 1.77
2 -1 32 5.56 2.57
-2 1 32 5.46 2.55
2 1 -32 8.24 2.05
-2 -1 -32 7.75 2.03
2 1 -31 2.83 1.33
2 1 -31 6.23 2.04
2 1 -31 3.15 1.25
-2 1 31 8.82 2.83
2 -1 31 1.7 1.82
-2 -1 -31 3.52 1.65
2 1 -31 2.78 1.51
2 1 -30 1.27 1.19
2 1 -30 0.91 1.59
2 1 -30 2.9 1.3
-2 1 30 2 2.34
2 -1 30 2.3 1.87
-2 -1 -30 0.78 1.49
2 1 -30 2.79 1.52
2 1 -29 6.74 1.84
-2 -1 -29 3.09 1.8
2 1 -29 5.41 1.5
2 1 -29 2.74 1.94
2 -1 29 6.32 2.49
-2 1 29 7.8 2.85
2 1 -28 2.74 1.51
-2 -1 -28 4.56 1.7
2 1 -28 1.81 2.72
2 1 -28 4.55 1.97
2 1 -28 4.11 1.54
2 -1 28 1.71 2.26
-2 1 28 4.39 2.21
2 1 -27 5.92 1.72
2 1 -27 9 2.36
2 -1 27 8.99 2.32
2 1 -27 12.33 4.59
2 1 -27 4.98 1.92
-2 -1 -27 10 2.13
2 -1 27 5.13 7.68
2 -1 27 12.87 3.05
-2 1 27 8.41 2.61
2 1 -26 20.76 2.86
2 -1 26 18.73 3.19
2 1 -26 40.93 7.18
-2 -1 -26 19.38 3.01
2 1 -26 23.18 3.23
2 -1 26 44.37 14.8
-2 1 26 18.28 3.58
2 -1 26 25.1 3.82
2 -1 25 7.01 1.94
2 1 -25 1.64 2.75
2 -1 25 4.74 7.08
-2 1 25 2.16 1.79
2 1 -25 5.81 1.89
-2 -1 -25 3.46 1.67
2 1 -24 7.87 3.93
-2 1 24 6.61 2.25
2 -1 24 4.51 5.85
2 1 -23 4.5 3.58
2 -1 23 42.66 12.74
2 1 -22 20 5.26
2 -1 22 20.24 9.2
2 1 -21 45.95 7.37
2 -1 21 30.41 10.3
-2 1 21 32.41 8.79
2 1 -20 12.77 4.1
-2 1 20 24.94 8.85
2 -1 20 14.23 8.47
2 1 -19 38.44 6.6
-2 -1 -19 39.63 5.97
2 -1 19 46.78 11.65
-2 1 19 56.78 10.56
2 1 -18 152.17 16.08
-2 -1 -18 152.22 15.01
2 -1 18 136.79 20.93
-2 1 18 129.86 18.7
2 1 -18 163.2 14.59
-2 -1 -17 174.72 15.84
2 1 -17 180.03 16.96
2 1 -17 161.27 15.29
2 -1 17 135.56 20.83
-2 1 17 128.74 19.29
2 1 -16 70.79 9.35
-2 -1 -16 90.2 8.91
2 1 -16 73.15 8.33
2 -1 16 82.72 14.11
-2 1 16 81.56 12.68
2 1 -15 372.4 32.67
-2 -1 -15 356.89 31.51
2 1 -15 383.28 31.76
-2 1 15 319.73 35.25
2 -1 15 351.97 37.39
2 1 -14 690.1 62.45
-2 -1 -14 759.65 61.55
-2 1 14 733.49 65.49
2 1 -14 741.59 61.83
2 -1 14 726.44 67.4
-2 -1 -13 70.81 7.65
2 1 -13 79.27 8.2
2 -1 13 78.79 12.4
-2 1 13 73.48 10.65
-2 -1 -12 273 23.23
-2 1 12 242.27 26.04
2 1 -12 285.52 24.01
2 -1 12 232.73 27.4
-2 -1 -11 26.95 3.43
2 -1 11 36.09 7.26
2 1 -11 30.92 4.33
-2 1 11 23.09 5.23
-2 -1 -10 193.55 17.34
-2 1 10 210.03 20.07
2 -1 10 209.53 21.5
2 1 -10 207.55 18.42
-2 -1 -9 2.86 1.1
2 1 -9 1.2 1.49
2 -1 9 0.82 1.11
-2 1 9 -1.82 2.8
-2 -1 -8 99.86 9.35
2 -1 8 97.13 12.38
-2 1 8 98.73 11.16
2 -1 8 118.83 10.22
2 1 -8 128.45 11
-2 -1 -7 61.65 5.82
-2 1 7 66.74 7.43
2 -1 7 66.17 6.72
2 1 -7 72.23 7.39
2 -1 7 72.37 9
2 1 -6 92.5 8.26
2 -1 6 87.17 10.88
2 1 -6 105.44 9.95
-2 1 6 106.37 9.64
2 -1 6 112.48 9.59
2 -1 5 683.98 55.31
2 -1 5 638.49 54.99
2 1 -5 718.48 55.61
-2 1 5 633.45 54.38
2 -1 5 661.41 56.2
2 -1 4 155.09 14.16
2 1 -4 129.64 14.55
2 1 -4 155.01 14.48
2 -1 4 168.27 14.2
2 -1 4 162.94 14.81
2 1 -3 490.73 45.48
2 -1 3 537.37 45.05
2 -1 3 536.26 45.04
2 -1 3 548.18 45.13
2 1 -3 560.33 45.45
2 -1 2 185.84 16.95
2 1 -2 180.92 17.42
2 1 -2 185.42 17.3
2 1 -2 207.67 17.43
2 -1 2 194.59 17.15
2 1 -1 27.1 4.13
2 -1 1 30.79 3.82
2 1 -1 38.67 4.36
2 1 -1 29.35 4.07
2 -1 1 29.05 4.35
2 -1 1 23.62 3.75
2 -1 0 8.38 2.1
2 1 0 7.04 2.11
2 -1 0 9.41 2.54
2 -1 0 8.16 2.2
2 1 0 12.65 2.43
2 1 0 7.82 2.28
2 -1 -1 31.22 4.4
2 -1 -1 32.29 3.3
2 1 1 34 4.22
2 1 1 22.38 3.74
2 -1 -1 36.99 4.14
2 1 1 31.41 3.56
2 1 1 30.22 4.12
2 -1 -1 34.15 4.28
2 -1 -2 179.8 16.14
2 1 2 198.93 17.19
2 -1 -2 193.95 16.41
2 1 2 182.23 17.13
2 -1 -2 202.8 17.2
2 1 2 183.34 17
2 -1 -2 201.3 17.46
2 1 2 222.13 17.67
2 -1 -2 227.29 18.01
2 -1 -3 494.2 42.01
2 -1 -3 513.29 42.12
2 1 3 512.72 42.85
-2 -1 3 505.87 41.98
2 1 3 511.92 42.88
2 1 3 549.12 43.25
2 -1 -3 528.11 43.54
2 1 3 492.51 43.15
2 -1 -4 151.81 13.74
2 1 4 155.4 14.43
-2 -1 4 169.72 13.67
2 1 4 153.61 14.45
2 -1 -4 158.99 13.84
2 1 4 164.4 14.71
2 1 4 153.66 15.19
2 -1 -4 169.59 15.2
-2 -1 5 693.88 47.91
2 1 5 663.78 48.91
-2 1 -5 491.88 47.25
2 -1 -5 631.86 48.24
2 -1 -5 669.28 48.01
2 1 5 719.3 49.17
2 -1 -5 685.22 49.2
2 1 5 628.42 50.08
2 1 6 104.08 9.86
-2 -1 6 94.04 8.92
-2 1 -6 96.74 8.65
2 -1 -6 96.34 9
2 -1 -6 107.49 9.5
2 1 6 127 11.94
2 1 6 111.79 9.97
2 -1 -6 110.85 10.1
-2 1 -7 56.57 5.64
-2 -1 7 61.68 5.87
2 1 7 58.37 6.62
2 -1 -7 74.48 6.09
2 -1 -7 62.72 6.45
2 1 7 54.15 8.11
2 1 7 68.49 6.64
2 -1 -7 51.42 6.53
-2 -1 8 112.25 10.08
2 -1 -8 103.03 10.05
2 1 8 122.13 11.06
-2 1 -8 106.25 9.93
2 -1 -8 124.45 10.83
2 -1 -8 112.44 10.95
2 1 8 118.52 10.72
-2 -1 8 113.6 11.77
2 1 8 103.42 13
-2 1 -9 3.46 1.25
-2 -1 9 2.63 1.13
2 -1 -9 7.92 2.06
2 -1 -9 4.39 1.34
-2 -1 9 1.81 2.36
2 1 9 3.95 1.45
2 -1 -9 2.75 1.66
2 1 9 -1.39 4.01
-2 -1 10 234.71 18.19
-2 1 -10 197.46 17.96
2 -1 -10 187.69 18.54
2 1 10 201.23 21.59
2 1 10 192.62 18.09
2 -1 -10 216.01 18.75
-2 -1 10 218.48 20.48
-2 1 -11 31.55 3.88
2 -1 -11 34 4.5
-2 -1 11 28.73 3.73
-2 -1 11 28.83 5.61
2 -1 -11 33.91 4.33
2 1 11 26.22 3.61
2 1 11 24.03 6.47
-2 -1 12 259.58 22.78
-2 1 -12 250.66 22.8
2 -1 -12 273.62 23.68
2 1 12 255.6 27.37
2 1 12 262.41 22.46
-2 -1 12 272.05 25.99
2 -1 -12 260.17 23.12
-2 1 -13 74.6 7.88
2 -1 -13 84.33 8.7
2 1 13 74.86 12.03
2 -1 -13 73.57 7.88
-2 -1 13 59.1 10.21
-2 1 -14 741.35 63.34
2 -1 -14 775.54 64.24
-2 -1 14 755.58 67.09
2 1 14 686.67 68.47
2 -1 -14 774.07 63.38
-2 1 -15 357.51 32.6
2 -1 -15 370.07 33.44
2 -1 -15 390.7 32.53
2 1 15 382.79 38.79
-2 -1 15 381.54 36.93
-2 1 -16 79.91 9.24
2 -1 -16 99.87 10.34
-2 -1 16 82.91 12.79
2 1 16 72.41 13.55
-2 1 -17 173.03 17.35
2 -1 -17 200.26 18.39
-2 -1 17 188.89 21.96
2 1 17 156.78 22.52
-2 1 -18 138.32 13.82
2 -1 -18 145.56 14.76
-2 -1 18 109.22 17.08
2 1 18 131.18 19.9
-2 1 -19 43.61 6.54
2 -1 -19 41.68 6.93
-2 -1 19 38.33 9.44
2 -1 -20 19.69 5.19
-2 -1 20 24.48 8.32
2 1 20 32.35 10.19
2 -1 -21 40.45 6.77
-2 -1 21 37.72 9.94
2 1 21 34.61 11.54
2 -1 -22 26.15 5.58
-2 -1 22 3.08 5.77
2 1 22 20.42 9.22
2 -1 -23 11.6 4.03
2 1 23 17.35 9.76
2 -1 -24 4.57 3.04
2 -1 -24 5.62 1.95
2 -1 -25 3.17 2.91
2 1 25 4.81 7.18
2 -1 -25 2.91 1.75
-2 -1 25 5.6 2.41
2 -1 -25 2.75 1.56
-2 1 -25 2.4 1.56
2 -1 -26 37.96 6.9
2 1 26 20.06 10.07
2 -1 -26 23.08 3.03
2 -1 -26 21.48 3.48
-2 -1 26 18.26 3.75
2 -1 -26 25.6 3.31
-2 1 -26 25.66 3.29
2 -1 -27 10.23 4.07
2 -1 -27 8.41 2.11
-2 1 -27 9.19 2.12
2 1 27 5.22 7.81
2 -1 -27 4.81 1.5
2 -1 -27 12.8 2.49
-2 -1 27 6.77 2.46
-2 1 -28 3.32 1.57
2 -1 -28 1.75 3.21
-2 1 -28 6.78 1.85
2 -1 -28 1.12 1.57
2 -1 -28 0.97 1.04
-2 -1 28 2.55 2.24
2 -1 -28 4.51 1.85
2 -1 -29 3.8 1.63
-2 1 -29 3.06 1.69
2 -1 -29 5.03 2.15
-2 -1 29 2.63 2.32
2 -1 -29 3.54 1.45
-2 1 -29 3.76 1.71
-2 1 -30 1.16 1.26
2 -1 -30 2.3 1.46
-2 -1 30 -0.67 2.35
2 -1 -30 1.59 1.19
-2 1 -30 4.56 1.93
2 -1 -31 5.36 1.71
-2 1 -31 6.95 1.97
2 1 31 3.45 2.22
-2 -1 31 4.05 2.55
2 -1 -31 4.35 1.36
-2 1 -31 4.19 1.72
2 1 32 2.82 2.13
-2 -1 32 6.06 2.93
-2 1 -32 8.02 1.94
2 -1 -32 9.45 2.1
-2 1 -32 5.29 1.85
2 1 33 7.66 2.47
-2 -1 33 7.3 2.89
2 -1 -33 5.91 1.81
-2 1 -33 5.6 1.91
-2 1 -33 6.68 2.04
2 -1 -33 5.66 1.96
-2 -1 34 -0.65 2.26
-2 1 -34 5.41 1.75
2 -1 -34 4.28 1.67
-2 1 -34 0.36 1.38
2 -1 -34 2.47 1.55
-2 -1 35 1.24 2.35
2 -1 -35 0.34 1.41
-2 1 -35 1.72 1.66
-2 1 -35 1.38 1.39
2 -1 -35 0.77 1.57
-2 -1 36 -2.33 2.54
2 -1 -36 -0.32 1.23
-2 1 -36 3.88 1.63
-2 1 -36 0.33 1.42
2 -1 -36 0.35 1.33
-2 -1 37 1.62 2.06
-2 1 -37 0.3 1.21
2 -1 -37 1.17 1.28
-2 1 -37 1.83 1.37
2 -1 -37 3.73 1.47
-2 -1 38 0.49 2.02
2 -1 -38 -0.53 1.13
-2 1 -38 -0.27 1.2
-2 1 -38 -0.28 1.22
-2 -1 39 0.44 1.84
2 1 39 -0.71 1.5
-2 1 -39 1.21 1.15
-2 1 -39 0.76 1.22
-2 -1 40 -1.16 1.58
2 1 40 -0.9 1.26
-2 1 -40 1.69 1
-2 1 -40 2.68 1.19
-2 -1 41 1.32 1.46
-2 1 -41 1.79 0.94
-2 1 -41 3.29 1.09
-2 -1 42 2.7 1.46
-2 1 -42 1.15 0.69
-2 1 -42 1.62 0.88
-2 1 -43 0.65 0.61
-2 -1 43 -0.62 1.04
2 -2 43 0.91 0.89
-2 2 43 0.24 1
2 2 -42 1.32 0.76
2 2 -42 2.79 0.93
-2 -2 -42 2.55 0.95
-2 2 42 0.3 1.25
-2 -2 -41 0.58 0.99
2 2 -41 1.27 0.94
-2 2 41 2.2 1.67
-2 -2 -40 -1.12 1.09
2 2 -40 0.43 0.98
-2 2 40 0.43 1.91
-2 -2 -39 0.76 1.23
2 2 -39 5.44 1.5
-2 2 39 2.41 2.13
-2 -2 -38 3.96 1.41
2 -2 38 3.32 1.62
2 2 -38 2.22 1.25
-2 2 38 3.73 2.26
2 -2 37 0.42 1.62
-2 -2 -37 1.85 1.4
-2 -2 -37 0.29 1.39
2 2 -37 0.61 1.23
-2 2 37 1.73 2.23
-2 -2 -36 2.32 1.46
2 2 -36 4.31 1.71
2 -2 36 1.85 1.74
-2 -2 -36 2.2 1.57
-2 2 36 2.46 2.52
-2 -2 -35 -0.35 1.55
2 -2 35 -0.5 1.97
2 2 -35 1.06 1.47
-2 -2 -35 3.32 1.54
2 -2 35 1.41 2.01
-2 2 35 1.29 2.3
2 2 -34 1.12 1.44
-2 -2 -34 1.1 1.43
-2 -2 -34 1.73 1.48
2 -2 34 0.5 1.95
-2 2 34 1.99 2.33
-2 -2 -33 0.76 1.52
2 2 -33 0.39 1.5
-2 -2 -33 1.07 1.5
-2 2 33 0.68 2.14
2 -2 33 -0.53 1.97
-2 -2 -32 1.16 1.5
2 2 -32 1.58 1.45
-2 2 32 -0.68 2.09
2 -2 32 1.1 2.05
2 2 -31 17.69 2.83
-2 -2 -31 12.51 2.5
-2 2 31 14.15 3.2
2 -2 31 9.01 2.83
-2 -2 -30 1.17 1.49
2 2 -30 2.83 1.79
2 2 -30 0.99 1.3
2 2 -30 1.33 1.65
-2 2 30 -0.66 2.09
2 -2 30 0.57 1.95
2 2 -29 17.32 2.72
-2 -2 -29 15.5 2.53
2 2 -29 11.65 2.64
2 2 -29 15.54 2.42
-2 2 29 12.87 3.18
2 -2 29 12.6 2.98
-2 -2 -28 6.1 1.92
2 2 -28 6.77 1.96
-2 2 28 9.31 2.69
2 -2 28 7.4 2.48
2 2 -28 8.09 2.33
2 2 -28 8.89 1.98
2 2 -27 8.47 1.88
2 2 -27 9.82 2.25
2 -2 27 11.8 2.48
2 2 -27 10.85 4.53
-2 -2 -27 9.3 2.2
2 2 -27 6.27 2.05
-2 2 27 7.72 2.72
2 -2 27 12.91 2.9
2 2 -26 3.2 1.42
2 -2 26 2.39 1.58
2 2 -26 3.52 1.93
2 2 -26 7 3.92
2 2 -26 1.53 1.51
-2 -2 -26 5.05 1.74
-2 2 26 3.39 2.16
2 -2 26 3.29 1.98
2 -2 26 4.92 8.98
2 2 -25 28.02 3.72
2 2 -25 23.83 3.13
2 -2 25 29.57 3.81
2 2 -25 20.29 5.72
-2 -2 -25 23.7 3.24
2 2 -25 24.6 3.35
-2 2 25 18.71 3.67
2 -2 25 32.01 4.23
2 -2 25 23.52 10.13
-2 -2 -24 37.49 4
2 2 -24 37.26 6.92
-2 2 24 30.7 4.3
2 -2 24 40.31 12.33
2 2 -24 28.21 3.86
2 2 -23 4.64 3.48
2 -2 23 4.27 6.38
2 2 -22 22.07 5.67
2 -2 22 48.4 12.58
2 2 -21 13.91 4.18
2 -2 21 11.38 7.57
-2 2 21 18 7.17
2 2 -20 48.63 7.4
2 -2 20 42.68 11.75
-2 2 20 30.98 8.81
2 2 -19 18.52 4.72
-2 -2 -19 20.9 4
2 -2 19 19.95 8.39
-2 2 19 26.23 7.76
-2 -2 -18 116.26 12.75
2 2 -18 147.52 14.59
2 2 -18 127.98 12.61
2 -2 18 131.08 19.44
-2 2 18 126.94 17.4
-2 -2 -17 8.58 2.5
2 -2 17 20.31 7.23
-2 2 17 13.52 6.13
2 2 -17 12.85 2.68
-2 -2 -16 159.48 14.62
2 2 -16 149.8 14.55
-2 2 16 116.43 17.78
2 -2 16 182.99 21.74
-2 -2 -15 37.12 5.24
-2 2 15 51.35 8.97
2 2 -15 50.05 5.84
2 -2 15 37.33 9.56
-2 -2 -14 436.77 40
2 2 -14 527.58 40.85
-2 2 14 432.22 43.68
2 -2 14 509.59 46.34
-2 -2 -13 4.86 1.76
2 2 -13 10.14 2.59
2 -2 13 8.44 5.01
-2 2 13 17.26 5
-2 -2 -12 707.15 60.26
-2 2 12 688.05 63.4
2 2 -12 778.09 61.31
2 -2 12 712.49 65.26
-2 -2 -11 252.16 22.6
-2 2 11 239.82 25.35
2 2 -11 291.4 23.81
2 -2 11 282.18 27.55
-2 -2 -10 393.72 34.69
-2 2 10 416.89 37.49
2 -2 10 429.83 39.19
2 2 -10 449.98 35.99
-2 -2 -9 120.91 11.53
-2 2 9 136.58 14.02
2 -2 9 147.11 15.68
2 2 -9 145.71 12.97
-2 -2 -8 67.17 6.55
-2 2 8 77.56 8.66
2 -2 8 81.43 10
2 2 -8 68.74 7.68
-2 2 7 111.62 11.74
2 -2 7 111.38 13.07
2 2 -7 119.91 11.46
2 2 -6 174.4 18.43
2 2 -6 208.57 17.77
2 -2 6 184.21 18.78
2 2 -5 616.34 57
2 -2 5 726.86 57.41
2 2 -4 245.85 23.14
2 -2 4 249.39 22.13
2 -2 4 262.15 22.05
2 2 -4 243.57 22.18
2 2 -3 46.8 5.86
2 -2 3 36.61 4.7
2 2 -3 36.97 4.81
2 -2 3 41.24 4.84
2 -2 2 59.13 6.51
-2 -2 -2 62.74 5.37
2 2 -2 50.16 7.11
2 2 -2 59.08 6.63
2 -2 2 67.39 6.77
2 -2 2 68.74 7.32
2 -2 1 62.53 6.39
2 2 -1 52.96 7.18
2 -2 1 72.98 6.81
2 -2 1 67.47 7.23
2 2 -1 55.67 6.67
2 -2 1 71.1 6.94
2 -2 0 211.53 19.01
2 2 0 229.16 20.17
2 -2 0 223.6 19.35
2 -2 0 220.62 19.53
2 -2 0 220.19 20.03
2 -2 -1 70.89 6.83
2 2 1 63.34 7.63
2 2 1 74.99 7.16
2 -2 -1 63.66 6.96
2 -2 -1 74.8 7.37
2 -2 -1 66.33 7.55
2 -2 -2 69.74 6.86
2 2 2 61.15 7.53
2 2 2 72.69 7.26
2 -2 -2 73.02 7.17
2 -2 -2 80.05 7.98
2 -2 -2 66.78 7.34
2 -2 -3 40.89 4.34
2 2 3 35.27 5
2 -2 -3 33.03 4.93
2 -2 -3 39.22 3.95
2 2 3 38.27 4.54
2 -2 -4 256.6 21.52
2 -2 -4 244.67 21.6
-2 -2 4 240.14 21.58
2 2 4 271.17 22.65
2 2 4 250.79 22.08
2 2 4 260.68 22.37
2 -2 -4 259.99 22.8
2 -2 -5 663.14 54.91
2 -2 -5 669.41 54.93
2 2 5 678.36 55.41
-2 -2 5 650.5 54.98
2 -2 -5 661.9 55.65
2 2 5 651.39 55.64
2 -2 -6 204.89 16.66
-2 -2 6 183.3 16.48
2 2 6 193.56 16.9
2 -2 -6 185.32 16.38
2 -2 -6 180.46 17.01
2 2 6 177.3 16.96
-2 -2 7 134.61 11.96
2 2 7 136.54 12.32
2 -2 -7 120.65 11.69
2 -2 -7 137.13 12.11
2 -2 -7 138.43 12.49
2 2 7 118.93 12.16
-2 -2 8 66.96 6.65
2 2 8 61.36 6.81
2 -2 -8 61.29 6.39
2 -2 -8 56.57 6.66
2 -2 -8 72.89 7.22
2 2 8 66.2 6.87
-2 -2 9 155.75 14.07
2 2 9 129.49 14.1
2 -2 -9 150.3 13.85
2 -2 -9 166.84 14.49
2 -2 -9 162.01 14.53
2 2 9 155.66 17.29
2 2 9 165.66 14.31
-2 -2 10 453.67 38.6
2 -2 -10 438.91 38.37
2 2 10 433.87 38.75
2 -2 -10 441.42 38.89
2 -2 -10 470.1 38.91
2 2 10 487.29 42.63
-2 -2 10 540.51 41.56
2 2 10 449 38.53
-2 -2 11 256.11 23.99
2 -2 -11 258.39 23.81
2 -2 -11 296.78 24.65
2 -2 -11 282.55 24.32
-2 -2 11 276.62 26.75
2 2 11 282.72 28.17
2 2 11 283.78 23.88
2 -2 -12 814.22 64.95
-2 -2 12 760.06 65.04
2 -2 -12 808.47 65.61
2 2 12 772.95 69.65
-2 -2 12 783.22 67.94
2 2 12 742.36 64.45
2 -2 -13 11.52 2.85
2 -2 -13 13.57 2.8
-2 -2 13 15.84 2.97
2 2 13 18.89 6.36
-2 -2 13 12.6 5.1
-2 -2 14 490.8 41.92
2 -2 -14 496.92 42.41
2 2 14 466.9 46.98
-2 -2 14 471.09 45.14
-2 2 -15 43.94 5.97
2 -2 -15 48.09 6.65
-2 -2 15 54.48 6.49
2 2 15 62.23 11.06
-2 -2 15 41.61 9.01
-2 -2 16 174.13 16.13
-2 2 -16 140.78 15.6
2 -2 -16 168.07 16.48
-2 -2 16 197.2 20.72
2 2 16 156.73 21.01
-2 2 -17 12.52 3.15
2 -2 -17 16.34 3.69
-2 -2 17 26.66 7.5
2 2 17 11.69 6.28
-2 2 -18 118.01 12.34
2 -2 -18 101.32 12.56
2 2 18 100.94 17.5
-2 -2 18 150.79 17.82
-2 2 -19 20.3 4.32
2 -2 -19 25.51 5.18
2 2 19 27.15 9.32
-2 -2 19 28.25 7.89
2 -2 -20 43.07 6.89
-2 -2 20 38.42 9.96
2 2 20 39.92 11.33
2 -2 -21 22.15 5.03
-2 -2 21 17.53 8.25
2 2 21 3.87 6.58
2 -2 -22 45.29 6.91
2 -2 -22 27.98 3.39
2 2 22 37.11 11.35
-2 -2 22 24.76 8.35
2 -2 -23 4.33 3.24
2 -2 -23 2.95 1.24
2 -2 -24 36.32 6.52
-2 -2 24 25.95 3.96
2 -2 -24 27.71 3.63
2 -2 -24 22.14 3.09
-2 2 -25 22.9 3.11
2 -2 -25 34.76 6.81
2 -2 -25 22.45 3.02
-2 2 -25 23.94 3.08
2 -2 -25 26.15 3.52
-2 -2 25 20.46 3.58
2 -2 -25 18.63 2.81
2 2 25 24.22 10.38
-2 2 -26 4.25 1.68
2 -2 -26 6.55 3.68
2 -2 -26 5.89 1.77
-2 2 -26 5.67 1.9
2 -2 -26 4.78 1.95
-2 -2 26 3.57 2.37
2 -2 -26 2.22 1.2
2 2 26 5.07 8.47
-2 2 -27 6.94 2.01
2 -2 -27 16.92 4.94
-2 2 -27 8.75 2.03
2 -2 -27 8.56 1.97
2 -2 -27 8.03 2.16
-2 -2 27 11.12 2.85
2 2 27 15.78 9.63
2 -2 -27 8.01 1.78
2 -2 -28 5.47 1.74
-2 2 -28 5.22 1.92
2 -2 -28 7.73 2.28
-2 -2 28 9.56 2.88
-2 2 -28 11.23 2.28
2 -2 -28 8.37 1.62
-2 2 -29 17.4 2.64
2 -2 -29 12.97 2.38
2 -2 -29 12.42 2.58
-2 -2 29 10.44 3.41
-2 2 -29 13.7 2.51
2 -2 -29 13.48 2.22
2 -2 -30 1.87 1.37
-2 2 -30 1.14 1.33
-2 -2 30 1.98 2.42
2 -2 -30 -0.92 1.76
-2 2 -30 0.38 1.52
2 -2 -30 1.9 1.03
-2 2 -31 16.69 2.74
2 -2 -31 13.4 2.37
-2 -2 31 13.94 3.54
2 -2 -31 16.55 3.03
-2 2 -31 15.36 2.62
2 -2 -31 15.76 2.29
2 -2 -32 0.37 1.37
-2 2 -32 1.87 1.53
-2 2 -32 0.38 1.5
-2 -2 32 3.95 2.35
2 -2 -33 -0.72 1.34
-2 2 -33 -0.73 1.27
-2 2 -33 1.12 1.59
-2 -2 33 -0.64 2.5
2 -2 -34 1.03 1.41
-2 2 -34 1.05 1.41
2 -2 -34 1.26 1.63
-2 2 -34 1.8 1.47
-2 -2 34 -1.87 2.28
-2 2 -35 -0.67 1.43
2 -2 -35 1.63 1.24
-2 2 -35 1.03 1.4
2 -2 -35 -2.35 1.6
-2 -2 35 2.97 2.12
-2 2 -36 1.56 1.3
2 -2 -36 0.91 1.35
-2 2 -36 1.3 1.47
2 -2 -36 3.59 1.61
-2 -2 36 -1.11 2.08
2 -2 -37 2.23 1.26
-2 2 -37 1.15 1.29
-2 2 -37 0.3 1.39
2 -2 -37 2.24 1.55
-2 -2 37 4.63 2.6
-2 2 -38 3.11 1.38
2 -2 -38 4.45 1.46
-2 2 -38 3.57 1.4
-2 -2 38 5.59 2.17
-2 2 -39 2.98 1.21
-2 2 -39 2.22 1.4
-2 -2 39 0.83 1.7
2 2 40 1.21 1.29
-2 2 -40 0.39 0.85
-2 2 -40 0.65 1.01
-2 -2 40 1.08 1.63
-2 2 -41 0.16 0.75
-2 2 -41 0.19 0.88
-2 -2 41 0.3 1.48
-2 2 -42 3.15 0.77
-2 2 -42 2.63 0.88
-2 -2 42 3.19 1.45
2 -3 42 0.21 1.04
-2 -3 -42 0.31 0.74
-2 3 42 0.9 1.38
2 3 -42 0.64 0.85
-2 -3 -42 0.15 0.75
2 3 -41 0.29 0.74
-2 -3 -41 1.51 0.9
-2 3 41 1.46 1.72
2 3 -41 0.71 0.87
-2 -3 -41 2.51 0.94
-2 -3 -40 2.64 1.09
-2 3 40 2.12 1.77
2 3 -40 2.53 1.08
-2 -3 -39 3.25 1.24
-2 3 39 1.92 2.21
2 3 -39 2.18 1.22
-2 -3 -38 7.78 1.79
2 -3 38 8.92 1.98
-2 3 38 7.94 2.8
2 3 -38 6.56 1.63
-2 -3 -37 0.91 1.34
2 -3 37 -0.4 1.62
-2 3 37 2.29 2.67
2 3 -37 1.21 1.39
2 -3 36 2.21 1.7
-2 -3 -36 3.6 1.58
2 -3 36 6.27 2.08
-2 3 36 -0.61 2.46
2 3 -36 1.97 1.38
-2 -3 -35 0.35 1.47
2 -3 35 0.48 1.73
-2 3 35 6.38 2.86
2 -3 35 2.28 1.74
2 3 -35 4.91 1.78
2 3 -34 11.85 2.32
2 -3 34 6.19 2.37
-2 -3 -34 12.01 2.17
-2 3 34 6.58 2.75
2 -3 34 8.33 2.51
2 3 -33 3.09 1.46
2 -3 33 3.26 1.95
-2 -3 -33 3.77 1.68
-2 3 33 2.01 2.35
2 -3 33 1.55 1.94
2 3 -32 4.37 1.77
2 -3 32 2.81 1.85
-2 -3 -32 3.85 1.7
-2 3 32 0.67 2.31
2 -3 32 3.24 2.4
2 3 -31 5.26 2.02
-2 -3 -31 7.8 1.99
-2 3 31 2 2.26
2 -3 31 3.34 2.3
-2 -3 -30 3.52 1.5
2 3 -30 3.67 1.81
-2 3 30 -0.66 1.84
2 -3 30 5.09 2.74
-2 -3 -29 -0.78 1.61
2 3 -29 -1.22 1.52
-2 3 29 -1.28 2.02
2 -3 29 0.57 2.13
2 3 -28 0.4 1.68
-2 -3 -28 2.68 1.72
-2 3 28 4.31 2.34
2 -3 28 -0.57 2.25
2 3 -27 16.79 2.95
2 3 -27 13.54 2.43
-2 3 27 11.8 3.03
2 -3 27 11.8 3.05
-2 -3 -27 15.36 2.58
2 3 -27 13.17 2.49
2 -3 27 15.17 10.04
2 3 -27 9.3 4.3
2 3 -26 52.32 9.46
2 -3 26 47.99 6.48
-2 3 26 52.29 6.59
2 -3 26 63.45 15.74
2 3 -26 60.53 6.43
2 3 -26 63.04 6.24
2 3 -26 62.49 6.06
-2 -3 -26 56.51 6.03
2 -3 26 66.99 6.72
-2 3 25 36.78 5.13
2 -3 25 36 5.26
2 -3 25 48.66 5.34
2 3 -25 38.62 4.73
-2 -3 -25 43.02 4.7
2 3 -25 39.41 4.57
2 3 -25 47.13 5.19
2 3 -25 62.8 9.08
2 -3 25 42.14 13.49
2 -3 24 4.68 2.34
2 -3 24 8.93 2.3
2 3 -24 10.61 2.06
2 3 -24 6.78 2.28
2 3 -24 8.36 3.6
-2 -3 -24 10.86 2.11
2 3 -24 8.56 2.05
2 -3 23 3.25 1.35
2 3 -23 1.6 3.16
-2 -3 -23 2.28 1.35
2 -3 22 24.92 3.23
2 3 -22 24.32 5.71
2 -3 21 1.78 1.22
2 -3 21 3.81 6.35
-2 3 21 3.08 4.59
2 3 -21 1.44 2.85
2 -3 20 14.32 8.96
-2 3 20 11.56 6.95
2 -3 20 17.64 2.39
2 -3 19 48.57 4.89
2 -3 19 57.05 13.11
-2 3 19 61.95 11.33
-2 -3 -19 43.26 6.34
2 3 -18 8.88 2.47
2 -3 18 9.41 6.24
-2 3 18 15.05 5.67
-2 -3 -18 10.26 3.05
2 3 -17 45.68 5.74
2 -3 17 46.82 11.17
-2 3 17 37.11 8.38
-2 -3 -17 35.13 5.27
-2 3 16 121.82 16.29
2 -3 16 95.31 16.31
2 3 -16 131.32 12.35
-2 -3 -16 114.17 11.79
-2 3 15 41.16 8.61
2 -3 15 45.51 9.98
2 3 -15 48.55 6.2
-2 -3 -15 47.01 5.8
-2 3 14 14.34 4.91
2 -3 14 7.03 5.6
2 3 -14 14.07 3.21
-2 -3 -14 10.19 2.56
-2 3 13 337.67 34.21
2 3 -13 364.66 31.46
2 -3 13 395.96 36.74
-2 -3 -13 347.84 30.65
2 3 -12 67.18 7.5
2 -3 12 65.43 10.65
-2 3 12 51.76 8.99
-2 -3 -12 63.43 6.72
2 -3 12 63.37 7.58
2 -3 11 43.72 8.32
2 3 -11 41.95 5.52
-2 -3 -11 38.9 4.66
2 -3 11 37.1 5.19
2 -3 10 9.96 4.96
-2 -3 -10 14.17 2.39
2 -3 10 22.16 3.43
2 -3 9 36.34 7.1
2 -3 9 27.97 4.11
2 -3 8 8.22 3.98
2 3 -8 4.78 2.85
2 -3 8 5.07 1.83
2 -3 7 80.21 10.31
2 -3 7 83.38 8.02
2 3 -7 68.32 9.57
2 -3 6 27.66 3.32
2 3 -6 13.01 4.04
2 3 -5 165.9 14.16
2 3 -5 140.49 15.51
2 -3 5 151.88 13.55
-2 -3 -5 146.93 13.22
2 3 -4 0.98 2.42
-2 -3 -4 -0.23 0.69
2 -3 4 -0.53 1.6
2 -3 4 0.31 0.85
2 3 -4 0.47 1.46
2 3 -3 147.79 13.32
2 -3 3 139.02 13.39
2 3 -3 132.8 14.68
2 -3 3 138.3 12.64
2 -3 3 148.12 13.47
-2 -3 -3 151.45 12.46
2 3 -2 0.87 1.34
2 -3 2 0.98 1.83
-2 -3 -2 2.45 0.78
2 3 -2 0.9 2.32
2 -3 2 1.83 0.81
2 -3 2 0.48 1.34
-2 -3 -1 46.1 4.17
2 -3 1 50.42 5.35
2 3 -1 40.21 6.21
2 -3 1 42.32 4.29
2 -3 1 46.58 5.19
2 -3 0 321.43 26.43
-2 -3 0 308.06 25.14
2 3 0 284.25 27.41
2 -3 0 300.72 25.26
2 -3 0 301.29 26.26
2 -3 -1 47.18 5.18
2 -3 -1 45.19 4.04
2 -3 -1 45.68 5.09
2 3 1 38.22 5.99
2 3 2 3.09 2.38
2 -3 -2 1.56 0.43
2 -3 -2 3.48 1.66
2 -3 -2 2.13 1.39
2 -3 -3 158.61 14.29
2 3 3 162.41 15.39
2 3 3 154.21 14.28
2 -3 -3 157.28 14.23
2 -3 -4 -0.35 0.98
-2 -3 4 2.59 1.51
2 3 4 -0.75 2.32
2 -3 -4 -0.42 1.36
2 3 4 1.34 1.37
2 -3 -5 161.98 13.27
2 -3 -5 155.59 13.09
2 -3 -5 131.18 12.01
-2 -3 5 145.84 13.23
2 3 5 179.6 13.58
2 -3 -6 29.59 3.68
-2 -3 6 23.9 3.75
2 -3 -6 27.75 3.59
2 3 6 29.9 3.89
2 -3 -7 75.81 7.48
-2 -3 7 65.47 7.44
2 3 7 75.3 7.49
2 -3 -7 72.33 7.33
2 -3 -8 8.19 2.06
-2 -3 8 5.38 1.81
2 -3 -8 4.18 1.67
2 3 8 5.94 1.9
2 3 9 19.57 3.43
2 -3 -9 26.95 3.81
2 -3 -9 26.9 3.54
-2 -3 9 22.32 3.56
2 3 9 21.6 3.35
2 3 10 15.45 2.79
2 -3 -10 13.75 2.93
2 -3 -10 20.97 3.06
-2 -3 10 12.25 2.85
2 3 10 17.18 2.89
2 3 11 46.09 5.46
2 -3 -11 51.7 6.04
-2 -3 11 47.84 5.85
2 3 11 38.79 5.34
2 -3 -11 48.09 5.6
2 3 12 65.13 7.14
2 -3 -12 67.33 7.48
-2 -3 12 80.75 8.14
2 3 12 56.92 7.24
2 -3 -12 78.68 8.15
2 3 13 371.01 36.73
2 3 13 324.99 31.48
-2 -3 13 366.44 32.14
2 -3 -13 380.48 31.81
2 -3 -13 397.74 32.5
2 3 14 4.69 5.05
-2 -3 14 18.32 6.04
2 -3 -14 8.52 2.96
2 -3 -14 13.49 2.94
2 3 14 17.95 3.26
-2 -3 14 13.7 3.23
-2 -3 15 41.6 8.83
2 3 15 35.55 9.67
-2 -3 15 41.39 6.28
2 -3 -15 48.41 6.66
2 -3 -15 59.3 6.53
-2 -3 16 121.74 16.03
2 3 16 104.42 17.18
-2 -3 16 110.12 12.44
2 -3 -16 115.94 12.05
2 -3 -16 126.92 12.85
-2 -3 17 39.16 9.2
2 3 17 38.53 11.32
2 -3 -17 32.28 5.86
2 -3 -17 43.77 5.9
-2 -3 17 48.61 6.49
2 -3 -18 5.99 1.36
2 3 18 3.19 5.85
-2 -3 18 7.41 5.23
2 -3 -18 13.29 3.91
2 -3 -18 5.28 2.24
-2 -3 18 10.61 3.31
-2 -3 19 52.74 10.91
2 3 19 54.91 12.34
2 -3 -19 43.92 4.71
-2 3 -19 45.52 6.8
2 -3 -19 62.32 7.95
2 -3 -19 54.31 7.16
-2 -3 19 44.33 7.22
2 -3 -20 16.2 2.37
-2 -3 20 19.65 7.96
2 3 20 18.39 8.35
2 -3 -20 23.66 5.2
2 -3 -20 18.87 4.04
2 -3 -21 2.52 1.2
2 3 21 7.86 6.56
-2 -3 21 2.98 4.44
2 -3 -21 1.05 1.76
2 -3 -21 5.26 2.95
2 -3 -22 23.78 3.06
-2 -3 22 31.44 9.01
2 3 22 29.22 9.56
2 -3 -22 29.04 5.74
2 -3 -22 27.7 5.11
2 -3 -23 2.99 1.29
2 3 23 4.43 5.73
2 -3 -23 5.81 3.43
2 -3 -23 4.66 2.89
2 -3 -24 15.18 4.42
2 -3 -24 13.41 3.9
-2 3 -24 6.38 1.87
-2 -3 24 6.56 2.41
2 -3 -24 5.22 1.53
2 3 24 4.67 7.8
2 -3 -25 72.73 9.31
2 -3 -25 45.75 7.31
-2 3 -25 45.06 4.89
2 -3 -25 41.76 4.75
-2 3 -25 47.78 5.01
-2 -3 25 34.31 5.39
2 3 25 19.64 10.97
2 -3 -25 48.63 4.8
2 -3 -26 54.81 6.34
2 -3 -26 57.38 6.09
-2 3 -26 57.74 6.11
-2 3 -26 59.87 6.2
2 -3 -26 78.65 10.5
2 -3 -26 67.22 8.98
-2 -3 26 53.48 6.86
2 3 26 71.72 16.49
2 -3 -26 68 6.11
-2 3 -27 17.43 2.75
2 -3 -27 3.37 3.29
2 -3 -27 23.15 5
2 -3 -27 10.07 2.29
-2 3 -27 16.88 2.52
2 -3 -27 17.73 2.41
2 3 27 21.25 10.54
2 -3 -27 14.93 2.9
-2 -3 27 13.51 3.38
2 -3 -28 2.48 1.65
-2 3 -28 -0.73 1.34
2 -3 -28 0.46 1.64
-2 -3 28 -1.26 2.53
2 -3 -28 0.32 1.05
-2 3 -28 0.76 1.44
2 -3 -29 -0.72 1.23
-2 3 -29 1.11 1.32
2 -3 -29 0.46 1.73
-2 -3 29 -0.64 2.29
2 -3 -29 -0.32 1.07
-2 3 -29 1.54 1.46
2 -3 -30 3.25 1.48
-2 3 -30 0.37 1.33
2 -3 -30 4.18 1.87
-2 -3 30 -0.64 2.21
2 -3 -30 0.95 0.98
-2 3 -30 1.54 1.47
2 -3 -31 7.19 1.85
-2 3 -31 2.95 1.44
2 -3 -31 3.23 1.99
2 -3 -31 4.94 1.37
-2 3 -31 6.92 2.01
-2 -3 32 3.17 2.32
2 -3 -32 0.91 1.69
2 -3 -32 3.89 1.52
-2 3 -32 0.36 1.43
-2 3 -32 1.14 1.55
-2 -3 33 4.93 2.56
2 -3 -33 0.34 1.28
-2 3 -33 0.35 1.36
-2 3 -33 1.85 1.58
-2 -3 34 5.33 2.74
-2 3 -34 9.4 1.9
2 -3 -34 9.86 1.99
-2 3 -34 7.82 2.05
-2 -3 35 3.92 2.25
2 -3 -35 4.64 1.46
-2 3 -35 8.87 1.92
-2 3 -35 2.7 1.6
-2 -3 36 0.52 2.03
-2 3 -36 2.06 1.35
2 -3 -36 1.09 1.61
-2 3 -36 5.07 1.81
-2 -3 37 0.48 1.92
-2 3 -37 1.61 1.17
-2 3 -37 0.58 1.29
2 -3 -37 1.3 1.35
-2 -3 38 6.89 2.27
-2 3 -38 6.01 1.41
2 -3 -38 2.55 1.39
-2 3 -38 8.5 1.67
-2 -3 39 0.38 1.71
-2 3 -39 3.35 1.07
-2 3 -39 2.13 1.22
2 -3 -39 0.71 1.1
-2 -3 40 4.57 1.71
-2 3 -40 3.71 1.08
-2 3 -40 2.69 1.23
-2 -3 41 1.9 1.47
-2 3 -41 1.69 0.75
2 3 41 0.94 0.95
-2 3 -41 2.46 0.95
-2 -3 42 -0.21 1.05
-2 -4 -42 -0.58 0.75
-2 -4 -42 -0.4 0.65
2 -4 42 -0.18 0.92
-2 4 42 -0.58 1.38
-2 -4 -41 0.72 0.91
-2 -4 -41 0.5 0.82
2 -4 41 0.7 1.25
-2 4 41 1.42 1.65
2 4 -40 0.2 0.92
-2 -4 -40 -0.2 0.94
-2 4 40 0.83 1.72
-2 -4 -40 0.63 0.93
-2 -4 -39 5.8 1.47
2 4 -39 8.63 1.54
-2 -4 -39 4.83 1.52
2 4 -38 1.85 1.27
-2 -4 -38 0.75 1.09
-2 4 38 4.16 2.33
-2 -4 -38 2.7 1.26
2 4 -37 3.52 1.54
-2 -4 -37 3.81 1.41
-2 4 37 0.56 2.39
2 -4 37 0.73 1.32
-2 -4 -37 3.26 1.54
2 4 -36 14.4 2.48
2 -4 36 12.81 2.73
-2 4 36 17.4 3.53
2 -4 36 15.35 2.71
-2 -4 -36 15.99 2.51
2 4 -35 8.25 2.18
2 -4 35 7.46 2.42
-2 4 35 15.08 3.42
2 -4 35 7.8 2.3
-2 -4 -35 8.18 2.04
-2 -4 -34 22.21 3.1
2 -4 34 22.3 3.57
-2 4 34 18.8 3.86
2 -4 34 18.48 3.28
2 4 -34 20.06 3.14
2 -4 33 11.57 2.78
-2 -4 -33 11.54 2.32
-2 4 33 13.21 3.23
2 -4 33 14.6 3.21
2 4 -33 11.45 2.55
-2 -4 -32 5.35 1.88
2 -4 32 6.04 2.42
-2 4 32 9.3 2.85
2 -4 32 5.81 2.46
2 4 -32 8.29 2.03
2 -4 31 43.56 5.7
-2 4 31 50.87 6.17
2 -4 31 38.77 5.49
2 4 -31 50.91 5.29
-2 -4 -31 44.27 5.06
-2 4 30 14.95 3.56
2 -4 30 22.33 3.64
-2 -4 -30 20.71 2.92
2 -4 30 16.12 3.34
2 4 -30 18.83 3.13
-2 4 29 19.67 3.82
2 -4 29 21.47 3.7
-2 -4 -29 22.6 3.21
2 -4 29 17.97 3.49
2 4 -29 27.14 3.39
-2 4 28 35.62 5.19
2 -4 28 36.19 5.17
2 4 -28 45.08 4.87
-2 -4 -28 38.94 4.56
2 4 -27 11.36 2.4
-2 -4 -27 9.09 2.24
-2 4 27 6.49 2.52
2 -4 27 8.98 2.62
-2 4 26 28.78 4.42
2 -4 26 29.27 4.3
2 -4 26 31.82 3.9
-2 -4 -26 28.84 3.72
2 4 -26 30.37 3.91
2 4 -26 40.96 7.61
2 -4 26 19.46 9.22
2 -4 25 35.63 4.96
-2 -4 -25 36.59 4.41
2 -4 25 46.94 4.71
2 4 -25 36.82 4.53
2 4 -25 28.81 6.88
2 -4 25 23.52 10.96
2 -4 24 -1.57 2.18
2 -4 24 3.97 1.93
2 -4 24 -0.74 1.36
-2 -4 -24 2.43 1.59
2 4 -24 2.3 1.78
2 4 -24 1.73 3.42
2 -4 24 -4.51 7.51
2 -4 23 16.34 2.97
2 -4 23 21.33 2.75
2 4 -23 13.31 4.96
2 -4 23 21.48 10.2
-2 -4 -23 16.02 2.5
2 4 -23 9.69 2.33
2 -4 22 8.16 7.46
2 -4 22 4.07 1.63
2 -4 21 38.59 11.56
2 -4 21 13.13 2.21
2 -4 20 10.92 8.17
-2 4 20 8.98 5.94
2 -4 20 7.85 1.73
-2 4 19 2.8 4.17
2 -4 19 -3.42 6.76
-2 -4 -19 0.88 1.74
2 -4 18 12.77 1.86
2 4 -18 5.76 2.42
-2 4 18 5.2 5.54
-2 -4 -18 6.59 2.5
2 -4 17 53.68 5.41
2 -4 17 75.23 13.48
2 4 -17 76.17 7.72
-2 4 17 55.6 10.72
-2 -4 -17 47.55 6.7
2 -4 16 45 11.32
2 4 -16 61.14 7.67
-2 4 16 71.62 11.53
-2 -4 -16 70.66 7.7
2 -4 15 13.12 6.35
-2 4 15 12.39 5.3
2 4 -15 18.91 3.75
-2 -4 -15 17.89 3.32
2 -4 15 20.08 4.33
-2 4 14 3.81 4.04
2 -4 14 7.33 5.17
2 4 -14 6.53 2.69
-2 -4 -14 6.13 1.94
2 -4 14 4.92 2.48
2 -4 13 54.25 9.99
-2 -4 -13 59.01 6.17
2 -4 13 40.19 6.65
2 -4 12 201.28 22.15
-2 -4 -12 173.24 16.52
2 -4 12 192.64 17.84
2 -4 11 174.12 19.5
2 -4 11 150.85 15.29
2 -4 10 66.12 10.01
2 -4 10 54.47 6.55
2 -4 9 192.18 17.82
2 4 -9 187.72 20.12
2 4 -8 19.09 5.1
2 -4 8 12.33 2.59
-2 -4 -7 11.19 2.1
2 4 -7 5.23 3.35
2 -4 7 13.05 2.62
2 4 -6 70.47 7.06
2 4 -6 57.61 8.79
2 -4 6 57.82 6.88
-2 -4 -6 71.52 6.66
2 4 -5 8.36 3.3
-2 -4 -5 9.1 1.79
2 -4 5 8.57 2.06
2 4 -5 10.64 2.05
2 4 -4 10.21 1.98
2 -4 4 9.67 2.65
-2 -4 -4 10.55 1.72
2 -4 4 9.57 2.04
2 4 -4 2.29 2.94
2 4 -3 11.52 2.29
2 -4 3 14.85 3.1
-2 -4 -3 19.14 2.27
2 -4 3 15.87 2.55
2 -4 3 17.12 3
2 -4 2 293.06 26.02
-2 -4 -2 280.95 24.39
2 -4 2 291.06 25.64
2 4 -2 257.79 26.73
2 -4 2 305.19 24.88
2 -4 2 304.54 25.37
2 -4 1 34.24 4.83
-2 -4 -1 31.58 3.37
2 -4 1 29.27 4.04
2 4 -1 33.69 5.8
2 -4 1 31.39 3.62
2 -4 1 29.93 4.29
2 -4 0 -1.39 1.87
2 4 0 -0.99 2.45
2 -4 0 2.14 1.07
-2 -4 0 0.96 0.9
2 -4 0 1.67 1.72
2 -4 0 2.76 1.5
-2 -4 1 34.67 3.62
2 -4 -1 35.17 3.71
2 -4 -1 33.64 4.54
2 -4 -1 28.18 3.95
2 -4 -1 38.11 4.97
2 4 1 23.01 5.05
2 -4 -2 301.66 25.59
2 -4 -2 284.73 24.93
2 4 2 277.74 26.23
2 -4 -2 277.51 24.01
2 -4 -2 289.31 24.62
2 -4 -3 15.82 2.16
2 4 3 13.84 3.84
2 -4 -3 9.86 2.44
2 -4 -3 16.91 3.58
2 -4 -3 20.21 2.8
2 -4 -4 9.33 1.67
2 4 4 10.14 3.54
2 -4 -4 15.38 2.64
2 -4 -4 8.59 2.59
-2 -4 5 11.09 2.42
2 -4 -5 6.14 2.01
2 4 5 10.46 2.12
2 -4 -5 11.04 2.74
2 -4 -6 74.79 7.41
2 -4 -6 60.45 7.07
-2 -4 6 78.25 7.67
2 4 6 66.2 7.1
2 -4 -7 10.68 2.42
2 -4 -7 11.59 2.55
2 4 7 12.79 2.42
2 -4 -8 18.45 3.33
2 -4 -8 21.26 3.35
-2 -4 8 25.12 3.75
2 4 8 20.96 3.18
2 -4 -9 210.01 17.76
2 4 9 192.45 17.19
-2 -4 9 171.68 17.56
2 -4 -9 189.95 17.39
2 -4 -10 64.4 7.42
-2 -4 10 67.55 7.67
2 4 10 64.09 7.05
2 -4 -10 64.46 7.26
2 -4 -11 163.54 16.02
-2 -4 11 181.56 16.38
2 4 11 160.76 15.46
2 -4 -11 170.66 15.81
2 4 12 172.28 17.88
2 -4 -12 217.31 18.99
-2 -4 12 216.17 19.13
2 4 12 193.05 18.03
2 -4 -12 218.84 18.65
2 -4 -13 49.97 6.62
-2 -4 13 56.87 7.05
2 4 13 46.55 5.91
2 -4 -13 56.66 6.57
2 -4 -14 6.23 2.43
2 -4 -14 5.26 2.07
-2 -4 14 6.42 2.77
2 4 14 4.95 2.01
2 -4 -15 18.02 3.87
2 -4 -15 18.36 3.53
-2 -4 15 13.65 3.62
2 4 15 12.35 2.84
2 -4 -16 86.08 9.29
-2 -4 16 67.33 8.8
2 4 16 69.11 7.79
2 -4 -16 66.01 8.22
2 -4 -17 47.34 5.03
2 4 17 58.03 12.36
2 -4 -17 60.24 7.85
2 -4 -17 46.68 6.79
-2 -4 17 63.77 8.01
2 4 17 61.49 6.81
2 -4 -18 7.75 1.47
2 4 18 6.56 7.36
2 -4 -18 11.4 3.46
2 -4 -18 5.7 2.63
-2 -4 18 9.36 3.32
2 4 18 6.87 2.36
2 -4 -19 -0.27 1.06
2 4 19 -3.51 5.86
2 -4 -19 -1.21 2.38
2 -4 -19 2.01 2.12
-2 -4 19 -1.24 2.93
2 4 19 -0.81 1.8
2 -4 -20 4.18 1.29
2 4 20 7.51 5.61
2 -4 -20 6.37 3.17
2 -4 -20 6.36 2.98
-2 -4 20 3.95 3.42
2 -4 -21 9.22 1.85
2 4 21 8.02 7.38
2 -4 -21 20.11 4.78
2 -4 -21 14.48 3.83
-2 -4 21 16.74 4.51
2 -4 -22 2.38 1.27
2 4 22 4.26 6.36
2 -4 -22 2.81 2.36
2 -4 -22 3.51 2.63
-2 4 -23 13.21 2.34
2 -4 -23 9.91 2.44
2 -4 -23 14.08 2.2
2 4 23 18.07 9.58
2 -4 -23 13.21 4.09
2 -4 -23 17.14 4.01
-2 4 -24 1.03 1.48
2 -4 -24 2.99 1.89
-2 -4 24 -0.55 2.41
2 -4 -24 1.57 1.05
2 4 24 4.75 5.01
2 -4 -24 3.06 2.55
2 -4 -24 2.55 2.52
-2 4 -25 39.13 4.43
-2 -4 25 32.37 4.94
2 4 25 24.96 11.57
2 -4 -25 38.42 4.22
2 -4 -25 38.11 7.07
2 -4 -25 44.99 7.08
-2 4 -26 30.41 3.86
-2 -4 26 28.73 4.6
2 4 26 20.8 9.82
2 -4 -26 31.79 3.71
2 -4 -26 26.24 6.25
2 -4 -26 40.98 6.68
-2 4 -27 8.25 2.14
-2 -4 27 13.85 3.23
2 -4 -27 10.46 1.93
2 -4 -27 16.83 4.4
2 -4 -28 32.15 4.82
-2 -4 28 34.35 5.22
-2 4 -28 43.73 4.65
2 -4 -28 41.19 4.5
-2 4 -28 42.35 4.75
2 -4 -28 44.44 4.56
-2 4 -29 17.18 2.94
2 -4 -29 19.08 2.87
2 -4 -29 17.79 3.22
-2 -4 29 22.92 3.99
-2 4 -29 30.4 3.53
2 -4 -29 26.89 3.06
-2 4 -30 17.84 2.8
2 -4 -30 17.35 2.69
-2 4 -30 24.25 3.16
2 -4 -30 20.34 2.67
2 -4 -30 17.27 3.03
-2 -4 30 14.26 3.45
2 -4 -31 43.97 5.14
-2 4 -31 48.8 5.38
-2 4 -31 52.82 5.37
-2 -4 31 53.98 6.42
2 -4 -31 52.08 5.73
2 -4 -32 6.38 1.59
-2 4 -32 7.56 1.87
-2 4 -32 7.85 2.02
2 -4 -32 5.86 1.95
-2 -4 32 4.8 2.39
-2 4 -33 13.9 2.32
2 -4 -33 11.33 2.08
-2 4 -33 14.84 2.46
-2 -4 33 14.5 3.18
2 -4 -33 11.77 2.59
-2 4 -34 24.85 3.08
-2 4 -34 23.55 3.2
2 -4 -34 19.99 3.23
-2 -4 34 17.7 3.63
-2 4 -35 7.65 1.73
-2 4 -35 12.75 2.26
-2 -4 35 6.75 2.64
-2 4 -36 11.65 2.1
-2 4 -36 14.3 2.28
-2 -4 36 14.42 2.97
-2 4 -37 2.69 1.21
2 -4 -37 5.49 1.7
-2 4 -37 0.28 1.24
-2 -4 37 0.87 1.93
-2 4 -38 1.29 0.98
2 -4 -38 1.69 1.2
-2 4 -38 4.52 1.32
-2 -4 38 1.17 1.82
-2 4 -39 8.8 1.4
-2 4 -39 6.43 1.41
2 -4 -39 3.09 1.35
-2 -4 39 4.42 1.78
2 -4 -40 -0.38 0.82
-2 4 -40 1.15 0.99
-2 -4 40 0.29 1.32
-2 -4 41 -0.23 1.12
2 4 41 0.45 0.93
-2 -5 -42 1.58 0.72
2 5 -42 2.12 0.75
-2 5 42 0.8 1.13
-2 -5 -41 1.16 0.78
-2 -5 -41 0.3 0.79
2 -5 41 0.2 0.96
-2 5 41 2.02 1.63
-2 -5 -40 0.79 0.89
-2 -5 -40 1.07 0.94
2 -5 40 -0.25 1.21
-2 5 40 1.99 1.73
-2 -5 -39 1.6 1.2
-2 -5 -39 1.03 0.97
2 5 -39 1.98 1.09
2 -5 39 -0.3 1.38
-2 5 39 1.36 1.95
-2 -5 -38 2.1 1.2
2 5 -38 0.75 1.19
-2 5 38 0.5 2.17
-2 -5 -38 4.38 1.39
2 5 -37 8.4 1.81
-2 -5 -37 6.94 1.57
-2 5 37 4.39 2.28
-2 -5 -37 7.96 1.79
2 5 -36 0.92 1.37
-2 -5 -36 2.79 1.33
2 -5 36 4.91 1.96
-2 5 36 3.51 2.44
2 -5 36 2.64 1.56
-2 -5 -36 3.09 1.36
2 5 -35 9.65 2.11
2 -5 35 8.77 2.29
-2 5 35 5.52 2.72
2 -5 35 5.96 2.03
-2 -5 -35 12.9 2.21
2 5 -34 5.68 1.96
2 -5 34 4.98 2.12
-2 5 34 5.72 2.6
2 -5 34 6.08 2.07
-2 -5 -34 8.74 2.05
2 5 -33 4.86 1.91
2 -5 33 1.94 1.97
-2 5 33 5.84 2.44
-2 -5 -33 3.65 1.61
2 -5 33 3.01 1.97
2 5 -32 38.88 4.3
2 -5 32 29.12 4.53
-2 5 32 37.95 5.22
-2 -5 -32 32.43 4.02
2 -5 32 29.15 4.45
2 -5 31 -1.65 2.01
-2 -5 -31 0.77 1.38
-2 5 31 0.65 2.18
2 -5 31 3.19 2.25
2 5 -31 2.8 1.69
-2 -5 -30 17.15 2.8
2 -5 30 12.45 3.03
-2 5 30 10.98 3.13
2 -5 30 19.69 3.58
2 5 -30 20.8 3.08
-2 -5 -29 20.7 2.83
2 -5 29 17.79 3.42
2 5 -29 16.07 2.68
-2 5 29 11.39 3.17
2 -5 29 16.12 3.33
2 -5 28 -1.15 2.02
-2 -5 -28 0.78 1.39
2 -5 28 0.82 1.26
2 5 -28 2.48 1.66
-2 5 28 1.85 1.95
2 -5 28 0.56 2.09
-2 -5 -27 1.92 1.52
2 5 -27 4.93 1.99
2 -5 27 0.57 2.06
2 -5 27 1.24 1.45
-2 5 27 -0.59 1.83
2 -5 27 1.12 2.04
2 -5 26 40.32 5.93
2 -5 26 49.29 5.62
2 -5 26 54.65 6.31
2 5 -26 52.86 5.82
-2 -5 -26 62.8 5.76
2 -5 25 15.17 3.2
2 5 -25 17.22 2.75
-2 -5 -25 16.87 2.65
2 -5 25 11.71 3.03
2 -5 25 15.66 2.79
2 5 -25 13.03 4.97
2 -5 25 18.86 10.02
2 -5 24 12.83 2.25
2 -5 24 8.45 2.68
2 5 -24 9.43 2.38
-2 -5 -24 8.9 2.12
2 -5 24 4.9 2.2
2 -5 23 0.75 1.36
-2 -5 -23 1.72 1.34
2 5 -23 0.77 1.46
2 -5 23 -0.53 2.09
2 -5 23 4.1 2.38
-2 -5 -23 -0.66 1.16
2 -5 23 -4.35 6.48
2 -5 22 45.81 5.14
-2 -5 -22 43.19 4.48
2 5 -22 39 4.62
2 -5 22 32.89 4.89
2 -5 22 34.57 4.88
2 -5 22 24.87 10.29
2 -5 22 42.52 4.53
2 -5 21 3.94 7.19
2 -5 21 1.01 1.35
2 -5 20 -3.73 7.37
2 -5 20 4.43 1.39
-2 5 19 5.9 3.85
2 -5 19 6.84 1.59
-2 -5 -18 10.54 3.05
2 -5 18 3.32 6.61
2 5 -18 10.97 2.94
-2 5 18 5.52 5.11
2 -5 18 12 1.91
-2 -5 -17 13.22 3.31
2 -5 17 14.82 4.15
2 -5 17 15.64 7.8
2 5 -17 7.36 2.85
2 5 -17 15.29 2.92
2 -5 17 12.33 1.96
-2 -5 -16 3.11 2.09
2 -5 16 3.81 2.99
-2 5 16 2.4 3.1
2 -5 16 2.94 4.9
2 5 -16 0.92 1.54
2 5 -16 3.31 1.79
2 -5 16 0.49 0.83
2 -5 15 3.58 2.88
2 -5 15 11.02 6.84
2 5 -15 4.83 1.98
2 -5 15 10.71 1.58
2 -5 14 19.07 4.46
2 -5 13 12.63 3.66
2 -5 12 6.9 2.61
-2 -5 -12 6.72 2.25
2 5 -11 20.75 6.16
-2 -5 -11 31.24 4.45
2 -5 11 38.79 5.53
-2 -5 -10 36.59 4.74
2 -5 10 40.73 5.77
2 5 -10 25.02 6.5
2 -5 9 181.6 17.57
2 5 -9 165.47 19.54
-2 -5 -9 188.26 16.68
-2 -5 -8 24.41 3.52
2 -5 8 25.07 4.12
2 5 -8 17.01 4.98
2 -5 7 127.34 13.16
2 5 -7 133.87 15.64
-2 -5 -7 138.13 12.51
2 5 -6 31.33 7.23
2 -5 6 47.97 5.71
-2 -5 -6 41.88 4.86
2 -5 5 247.17 20.99
2 5 -5 211.26 22.45
2 -5 5 218.36 20.18
-2 -5 -5 218.29 19.42
2 -5 4 8.99 2.96
-2 -5 -4 13.33 2.27
2 5 -4 15.88 4.86
2 -5 4 19.29 3.07
-2 -5 -3 276.99 23.94
2 -5 3 294.11 24.79
2 -5 3 277.19 25.23
2 5 -3 260.94 26.77
2 -5 3 282.98 24.65
-2 -5 -2 33.38 3.48
2 5 -2 27.26 5.58
2 -5 2 17.09 3.39
2 -5 2 26.09 3.78
2 -5 2 35.51 4.77
2 5 -1 4.77 2.96
2 -5 1 2.45 1.62
-2 -5 -1 4.33 1.27
2 -5 1 4.72 2.21
2 -5 1 2.52 1.48
2 -5 1 2.23 2.09
2 5 0 24.44 5.08
2 -5 0 20.09 3.17
-2 -5 0 24.07 3
2 -5 0 17.69 3.54
2 -5 0 25.91 3.4
2 -5 0 21.41 4.04
2 -5 -1 2.67 1.44
2 -5 -1 2.55 1.81
2 -5 -1 6.02 1.57
2 5 1 4.56 2.83
-2 -5 1 5.34 1.39
2 -5 -1 0.74 2.36
-2 -5 2 34.24 3.77
2 -5 -2 23.77 3.55
2 -5 -2 26.89 4.1
2 -5 -2 26.74 4.46
2 5 2 26.93 5.6
2 -5 -2 33.6 3.92
2 -5 -3 285.67 24.62
2 5 3 261.28 26.01
2 -5 -3 261.79 23.75
2 -5 -3 306.96 24.08
2 -5 -3 256.77 24.8
2 5 4 17.62 4.28
2 -5 -4 9.77 2.65
2 -5 -4 9.89 2.81
2 -5 -5 233.37 20.67
-2 -5 5 223.22 20.72
2 -5 -5 227.37 21.2
2 -5 -6 43.73 5.3
-2 -5 6 34.03 5.02
2 -5 -6 35.31 5.45
2 -5 -7 114.68 11.92
-2 -5 7 131.42 12.4
2 -5 -8 32.7 4.31
2 -5 -8 28.31 4.12
2 5 8 21.19 3.26
-2 -5 8 19.37 3.83
2 -5 -9 218.23 18.88
-2 -5 9 199.64 18.96
2 5 9 200.78 18.01
2 -5 -9 189.81 18.51
2 -5 -10 39.95 5.08
2 -5 -10 32.6 4.64
-2 -5 10 23.79 4.62
2 5 10 27.85 3.93
2 -5 -11 36.26 5.34
2 -5 -11 29.76 4.8
-2 -5 11 37.15 5.52
2 5 11 40.15 4.7
2 -5 -12 6.7 2.42
2 -5 -12 8.38 2.42
-2 -5 12 6.38 2.79
2 5 12 8.02 2.05
2 -5 -13 7.12 2.74
2 -5 -13 12.81 3.19
-2 -5 13 12.52 3.35
2 5 13 14.48 2.73
2 -5 -14 18.93 3.98
2 -5 -14 26.13 4.41
-2 -5 14 17.31 4.22
2 5 14 21.39 3.43
2 -5 -15 10.03 3.05
2 -5 -15 3.55 2.37
-2 -5 15 11.84 3.55
2 -5 -15 7.24 1.37
2 -5 -16 3.18 2.74
2 -5 -16 0.94 1.85
-2 -5 16 1.14 2.25
2 -5 -16 2.01 1.02
2 -5 -17 14.78 3.8
2 -5 -17 10.13 3.29
-2 -5 17 4.81 3.25
2 -5 -17 14.09 1.95
2 -5 -18 3.56 2.96
2 -5 -18 12.42 3.41
-2 -5 18 11.4 3.9
2 -5 -18 14.91 2.08
2 5 18 13.7 6.82
2 -5 -19 5 2.86
2 -5 -19 7.61 2.76
-2 -5 19 9.36 3.65
2 -5 -19 8.15 1.68
2 5 19 3.66 6.13
2 -5 -20 2.63 2.6
2 -5 -20 4.56 2.95
-2 -5 20 1.41 2.98
2 -5 -20 2.91 1.36
2 5 20 -3.9 7.69
2 -5 -21 4.13 3.26
2 -5 -21 3.58 2.69
-2 -5 21 5.94 3.33
2 5 21 8.28 6.18
2 -5 -21 3.3 1.32
2 -5 -22 27.38 6.29
2 -5 -22 47.28 7.09
-2 -5 22 45.11 7.69
2 5 22 30.7 11.33
2 -5 -22 50.96 4.56
2 -5 -22 32.8 4.58
2 -5 -22 39.53 4.74
-2 5 -23 -0.34 1.38
2 -5 -23 -1.5 2.74
2 -5 -23 -1.29 2.36
2 -5 -23 1.58 1.23
2 5 23 -4.64 5.99
2 -5 -23 0.86 1.53
2 -5 -23 -0.85 1.42
-2 -5 23 0.52 1.86
-2 5 -24 14.02 2.34
2 -5 -24 3.12 2.98
2 -5 -24 14.74 4.09
2 -5 -24 12.93 2.11
2 5 24 9.76 7.33
2 -5 -24 8.79 2.46
2 -5 -24 10.12 2.46
-2 -5 24 11.32 3
-2 5 -25 19.49 2.85
2 -5 -25 14.44 4.83
2 -5 -25 24.89 5.23
2 -5 -25 20.7 2.7
2 -5 -25 16.71 2.91
-2 -5 25 12.8 3.19
-2 5 -26 52.87 5.83
2 -5 -26 62.68 9.41
2 -5 -26 49.67 8.22
2 -5 -26 67.34 5.88
-2 -5 26 47.99 6.44
2 -5 -26 52.99 6.09
-2 5 -27 1.13 1.56
2 -5 -27 0.67 1.17
-2 -5 27 0.58 2.08
-2 5 -28 0.76 1.39
-2 -5 28 -3.54 2.16
-2 5 -29 16.77 2.78
-2 -5 29 17.73 3.55
-2 5 -30 19.7 2.92
-2 -5 30 19.36 3.48
-2 5 -31 0.75 1.36
-2 -5 31 -0.58 2.02
2 -5 -31 0.92 1.71
-2 5 -32 34.44 4.09
2 -5 -32 29.44 4.24
-2 -5 32 34.13 4.71
-2 5 -33 7.32 1.99
2 -5 -33 4.29 2.12
-2 -5 33 3.76 2.3
-2 5 -34 9.6 2.06
-2 -5 34 3.55 2.23
2 -5 -34 4.89 1.96
-2 5 -35 12.09 2.24
-2 -5 35 12.28 2.81
-2 5 -36 3.14 1.48
-2 -5 36 1.73 1.87
2 -5 -37 4.43 1.82
-2 5 -37 6.49 1.59
-2 -5 37 5.46 2.02
2 -5 -38 0.28 1.17
-2 5 -38 2.54 1.24
-2 -5 38 3.78 1.59
2 -5 -39 0.23 1.05
-2 -5 39 1.47 1.37
2 5 39 2.45 1.9
2 5 40 4.3 1.73
-2 -5 40 1.71 1.29
2 -5 -40 1.65 0.94
-2 -5 41 2.3 1.08
-2 -6 -41 -0.15 0.68
-2 -6 -41 -0.13 0.65
2 6 -41 0.43 0.74
-2 6 41 -1.54 1.5
-2 -6 -40 0.72 0.81
-2 -6 -40 1.1 0.85
2 -6 40 0.42 1.16
-2 6 40 -0.37 1.72
-2 -6 -39 2.96 1.18
-2 -6 -39 3.73 1.16
2 -6 39 2.82 1.51
-2 6 39 5.17 2.08
-2 -6 -38 3.13 1.22
-2 -6 -38 2.78 1.19
2 -6 38 3.93 1.72
-2 6 38 2.41 2.26
2 -6 37 1.04 1.75
2 6 -37 1.5 0.95
-2 -6 -37 1.19 1.1
2 6 -37 1.05 1.27
2 -6 37 0.62 1.5
-2 6 37 2.63 2.15
-2 -6 -37 1.07 1.15
-2 -6 -36 6.28 1.55
2 -6 36 5.97 1.97
-2 6 36 9.03 2.66
-2 -6 -36 7.93 1.76
2 -6 35 10.57 2.42
2 -6 35 11.47 2.3
-2 -6 -35 8.24 1.99
2 -6 34 1.71 2.01
-2 6 34 3.71 2.7
2 -6 34 5.57 2.14
-2 -6 -34 3.71 1.58
2 -6 33 0.92 1.8
-2 6 33 0.63 2.22
2 -6 33 5.62 2.13
-2 -6 -33 2.13 1.66
2 -6 32 2.45 2
-2 6 32 0.64 2.45
2 -6 32 1 1.87
-2 -6 -32 -0.37 1.46
2 -6 31 8.21 2.54
-2 6 31 7.1 2.99
2 -6 31 4.23 2.3
-2 -6 -31 3.42 1.68
2 -6 30 19.5 2.9
2 -6 30 18.07 3.43
-2 -6 -30 24.09 2.98
-2 6 30 21.81 3.9
-2 -6 -30 18.96 3.04
2 -6 30 17.01 3.44
2 -6 29 21.96 3.14
2 -6 29 22.84 3.82
-2 6 29 15.17 3.66
-2 -6 -29 21.54 2.98
2 -6 29 20.27 3.55
-2 -6 -29 23.43 3.2
2 -6 28 2.91 1.56
2 -6 28 1.65 2.25
-2 6 28 -0.62 2.01
-2 -6 -28 1.12 1.31
2 -6 28 2.28 2.09
-2 -6 -28 1.56 1.52
2 -6 27 23.92 3.33
2 -6 27 20.42 3.76
-2 -6 -27 20.6 3.06
-2 -6 -27 21.73 3.19
2 -6 27 22.94 3.88
-2 -6 -26 13.4 2.42
2 -6 26 12.58 2.9
2 -6 26 14.56 2.52
2 -6 26 7.68 2.74
-2 -6 -26 11.58 2.2
2 6 -25 19.57 3.35
2 -6 25 26.94 3.58
2 -6 25 18.11 3.72
-2 -6 -25 28.2 3.4
-2 -6 -25 24.11 5.32
-2 -6 -25 23.98 3.21
2 -6 25 25.47 4.1
2 6 -24 2.82 1.71
2 -6 24 6.34 1.86
2 -6 24 1.67 2.07
-2 -6 -24 6.98 1.93
-2 -6 -24 8.25 3.99
-2 -6 -24 3.61 1.52
2 -6 24 6.9 2.53
2 6 -23 26.09 3.6
2 -6 23 22.8 3.31
-2 -6 -23 28.93 3.51
2 -6 23 25.09 3.99
-2 -6 -23 31.81 6.11
2 -6 23 20.69 3.74
-2 -6 -23 25.3 3.25
2 6 -22 13.95 2.64
2 -6 22 13.42 2.39
2 -6 22 11.17 2.83
-2 -6 -22 17.81 4.47
-2 -6 -22 12.21 2.28
2 -6 22 12.53 2.94
2 6 -21 1.9 1.58
2 -6 21 -0.34 1.34
2 -6 21 -0.52 2
-2 -6 -21 2.43 2.72
-2 -6 -21 -0.33 1.17
2 -6 21 2.9 2.13
2 -6 20 29.32 3.8
2 6 -20 35.6 4.13
-2 -6 -19 25.36 5.03
2 -6 19 29.53 6.53
2 -6 19 22.47 3.02
-2 -6 -18 -1.05 2.06
2 -6 18 1.56 3.86
2 6 -18 1.02 2.15
-2 6 18 -2.98 4.97
2 6 -18 0.61 1.71
2 -6 18 1.16 1.13
-2 -6 -17 28.69 4.89
2 -6 17 22.26 5.71
2 6 -17 27.57 3.92
2 -6 17 18.93 2.68
-2 -6 -16 13.08 3.45
2 -6 16 11.29 4.48
2 -6 16 14.27 2.06
2 6 -16 13.48 2.91
-2 -6 -15 33.53 5.8
2 -6 15 41.47 7.13
2 6 -15 36.13 5.05
2 -6 15 45.75 4.27
2 -6 14 92.46 12.03
-2 -6 -14 94.74 10.82
2 6 -14 90.4 9.99
2 -6 14 109.62 9.09
-2 -6 -13 46.19 6.17
2 -6 13 53.92 7.72
2 6 -13 48.88 5.47
2 -6 13 42.39 4.97
2 -6 13 46.8 4.56
-2 -6 -12 19.87 3.7
2 6 -12 17.95 5.76
2 -6 12 17.04 4.33
2 6 -11 11.58 4.83
-2 -6 -11 9.69 2.48
2 -6 11 7.52 3.48
2 6 -10 26.13 7.12
-2 -6 -10 32.49 4.47
2 -6 10 29.48 5.4
2 -6 9 112.57 11.51
2 6 -9 111.75 14.18
-2 -6 -9 90.41 9.97
2 -6 8 91.96 10.36
2 6 -8 69.59 11.6
-2 -6 -8 98.1 9.4
2 6 -7 184.75 21.64
2 -6 7 202.94 19.56
-2 -6 -7 214.86 18.65
2 6 -6 154.14 18.34
2 -6 6 152.13 15.84
-2 -6 -6 174.98 15.13
2 -6 5 354.32 32.88
2 6 -5 378.2 35.39
2 -6 5 361.8 32.6
-2 -6 -5 380.38 31.71
-2 -6 -4 44.04 5.37
2 -6 4 48.57 6.6
2 -6 4 54 6.53
2 6 -4 51.68 8.65
2 -6 4 52.12 6.1
2 -6 3 218.58 21.2
-2 -6 -3 250.92 20.89
2 -6 3 244.2 22.13
2 6 -3 225.82 23.84
2 -6 3 240.31 21.64
-2 -6 -2 59.22 6.35
2 -6 2 66.13 7.62
2 6 -2 47.02 8.53
2 -6 2 59.26 7.02
2 -6 2 66.6 6.93
-2 -6 -1 77.31 7.61
2 -6 1 68.92 8.39
2 6 -1 72.25 10.37
2 -6 1 69.76 8.08
2 -6 1 82 7.95
2 -6 1 73.81 8.61
2 6 0 70.72 10.13
-2 -6 0 77.49 7.67
2 -6 0 69.46 8.47
2 -6 0 85.38 8.43
2 -6 0 75.4 7.88
2 -6 0 72.57 8.7
2 -6 -1 70.21 8.68
-2 -6 1 72.57 7.91
2 -6 -1 74.41 8.25
2 -6 -1 88.05 8.19
2 6 1 89.49 11.12
2 -6 -1 92.37 9.31
2 -6 -2 58.88 7.34
-2 -6 2 70.99 6.87
2 -6 -2 57.88 6.81
2 6 2 77.82 9.58
2 -6 -2 59.43 6.57
2 -6 -2 61.19 7.59
2 -6 -3 248.03 23.38
2 6 3 271.04 25.53
2 -6 -3 246.29 22.69
2 -6 -3 271.95 22.6
2 -6 -3 260.47 23.75
2 6 4 56.19 8.25
2 -6 -4 47.26 6.19
2 -6 -4 47.24 6.53
2 -6 -5 374.67 34.74
2 6 5 434.77 37.18
-2 -6 5 419.83 35.16
2 -6 -5 388.25 35.24
2 -6 -6 175.35 17.44
-2 -6 6 191.38 17.83
2 -6 -6 195.51 18.1
2 -6 -7 211.96 19.7
-2 -6 7 231 20.16
2 -6 -7 192.48 19.89
2 -6 -8 92.59 9.78
-2 -6 8 87.36 9.86
2 -6 -8 85.24 10.08
2 -6 -9 106.18 11.62
-2 -6 9 122.01 12.23
2 -6 -10 26.59 4.78
2 -6 -10 36.86 5.21
-2 -6 10 37.88 5.6
2 -6 -11 1.75 1.99
2 -6 -11 6.66 2.35
-2 -6 11 5.8 2.62
2 -6 -12 18.43 4
2 -6 -12 20.84 4.02
-2 -6 12 17.22 3.93
2 -6 -13 50.48 6.77
2 -6 -13 35.35 6.05
-2 -6 13 43.59 6.78
2 -6 -13 47.06 4.55
2 -6 -14 89.05 10.66
-2 -6 14 88.27 10.93
2 -6 -14 110.99 11.15
2 -6 -14 92.33 8.47
2 -6 -15 42.01 6.66
2 -6 -15 43.66 6.41
-2 -6 15 35.27 6.37
2 -6 -15 44.88 4.44
2 -6 -16 11.33 3.47
2 -6 -16 13.49 3.65
-2 -6 16 14.81 4.27
2 -6 -16 15.06 2.15
2 -6 -17 34.51 5.92
2 -6 -17 22.79 4.9
-2 -6 17 29.81 5.69
2 -6 -17 24.23 3.09
2 -6 -18 1.25 2.47
-2 -6 18 -1.36 2.87
2 -6 -18 -1.15 1.06
2 -6 -19 22.28 5.08
2 -6 -19 21.3 4.65
-2 -6 19 18.55 4.94
2 -6 -19 22.32 2.81
2 6 19 11.61 6.67
2 -6 -20 23.29 5.72
2 -6 -20 44.37 6.91
-2 -6 20 37.27 6.84
2 6 20 24.6 10.16
2 -6 -20 44.76 4.33
2 -6 -21 1.43 2.61
2 -6 -21 2.56 2.53
-2 -6 21 -1.56 3.29
2 -6 -21 2.52 1.41
2 6 21 4.34 5.61
2 -6 -21 -0.82 1.44
-2 6 -22 13.7 2.44
2 -6 -22 5.94 3.31
2 -6 -22 14.61 4.22
-2 -6 22 16.25 4.65
2 -6 -22 18.09 2.39
2 -6 -22 8.98 2.3
2 -6 -22 13.41 2.65
-2 -6 22 12.73 2.74
-2 6 -23 28.61 3.65
2 -6 -23 21.56 5.85
2 -6 -23 37.04 6.39
2 6 23 14.44 8.35
2 -6 -23 37.61 3.68
-2 -6 23 21.34 3.86
2 -6 -23 28.2 3.88
2 -6 -23 26.17 3.82
-2 6 -24 7.8 1.94
2 -6 -24 1.93 1.69
2 -6 -24 3.18 2.93
2 -6 -24 5.65 2.81
2 6 24 5.05 7.54
2 -6 -24 4.53 1.86
2 -6 -24 7.7 2.12
-2 -6 24 2.62 2.14
-2 6 -25 24.28 3.29
2 -6 -25 27.77 6.01
2 -6 -25 26.04 5.5
2 -6 -25 24.9 3.65
2 -6 -25 17.57 3.26
-2 -6 25 25.31 3.95
-2 6 -26 12.54 2.4
2 -6 -26 13.61 2.64
-2 -6 26 12.08 2.91
-2 6 -27 18.63 2.93
2 -6 -27 18.49 3.09
-2 -6 27 17.23 3.53
-2 6 -28 2.62 1.68
2 -6 -28 2.85 1.81
-2 -6 28 1.12 1.87
-2 6 -29 22.3 3.16
-2 -6 29 22.77 3.8
-2 6 -30 19.05 2.93
-2 -6 30 18.03 3.52
-2 6 -31 9.29 2.16
-2 -6 31 8.52 2.73
-2 6 -32 1.03 1.41
-2 -6 32 1.03 2.06
-2 6 -33 4.27 1.76
-2 -6 33 2.43 2.28
-2 6 -34 4.32 1.55
-2 -6 34 3.65 2.09
2 -6 -34 2.36 1.63
-2 6 -35 10.59 2.01
-2 -6 35 6.3 2.2
2 -6 -35 6.97 1.99
-2 6 -36 8.62 1.68
-2 -6 36 6.1 2.1
-2 -6 37 2.7 1.78
2 6 37 2.18 1.96
2 6 38 4.47 2.07
2 -6 -38 2.1 1.27
-2 -6 38 2.63 1.6
-2 -6 39 1.96 1.36
2 -6 -39 3.71 1.26
-2 -6 40 0.78 0.93
2 -6 -40 -0.17 0.8
-2 -7 -40 -0.31 0.74
-2 7 40 1.35 1.53
2 7 -40 1.48 0.82
-2 -7 -40 0.39 0.66
-2 -7 -39 0.38 0.86
2 -7 39 -0.84 1.1
-2 -7 -39 1.62 0.86
-2 7 39 -0.4 1.81
-2 -7 -38 0.44 1.09
2 -7 38 2.05 1.43
-2 7 38 -0.45 2
-2 -7 -38 3.22 1.03
2 7 -37 1.78 0.98
-2 -7 -37 2.81 1.14
2 -7 37 2.4 1.56
-2 -7 -37 2.97 1.34
2 -7 37 3.6 1.56
-2 7 37 4.49 2.01
2 7 -36 2.95 1.09
-2 -7 -36 0.48 1.11
2 -7 36 -0.34 1.58
-2 -7 -36 3.02 1.45
2 -7 36 0.64 1.43
-2 7 36 -0.54 2.09
2 7 -35 1.78 1.19
-2 -7 -35 0.9 1.34
2 -7 35 0.38 1.82
2 -7 35 0.36 1.57
-2 7 35 0.57 2
-2 -7 -34 6.42 1.8
2 -7 34 3.79 1.87
2 -7 34 2.5 2
2 -7 34 5.97 2.02
-2 7 34 2.98 2.3
2 -7 33 6.48 2.46
-2 7 33 15.4 3.46
-2 -7 -33 12.41 1.99
2 -7 33 11.43 2.54
-2 -7 -33 9.88 2.15
-2 7 32 5.03 2.58
-2 -7 -32 1.61 1.29
-2 -7 -32 6.07 1.88
2 -7 32 3.24 1.9
2 -7 32 2.78 1.78
2 -7 32 2.95 1.27
2 -7 31 3.47 2.09
-2 -7 -31 0.37 1.46
-2 7 31 -1.27 2.22
-2 -7 -31 -0.34 1.12
2 -7 31 -0.49 2.13
2 -7 31 -0.71 1.22
2 -7 30 4.69 2.17
-2 -7 -30 2.66 1.48
-2 7 30 2.54 2.17
-2 -7 -30 -0.72 1.18
2 -7 30 2.04 2.22
2 -7 30 2.28 1.53
-2 -7 -29 1.94 1.53
2 -7 29 0.54 1.98
-2 7 29 1.26 2
-2 -7 -29 -2.25 1.48
2 -7 29 -0.53 2.15
2 -7 29 1.59 1.39
2 -7 28 -1.11 2.16
-2 -7 -28 3.91 1.68
-2 -7 -28 3.07 1.35
2 -7 28 3.22 2.09
2 -7 28 0.82 1.37
-2 -7 -27 1.96 1.52
2 -7 27 -0.57 2.07
-2 -7 -27 1.17 1.23
2 -7 27 -1.08 2.1
2 -7 27 0.83 1.38
-2 -7 -26 0.78 1.42
2 -7 26 0.57 1.9
-2 -7 -26 1.17 1.24
2 -7 26 4.88 2.46
2 -7 26 -0.41 1.5
-2 -7 -25 13.08 2.44
2 -7 25 13.66 3.07
-2 -7 -25 13.95 2.42
2 -7 25 10.24 2.87
2 -7 25 13.38 2.55
-2 -7 -24 2.27 1.62
2 -7 24 -1.13 2.06
-2 -7 -24 -1.14 1.39
2 -7 24 1.06 2.13
2 -7 24 0.4 1.45
2 -7 23 16.06 2.6
-2 -7 -23 15.35 2.63
-2 -7 -23 14.45 2.63
2 -7 23 20.65 3.46
2 -7 23 11.97 2.94
-2 -7 -23 16.35 4.71
2 -7 22 -0.74 1.53
-2 -7 -22 1.09 1.3
2 -7 22 -1.65 2.24
2 -7 22 -2.03 2.27
-2 -7 -22 -1.32 2.6
2 -7 21 40.81 4.77
-2 -7 -21 45.95 4.92
2 -7 21 46.24 5.51
2 -7 21 43.33 5.38
-2 -7 -21 44.35 7.21
2 -7 20 49.24 5.53
-2 -7 -20 57.69 5.67
2 -7 20 49.34 6.12
2 -7 20 55.22 6.22
-2 -7 -20 74.14 8.94
2 -7 20 52.72 9.34
2 -7 19 3.82 1.53
-2 -7 -19 2.26 1.35
2 -7 19 6.65 2.33
2 -7 19 2.29 1.86
-2 -7 -19 3.49 2.89
2 -7 19 1.75 4.13
-2 -7 -18 28.85 5.19
2 -7 18 26.84 6.3
2 7 -18 26.31 4.06
2 -7 18 20.9 2.97
2 -7 17 62.74 9.78
-2 -7 -17 71.99 8.59
2 7 -17 49.26 6.88
2 -7 17 65.96 6.12
-2 -7 -16 19.13 3.99
2 -7 16 19.99 5.42
2 -7 16 17.54 2.39
2 7 -16 12.43 2.98
-2 -7 -15 42.08 6.17
2 -7 15 46.97 7.96
2 -7 15 43.91 4.28
2 7 -15 30.57 4.93
-2 -7 -14 22.69 4.15
2 -7 14 22.39 5.1
2 7 -14 15.64 3.28
2 -7 14 16.99 2.33
-2 -7 -13 6.9 2.68
2 -7 13 13.36 4.18
2 7 -13 12.42 2.79
2 -7 13 7.42 1.53
2 -7 13 14.26 2.38
2 7 -12 52.72 5.82
2 -7 12 43.33 7.43
-2 -7 -12 54.78 6.78
2 7 -12 37.24 5.58
2 -7 12 54.05 5.36
2 7 -11 9.41 2.36
-2 -7 -11 9.3 2.85
2 -7 11 14.54 4.04
2 -7 11 12.96 2.26
2 7 -11 9.72 2.53
2 -7 10 155.79 17.16
2 7 -10 139.01 19.37
-2 -7 -10 183.87 16.17
-2 -7 -9 39.05 5.34
2 7 -9 40.19 8.07
2 -7 9 32.95 5.82
2 7 -8 60.32 10.32
2 -7 8 59.54 8.16
-2 -7 -8 67.51 7.42
2 7 -7 105.57 14.75
2 -7 7 118.17 12.67
-2 -7 -7 113.96 11.38
2 7 -6 38.39 7.59
2 -7 6 29.72 5.27
-2 -7 -6 26.45 4.1
2 -7 6 30.15 5.32
2 -7 5 9.89 3.01
-2 -7 -5 7.5 2.32
2 -7 5 10.76 3.13
2 7 -5 1.77 3.3
-2 -7 -4 43.99 5.2
2 -7 4 35.41 5.94
2 7 -4 41.42 8.06
2 -7 4 33.28 5.57
2 -7 4 42.96 5.46
-2 -7 -3 66.59 7.1
2 -7 3 67.51 8.02
2 7 -3 67.23 10.07
2 -7 3 61.05 7.22
2 -7 3 63.02 8.14
2 7 -2 18.04 5.04
2 -7 2 15.5 3.3
-2 -7 -2 15.94 2.91
2 -7 2 12.2 2.64
2 -7 2 19.83 4
-2 -7 -1 64.51 6.81
2 7 -1 49.76 9.05
2 -7 1 56.9 7.22
2 -7 1 63.73 6.83
2 -7 1 63.34 7.82
2 -7 0 159.59 16.13
-2 -7 0 173.75 15.33
2 -7 0 167.11 16.36
2 7 0 149.78 18.15
2 -7 0 189.71 16.13
2 -7 0 151.36 15.06
2 -7 -1 65.09 7.72
2 -7 -1 65.19 7.3
2 -7 -1 51.68 7.39
2 -7 -1 65.82 6.74
2 7 1 60.56 9.55
2 -7 -2 15.32 3.46
2 -7 -2 15.45 3.05
2 -7 -2 19.26 3.85
2 -7 -2 18.02 2.87
2 7 2 19.98 5.55
2 -7 -3 63.78 8.27
2 -7 -3 69 8.28
2 -7 -3 73.12 7.77
2 7 3 70.96 10.47
2 -7 -4 36.56 5.06
2 7 4 36.97 7.36
2 -7 -4 45.65 6.02
2 -7 -4 42.94 5.99
-2 -7 5 10.45 3.12
2 7 5 7.72 3.88
2 -7 -5 5.84 2.26
2 -7 -5 12.52 3.13
-2 -7 6 43.84 5.94
2 7 6 28.06 6.29
2 -7 -6 35.39 5.53
2 -7 -6 35.71 5.48
2 -7 -7 129.09 13.93
2 -7 -7 136.09 13.71
-2 -7 7 133.74 13.92
2 -7 -8 68.99 8.18
-2 -7 8 59.27 8.07
2 -7 -8 64.28 8.19
-2 -7 9 28.76 5.24
2 -7 -9 37.61 5.57
2 -7 -9 26.3 5.04
2 -7 -10 172.95 16.93
2 -7 -10 154.88 16.24
-2 -7 10 163 16.63
2 -7 -11 12.39 3.45
-2 -7 11 15.03 4.1
2 -7 -11 9.45 1.7
2 7 11 13.42 2.36
2 -7 -12 54.27 7.19
-2 -7 12 44.74 7.03
2 7 12 45.17 5.27
2 -7 -12 49.89 4.84
2 -7 -13 8.2 3.15
-2 -7 13 10.45 3.75
2 7 13 9.67 2.19
2 -7 -14 17.96 4.11
2 -7 -14 17.03 4
-2 -7 14 10.92 3.71
2 -7 -15 53.96 7.29
2 -7 -15 39.83 6.58
-2 -7 15 43.17 7.2
2 -7 -16 18.38 4.62
2 -7 -16 21.88 4.77
-2 -7 16 14.6 4.45
2 -7 -17 51.18 8.34
2 -7 -17 69.39 8.84
-2 -7 17 62.37 8.98
2 -7 -18 25.34 5.68
2 -7 -18 19.87 4.91
-2 -7 18 26.02 5.91
2 -7 -19 3.76 1.71
2 -7 -19 4.38 1.68
2 -7 -19 6.94 3.12
2 -7 -19 2.57 2.37
-2 -7 19 1.5 2.76
2 -7 -20 59.15 6.12
2 7 20 65.71 14.6
2 -7 -20 67.78 9.2
2 -7 -20 58.67 8.69
-2 -7 20 39.03 7.94
2 -7 -21 34.32 4.46
2 7 21 46.07 12.77
2 -7 -21 40.35 7.2
2 -7 -21 50.92 7.55
-2 -7 21 38.9 7.31
-2 7 -22 1.69 1.63
2 -7 -22 0.88 1.55
-2 -7 22 0.48 1.92
2 7 22 9.66 8.82
2 -7 -22 4.63 2.82
2 -7 -22 -1.42 2.8
-2 -7 22 3.35 2.8
-2 7 -23 17.65 2.69
2 -7 -23 16.36 2.89
2 -7 -23 16.11 3
-2 -7 23 13.28 2.95
2 7 23 25.27 10.06
2 -7 -23 12.72 4.31
2 -7 -23 18.88 4.78
2 -7 -24 -1.48 2.47
2 -7 -24 0.93 1.66
-2 -7 24 -0.5 1.99
2 -7 -24 2.34 1.71
2 -7 -24 0.52 1.74
-2 7 -24 1.41 1.39
2 -7 -25 12.27 2.66
2 -7 -25 20.3 3.11
-2 -7 25 13.89 3.22
-2 7 -25 15.76 2.61
2 -7 -25 14.41 2.93
2 -7 -26 -0.47 1.54
2 -7 -26 2.38 1.7
-2 -7 26 1.56 1.98
2 -7 -26 0.5 1.5
-2 7 -26 2.17 1.64
2 -7 -27 1.91 1.82
-2 -7 27 0.52 2.03
-2 7 -27 -1.09 1.48
2 -7 -28 2.85 1.6
-2 -7 28 5.73 2.25
-2 7 -28 2.52 1.49
2 -7 -29 -0.47 1.68
-2 -7 29 2.05 2.13
-2 7 -29 1.42 1.54
2 -7 -30 0.91 1.6
-2 -7 30 3.01 2.08
-2 7 -30 1.38 1.44
-2 -7 31 -2.42 2.04
2 -7 -31 0.44 1.65
-2 7 -31 1 1.29
-2 -7 32 5.98 2.19
-2 7 -32 4.79 1.67
-2 -7 33 10.8 2.57
-2 7 -33 10.83 2.03
-2 -7 34 6 2.08
2 7 34 3.67 2.12
2 -7 -34 3.81 1.46
2 -7 -35 -0.82 1.19
2 7 35 -0.58 2.07
-2 -7 35 -0.73 1.56
2 7 36 4.85 2.2
2 -7 -36 0.75 1.01
-2 -7 36 1.62 1.35
2 7 37 4.93 2.02
2 -7 -37 2.7 1.11
-2 -7 37 -0.57 1.39
-2 -7 37 1.73 1.3
2 -7 -38 1.4 0.89
2 7 38 1.77 1.55
-2 -7 38 0.48 1.21
2 -7 -38 3.88 1.33
-2 -7 39 0.19 0.82
2 -7 -39 -0.4 0.89
2 8 -39 2.56 0.87
-2 -8 -39 1.95 0.74
2 8 -38 1.93 1
2 -8 38 -0.4 1.01
-2 -8 -38 0.32 0.82
2 -8 37 1.24 1.2
-2 -8 -37 1.51 0.99
2 8 -37 1.24 0.9
2 -8 36 -0.28 1.32
2 -8 36 1.74 1.47
2 8 -36 0.62 0.93
-2 -8 -36 1.07 1.04
2 -8 35 2.31 1.81
2 -8 35 5.18 1.73
-2 8 35 3.78 2.4
2 8 -35 2.34 1.21
2 -8 34 0.37 1.8
2 -8 34 2.18 1.78
-2 8 34 1.14 2.33
-2 -8 -34 1.03 0.99
2 8 -34 1.3 1.15
2 -8 33 1.92 1.03
2 -8 33 1.61 1.85
2 -8 33 1.59 1.78
-2 8 33 -0.59 2.17
-2 -8 -33 2.03 1.21
2 8 -33 0.57 1.13
2 -8 32 -0.31 1.12
2 -8 32 0.43 1.94
2 8 -32 0.61 1.28
2 -8 32 0.86 1.79
-2 8 32 -0.61 2.03
-2 -8 -32 1.27 1.16
2 -8 31 -0.92 2.06
2 -8 31 -0.34 1.12
2 -8 31 -0.45 1.67
2 -8 31 0.46 1.94
-2 8 31 -2.48 2.53
-2 -8 -31 1.37 1.37
2 -8 30 3.86 2.16
2 8 -30 4.54 1.86
2 -8 30 3.23 1.46
2 -8 30 2.89 1.79
2 -8 30 2.9 2.19
-2 8 30 5.63 2.74
-2 -8 -30 7.62 1.87
2 -8 29 3 2.08
2 8 -29 1.17 1.75
2 -8 29 -0.38 1.23
2 -8 29 -0.51 1.97
2 -8 29 2.51 1.91
-2 8 29 -0.63 2.29
-2 -8 -29 1.52 1.44
2 -8 28 0.51 2.06
2 8 -28 3.61 1.89
2 -8 28 0.39 1.27
2 -8 28 1.06 1.81
2 -8 28 2.58 2.31
-2 -8 -28 -0.78 1.31
2 -8 27 0.8 1.24
2 8 -27 0.82 1.64
2 -8 27 0.4 1.26
2 -8 27 0.55 1.95
2 -8 27 -0.53 2
-2 -8 -27 -1.2 1.3
2 -8 26 7.43 2
2 8 -26 9.92 2.25
2 -8 26 6 2.02
2 -8 26 16.13 2.95
2 -8 26 8.51 2.66
-2 -8 -26 15.77 2.62
2 8 -25 17.45 3.02
2 -8 25 18.69 2.83
2 -8 25 14.62 3.23
2 -8 25 20.23 3.68
-2 -8 -25 16.99 2.82
2 8 -24 19.53 3.31
2 -8 24 22.73 3.18
2 -8 24 23.7 3.86
2 -8 24 23.81 3.75
-2 -8 -24 18.85 3.06
2 8 -23 43.46 5.61
2 -8 23 61.16 5.74
2 -8 23 39.4 5.97
2 -8 23 56.92 6.23
-2 -8 -23 60.77 5.85
-2 -8 -22 7.71 1.96
2 8 -22 7.8 2.25
2 -8 22 7.79 1.99
2 -8 22 3.91 2.23
2 -8 22 6.15 2.51
-2 -8 -22 5.46 3.26
-2 -8 -21 39.51 4.33
2 8 -21 35.37 4.39
2 -8 21 29.03 4
2 -8 21 35.86 4.93
2 -8 21 32.55 4.65
-2 -8 -21 34.42 6.48
2 -8 21 46.4 8.25
-2 -8 -20 7.65 1.93
2 8 -20 5.62 2.14
2 -8 20 8.28 1.96
2 -8 20 5.97 2.55
2 -8 20 5.36 2.27
-2 -8 -20 1.28 3.21
2 -8 20 9.4 4.68
-2 -8 -19 120.09 10.49
2 8 -19 120.75 10.68
2 8 -19 96.12 11.18
2 -8 19 120.04 10.37
2 -8 19 112.88 11.09
2 -8 19 107.31 10.78
2 -8 19 134.78 15.45
-2 -8 -19 83.85 12.34
-2 -8 -18 52.4 5.33
2 8 -18 41.73 5.4
2 8 -18 52.01 6.33
2 -8 18 61.82 5.41
2 -8 18 48.45 5.96
2 -8 18 50.22 5.8
-2 -8 -18 40.31 7.1
2 -8 18 54.66 9.18
-2 -8 -17 3.41 2.56
2 -8 17 8.5 3.81
2 -8 17 2.21 1.95
2 8 -17 1.92 1.75
2 8 -17 7.27 2.67
2 -8 17 3.95 1.48
2 -8 17 1.02 1.81
2 -8 17 3.09 2.1
-2 -8 -17 7.48 1.73
2 -8 16 48.36 4.97
2 8 -16 45.13 5.97
-2 -8 -16 52.31 7.33
2 -8 16 52.32 8.65
2 -8 15 38.04 3.9
2 8 -15 27.85 4.71
-2 -8 -15 34.43 5.67
2 -8 15 36.1 7.19
2 8 -14 2.56 2.04
-2 -8 -14 1 2.36
2 -8 14 6.03 3.38
2 8 -13 8.86 2.56
-2 -8 -13 16.22 3.52
2 -8 13 8.68 4.27
2 8 -12 42.53 5.84
2 -8 12 56.02 5.59
2 8 -12 44.41 5.97
-2 -8 -12 56.48 7.05
2 -8 12 58.13 8.61
2 8 -11 2.75 1.92
2 8 -11 -1.85 2.26
2 -8 11 1.47 1.62
2 -8 11 0.97 1.06
2 -8 11 2.65 2.79
-2 -8 -11 0.87 2.05
2 8 -10 3.79 1.97
2 -8 10 4.95 1.24
2 8 -10 3.05 1.91
2 -8 10 3.91 1.61
-2 -8 -10 7.49 2.51
2 8 -9 28.29 3.85
2 -8 9 20.62 2.54
2 -8 9 21.7 3
2 8 -9 15.63 3.4
-2 -8 -9 19.89 3.9
2 -8 9 22.98 4.82
2 8 -8 71.79 7.54
2 8 -8 64.03 7.59
2 -8 8 73.85 6.89
2 -8 8 70.63 6.41
-2 -8 -8 65.53 7.99
2 -8 8 59.94 8.67
2 -8 7 90.5 8.5
2 8 -7 98.29 9.48
-2 -8 -7 84.15 9.67
2 8 -7 82.55 13.36
2 -8 7 90.15 10.82
-2 -8 -6 130.41 13.02
2 -8 6 138.4 14.5
2 -8 6 137.48 14.25
2 8 -6 111.28 16.41
2 -8 5 5.49 3.32
-2 -8 -5 3.4 2.21
2 -8 5 10.02 3.38
2 8 -5 6.03 4.52
2 -8 5 8.95 2.6
2 -8 4 6.41 2.85
2 8 -4 11.77 5.12
2 -8 4 9.59 2.95
-2 -8 -4 6.61 2.15
2 -8 4 13.11 2.72
2 -8 3 58.13 7.49
-2 -8 -3 48.4 5.94
2 8 -3 54.06 9.38
2 -8 3 35.75 6.22
2 -8 3 52.93 6.07
2 -8 2 79.78 9.04
2 8 -2 73.83 11.62
2 -8 2 70.97 9.3
2 8 -1 48.36 8.85
2 -8 1 35.21 5.6
2 -8 1 46.7 6.71
2 8 0 33 7.42
2 -8 0 33.74 5.24
2 -8 0 40.06 5.95
2 -8 -1 34.32 5.57
2 8 1 32.63 7.59
2 -8 -1 38.53 5.28
2 -8 -1 34.73 5.67
2 -8 -2 73.67 8.97
2 -8 -2 76.57 9.22
2 -8 -2 76.59 8.56
2 8 2 75.46 11.21
2 -8 -3 47.89 6.89
2 -8 -3 50.48 6.57
2 8 3 69.74 10
2 -8 -3 54.39 7.33
2 -8 -4 12.18 3.27
2 -8 -4 5.62 2.32
2 -8 -4 10.51 3.41
2 8 4 8.93 5.03
-2 -8 5 4.96 2.56
2 -8 -5 0.96 2.27
2 -8 -5 -0.96 1.89
2 -8 -6 144.93 14.55
2 -8 -6 118.47 14.06
2 8 6 143.68 17.36
-2 -8 6 150.92 14.7
2 -8 -7 94.54 11.11
2 -8 -7 93.86 8.69
2 8 7 92.21 9.23
2 -8 -7 119.3 11.55
-2 -8 7 117.38 11.71
2 8 7 88.28 13.15
2 -8 -8 77.92 9.07
2 -8 -8 65.83 6.34
2 8 8 66.65 6.93
2 -8 -8 73.36 8.88
-2 -8 8 63.17 8.82
2 8 9 18.14 2.9
2 -8 -9 16.93 2.35
-2 -8 9 23.19 4.65
2 -8 -9 18.51 4.16
2 -8 -9 12.88 3.93
2 -8 -10 3.07 1.2
2 8 10 2.59 1.58
-2 -8 10 5.71 3.07
2 -8 -10 2.11 2.49
2 -8 -10 -1.11 2.63
2 -8 -11 1.05 1.19
2 8 11 0.88 1.58
2 -8 -11 -1.08 2.43
-2 -8 11 3.54 2.92
2 -8 -11 -1.16 2.29
2 -8 -12 52.25 5.11
2 8 12 50.29 5.75
2 -8 -12 49.18 7.37
-2 -8 12 50.14 7.59
2 -8 -12 45.86 7.46
2 8 13 13.97 2.7
2 -8 -13 11.44 1.95
2 -8 -13 10.38 3.46
-2 -8 13 8.87 3.4
2 8 14 6.23 2.28
2 -8 -14 2.3 1.38
2 -8 -14 7.15 3.22
-2 -8 14 5.26 3.27
2 8 15 35.53 4.54
2 -8 -15 27.1 5.65
-2 -8 15 38.21 6.69
2 8 16 60.52 6.61
2 -8 -16 61.08 8.65
-2 -8 16 51.05 8.6
2 8 17 3.67 2.25
2 -8 -17 10.52 3.69
-2 -8 17 1.47 2.93
2 -8 -17 7.86 1.92
2 -8 -17 3.8 1.72
2 -8 -18 61.01 8.45
-2 -8 18 57.93 8.67
2 -8 -18 41.94 5.46
2 -8 -18 58.96 5.96
2 8 18 60.56 6.5
-2 -8 19 81.95 12.66
2 -8 -19 104.66 13.03
2 -8 -19 101.1 10.08
2 -8 -19 123.49 10.4
-2 -8 20 6.5 3.87
2 -8 -20 7.17 3.59
2 -8 -20 8.18 2.19
2 -8 -20 6.46 2.01
2 -8 -21 44.04 7.64
-2 -8 21 41.71 7.65
2 8 21 49.39 13.67
2 -8 -21 37.77 4.7
-2 -8 22 6.85 3.65
2 -8 -22 8.99 3.39
2 -8 -22 8.66 2.23
-2 8 -23 56.5 5.21
-2 -8 23 38.2 5.36
2 -8 -23 44.63 5.36
2 -8 -24 19.95 3.46
-2 8 -24 19.62 2.88
2 -8 -24 17.48 3.13
2 -8 -24 20.15 3.3
-2 -8 24 14.89 3.11
2 -8 -25 23.44 3.43
-2 8 -25 13.16 2.59
2 -8 -25 17.63 3.1
2 -8 -25 20.66 3.12
-2 -8 25 17 3.15
-2 8 -26 9.69 2.09
2 -8 -26 10.08 2.31
2 -8 -26 9.09 2.47
2 -8 -26 14.33 2.6
-2 -8 26 7.31 2.41
2 -8 -27 1.53 1.53
-2 8 -27 0.69 1.36
2 -8 -27 0.95 1.7
2 -8 -27 2.85 1.55
-2 -8 27 3.39 2.02
-2 8 -28 1.69 1.34
2 -8 -28 2.41 1.53
2 -8 -28 3.28 1.92
-2 -8 28 1.91 1.89
2 8 28 -2.66 2.58
2 -8 -28 0.72 1.47
2 -8 -29 2.25 1.54
2 -8 -29 1.83 1.71
-2 -8 29 2.33 2.03
2 8 29 -1.32 2.37
2 -8 -29 0.35 1.44
2 -8 -30 3.54 1.84
-2 -8 30 2.25 1.9
2 8 30 4.58 2.51
2 -8 -30 5.8 1.7
-2 -8 31 0.86 1.66
2 -8 -31 1.7 1.52
2 -8 -31 0.33 1.36
2 8 31 -0.64 2.19
-2 -8 32 -1.21 1.59
2 -8 -32 -0.8 1.61
2 -8 -32 1.25 1.42
2 8 32 -0.62 2.12
-2 -8 33 0.75 1.68
2 -8 -33 3.01 1.66
2 -8 -33 0.29 1.18
2 8 33 2.98 2.22
2 -8 -34 0.27 1.15
2 8 34 -2.26 1.83
-2 -8 34 -1.81 1.77
-2 -8 34 -1.71 1.46
2 8 35 1.05 1.72
2 -8 -35 1.76 1.07
-2 -8 35 2.26 1.59
-2 -8 35 4.26 1.63
2 -8 -36 2.27 1.06
2 8 36 2.9 1.91
-2 -8 36 0.84 1.36
-2 -8 36 0.27 1.27
2 -8 -37 3.23 0.99
2 8 37 4.34 1.79
-2 -8 37 2.69 1.22
2 -8 -38 1.3 1.05
-2 -8 38 0.54 0.92
2 -8 -39 0.34 0.75
-2 -9 -38 1.11 0.72
2 9 -38 1.95 0.66
-2 -9 -37 -0.57 0.89
2 -9 37 -0.19 0.94
2 9 -37 0.16 0.85
-2 -9 -37 -0.46 0.73
2 9 -37 -0.31 0.7
-2 -9 -36 -0.22 0.93
2 -9 36 1.85 1.19
2 9 -36 2.27 1.02
2 -9 36 -0.24 1.29
2 9 -36 2.73 0.98
-2 -9 -36 1.09 0.86
2 9 -35 -0.42 0.9
2 -9 35 -0.27 1.25
-2 -9 -35 0.98 1.05
2 -9 35 0.85 1.29
-2 -9 -35 1.45 0.93
2 -9 34 0.86 0.75
2 9 -34 4.74 1.22
2 -9 34 2.18 1.44
-2 -9 -34 1.63 1.24
2 -9 34 0.64 1.54
-2 -9 -34 2.67 1.18
2 -9 33 1 0.95
2 9 -33 2.1 1.22
2 -9 33 -0.35 1.56
-2 -9 -33 1.77 1.34
2 -9 33 -0.36 1.6
-2 -9 -33 0.55 1.07
2 -9 32 -0.28 1
2 -9 32 2.67 1.93
2 9 -32 1.71 1.36
-2 -9 -32 -0.32 1.38
2 -9 32 0.39 1.65
-2 -9 -32 -0.31 1.07
2 -9 31 4.11 2.02
2 9 -31 1.53 1.28
2 -9 31 3.08 1.31
-2 -9 -31 2.01 1.36
2 -9 31 1.69 1.81
-2 -9 -31 0.33 1.28
2 -9 30 0.44 2.01
2 9 -30 0.98 1.38
2 -9 30 -0.33 1.14
-2 -9 -30 1.06 1.34
2 -9 30 4.5 2.17
-2 9 30 3.05 2.62
-2 -9 -30 0.36 1.3
2 -9 29 7.35 2.45
2 9 -29 7.56 1.81
2 -9 29 6.68 1.7
-2 -9 -29 4.02 1.69
2 -9 29 6.14 2.32
-2 -9 -29 7.9 1.95
2 -9 28 -0.48 2.01
2 -9 28 1.48 1.38
2 9 -28 0.36 1.22
2 -9 28 1.1 1.39
-2 -9 -28 0.38 1.4
2 -9 28 -0.49 2.07
-2 -9 -28 0.79 1.21
2 -9 27 2.95 2.18
2 -9 27 1.17 1.18
2 9 -27 3.7 1.69
-2 -9 -27 4.99 1.71
-2 -9 -27 2.02 1.49
2 -9 27 -0.5 2.2
2 -9 27 5.66 1.68
2 -9 26 1.54 1.62
2 -9 26 -2.01 2.21
2 -9 26 -0.4 1.2
-2 -9 -26 -0.39 1.45
2 -9 26 1.06 1.85
2 -9 26 0.51 2.1
-2 -9 -26 1.24 1.38
2 -9 25 -0.39 1.33
2 -9 25 3.04 2.14
2 -9 25 2.06 1.48
2 -9 25 2.17 1.86
-2 -9 -25 2.75 1.64
2 -9 25 5.71 2.23
-2 -9 -25 1.25 1.56
2 -9 24 17.31 2.85
2 -9 24 21.39 3.66
2 -9 24 26.96 3.83
-2 -9 -24 18.06 2.96
2 -9 24 14.58 3.11
-2 -9 -24 21.23 3.07
2 -9 23 18.64 2.88
2 -9 23 21.86 3.61
2 -9 23 20.54 3.63
2 -9 23 19.7 3.57
-2 -9 -23 18.99 3.06
2 -9 22 10.07 2.16
2 -9 22 8.07 2.54
2 -9 22 11.13 2.65
2 -9 22 4.62 2.28
-2 -9 -22 9.76 2.09
2 -9 21 102.35 8.29
2 -9 21 68.3 8.3
2 -9 21 93.2 9.03
2 -9 21 78.84 8.56
-2 -9 -21 78.35 8.12
2 -9 20 164.95 20.11
2 -9 20 150.58 15.8
2 -9 20 177.16 15.48
2 -9 20 181.15 16.24
2 -9 20 194.28 16.2
-2 -9 -20 179.95 15.62
2 -9 19 107.56 15.15
-2 -9 -19 110.75 13.72
-2 -9 -19 120.82 11.02
2 -9 19 117.84 11.56
2 9 -19 116.91 11.25
2 9 -19 115.02 12.13
2 -9 19 118.9 11.07
2 -9 19 144.25 12.08
2 -9 19 118.65 11.64
-2 -9 -19 134.25 11.34
-2 -9 -18 71.89 10.59
2 -9 18 102.86 13.2
-2 -9 -18 88.51 8.31
2 -9 18 88.89 8.91
2 9 -18 92.64 8.63
2 9 -18 74.65 9.22
2 -9 18 97.33 8.43
2 -9 18 80.46 8.99
2 -9 18 82.1 8.82
-2 -9 -18 95.24 8.52
-2 -9 -17 9.76 3.74
2 -9 17 21.01 6.04
2 -9 17 22.46 3.51
-2 -9 -17 19.38 2.7
2 9 -17 20.36 3.06
2 9 -17 17.78 3.61
2 -9 17 17.67 2.73
2 -9 17 18.98 3.35
2 -9 17 21.56 3.43
-2 -9 -17 20.91 2.95
2 9 -16 44.84 5.39
-2 -9 -16 35.34 6.06
2 -9 16 23.72 6.14
2 -9 16 29.92 4.39
2 9 -16 31.09 4.11
2 9 -16 39.55 5.13
2 -9 16 28.94 4.48
2 -9 16 32.88 4.45
-2 -9 -16 32.01 3.77
-2 -9 -16 40.11 4.16
-2 -9 -15 7.95 2.93
2 -9 15 8.2 4.32
2 -9 15 6.95 2.52
2 9 -15 12.33 2.29
2 9 -15 11.55 2.98
2 -9 15 10.11 2.55
2 -9 15 10.77 2.54
-2 -9 -15 11.29 2.19
2 9 -14 -2.76 4.12
-2 -9 -14 1.09 2
2 -9 14 1.58 3.34
2 -9 14 0.42 1.94
2 9 -14 1.53 1.37
2 9 -14 1.35 2.2
2 -9 14 0.99 1.92
2 -9 14 0.42 1.76
-2 -9 -14 2.9 1.42
-2 -9 -13 45.26 6.68
2 9 -13 29.84 8.56
2 -9 13 45.72 7.89
2 -9 13 43.4 4.49
2 9 -13 41.67 5.66
2 9 -12 21.42 4.02
2 -9 12 20.53 5.4
-2 -9 -12 28.34 4.84
2 9 -12 25.39 4.39
2 -9 12 26.26 3.04
2 9 -11 26.58 4.28
-2 -9 -11 20.46 4.46
2 -9 11 25.32 5.71
2 -9 11 30.86 3.31
2 9 -11 26.51 4.44
2 -9 11 30.41 3.86
2 9 -10 20.9 3.63
-2 -9 -10 18.75 3.93
2 -9 10 13.51 4.18
2 9 -10 21.03 3.71
2 -9 10 17.8 3
2 -9 10 18.16 2.49
2 9 -9 60.87 6.98
-2 -9 -9 56 7.62
2 -9 9 53.1 8.65
2 9 -9 66.44 7.32
2 -9 9 57.45 6.16
2 -9 9 61.49 5.81
2 9 -8 107.88 10.61
-2 -9 -8 95.86 11.24
2 -9 8 112.9 12.63
2 -9 8 95.27 9.67
2 -9 8 112.84 9.44
2 9 -8 103.28 10.71
2 9 -7 87.41 8.51
2 -9 7 74.94 9.91
2 -9 7 75.96 7.56
2 9 -7 76.77 8.48
2 -9 7 77.09 7.17
2 9 -6 19.13 3.36
2 -9 6 14.99 4.21
2 -9 6 15.92 4.32
2 -9 6 20.47 2.39
2 -9 6 15.61 2.63
2 9 -5 9.83 2.61
2 -9 5 3.65 2.92
2 -9 5 4.36 2.5
2 -9 5 6.62 1.77
2 -9 5 7.78 1.43
2 9 -4 11.55 2.87
2 -9 4 10.67 3.88
2 -9 4 9.43 3.28
2 9 -4 8.93 4.81
2 -9 4 14.54 2.34
2 -9 4 12.67 1.78
2 9 -3 15.02 3.06
2 -9 3 20.84 4.46
2 -9 3 11.08 3.2
2 -9 3 11.69 2.2
2 9 -2 5.21 2.24
2 9 -2 6.48 4.57
2 -9 2 3.88 2.44
2 -9 2 9.09 3.72
2 9 -1 36.58 4.74
2 9 -1 31.91 7.89
2 -9 1 26.11 5.03
2 -9 1 34.64 6.12
2 9 0 25.23 7.26
2 -9 0 21.56 4.28
2 -9 0 24.28 4.95
2 9 1 52.08 9.72
2 -9 -1 42.62 6.32
2 -9 -1 52.48 7.35
2 -9 -2 6.75 2.61
2 -9 -2 2.18 2.45
2 9 2 2.09 3.83
2 -9 -3 16.6 3.78
2 -9 -3 14.82 3.48
2 9 3 18.72 6.14
2 -9 -3 19.57 4.54
2 9 3 13.41 2.71
2 -9 -4 13.9 3.36
-2 -9 4 13.23 4.05
2 -9 -4 15.35 3.21
2 -9 -4 14.18 3.84
2 9 4 12.47 6.07
2 9 4 10.77 2.39
2 -9 -4 9.76 1.84
2 -9 -5 7.09 2.76
2 -9 -5 7.17 2.55
-2 -9 5 -1.12 2.54
2 -9 -5 12.08 3.5
2 9 5 8.41 4.97
2 9 5 4.97 1.92
2 -9 -5 6.23 1.48
2 -9 -6 17.65 4.06
-2 -9 6 14.81 3.9
2 9 6 14.78 5.81
2 -9 -6 13.31 3.81
2 9 6 12.33 2.73
2 -9 -6 17.12 2.33
2 -9 -7 86.7 9.82
-2 -9 7 74.41 9.65
2 9 7 44.68 10.21
2 -9 -7 59.72 8.8
2 -9 -7 78.75 6.85
2 9 7 67.96 7.38
2 -9 -8 99.85 11.86
2 -9 -8 103.13 12.04
-2 -9 8 113.26 12.45
2 9 8 121.35 15.64
2 -9 -8 102.88 9.32
2 9 8 97.51 9.95
2 9 9 54.91 10.68
-2 -9 9 58.71 8.48
2 -9 -9 51.46 8.09
2 -9 -9 64.65 8.54
2 -9 -9 64.64 5.89
2 9 9 52.49 6.36
-2 -9 10 10.06 4.06
2 -9 -10 15.55 4.54
2 -9 -10 17.56 4.37
2 9 10 17 3
-2 -9 11 28.44 5.88
2 -9 -11 38.01 6.05
2 -9 -11 20.58 4.94
2 9 11 26.78 3.99
2 -9 -12 20.13 4.84
-2 -9 12 31.93 5.97
2 -9 -12 28.91 5.6
2 9 12 23.77 3.81
2 -9 -13 34.86 6.92
-2 -9 13 43.81 7.44
2 -9 -13 53.4 7.74
2 9 13 48.66 5.61
2 -9 -14 1.33 2.97
2 -9 -14 -2.71 2.26
2 -9 -14 -0.31 1.26
2 9 14 3.17 1.93
2 -9 -15 9.43 1.91
2 -9 -15 7.96 1.77
2 9 15 7.04 2.39
-2 -9 15 4.37 3.15
2 -9 -15 5.61 3.21
2 -9 -15 10.79 2.31
2 -9 -16 32.72 4.04
2 -9 -16 30.02 4
2 9 16 38.87 4.98
2 -9 -16 36.36 6.7
-2 -9 16 46.55 7.53
2 -9 -16 39.26 6.83
2 -9 -16 35.31 4.17
2 -9 -16 34.93 4.38
2 -9 -17 16.43 2.64
2 -9 -17 16.12 2.59
2 -9 -17 14.34 4.23
2 -9 -17 9.03 3.8
2 -9 -17 17.19 3.03
2 -9 -17 20.45 2.94
2 9 17 18.18 3.53
2 -9 -18 84.58 8.29
2 9 18 102.99 9.36
2 -9 -18 88.08 11.52
-2 -9 18 74.78 11.3
2 -9 -18 74.85 8.29
2 -9 -18 96.53 8.81
2 9 19 139.37 12.27
2 -9 -19 131.98 14.99
-2 -9 19 88.13 14
2 -9 -19 115.99 11.36
2 -9 -19 127.88 11.6
2 9 20 179.65 16.49
2 -9 -20 169.8 19.26
-2 -9 20 146.82 19.14
2 -9 -20 165.07 15.87
2 -9 -20 206.32 16.35
2 -9 -21 92.27 8.64
2 -9 -21 74.08 8.32
2 9 21 90.76 9.13
2 -9 -22 8.82 2.28
2 9 22 6.33 2.75
2 -9 -23 19.74 3.06
2 -9 -23 15.13 2.63
2 -9 -24 24.86 3.66
2 -9 -24 21.34 3.28
2 -9 -24 15.53 2.77
2 9 24 24.1 4.13
2 -9 -25 3.39 1.85
-2 -9 25 2.26 1.79
2 -9 -25 0.95 1.47
2 -9 -25 4.36 2.08
2 9 25 -0.66 1.97
2 -9 -25 4.79 1.73
2 -9 -26 2.18 1.91
-2 -9 26 0.45 1.74
2 -9 -26 -0.48 1.59
2 -9 -26 -0.47 1.53
2 -9 -26 -0.73 1.65
2 9 26 0.66 1.97
2 -9 -27 2.08 1.75
-2 -9 27 2.2 1.69
2 -9 -27 4.67 1.89
2 -9 -27 0.46 1.52
2 -9 -27 3.95 1.5
2 9 27 2.63 2.31
2 -9 -28 -0.98 1.59
-2 -9 28 0.43 1.66
2 -9 -28 2.26 1.79
2 -9 -28 1.05 1.36
2 9 28 -0.65 1.94
2 -9 -29 3.17 1.61
-2 -9 29 4.59 2.02
-2 -9 29 2.48 1.88
2 -9 -29 3.94 1.81
2 -9 -29 3.05 1.74
2 9 29 5.77 2.41
2 -9 -30 2.06 1.37
-2 -9 30 -1.31 2
-2 -9 30 -2.37 1.71
2 -9 -30 1.68 1.56
2 -9 -30 0.65 1.31
2 9 30 -0.63 2.33
-2 -9 31 1.22 1.83
-2 -9 31 4.07 1.77
2 -9 -31 1.19 1.57
2 -9 -31 2.47 1.41
2 9 31 -0.61 2.07
-2 -9 32 -0.75 1.84
-2 -9 32 -1.03 1.6
2 -9 -32 0.37 1.44
2 -9 -32 0.29 1.13
2 9 32 -0.58 1.88
-2 -9 33 0.94 1.42
-2 -9 33 1.03 1.53
2 -9 -33 0.69 1.5
2 9 33 0.55 1.73
2 -9 -33 0.54 1.14
-2 -9 34 0.61 1.52
-2 -9 34 4.46 1.63
2 -9 -34 4.09 1.6
2 -9 -34 3.97 1.33
2 9 34 4.6 2.14
-2 -9 35 2.66 1.4
-2 -9 35 0.24 1.2
2 -9 -35 1.13 1.08
2 9 35 1.87 1.74
2 -9 -35 0.67 0.92
-2 -9 35 1.13 0.7
2 -9 -36 1.6 0.89
-2 -9 36 1.62 1.07
2 -9 -38 0.18 0.85
-2 -10 -37 0.45 0.72
2 10 -37 0.25 0.57
-2 -10 -36 0.73 0.9
2 -10 36 1.32 0.86
2 -10 36 0.59 0.93
2 10 -36 0.26 0.72
2 10 -36 0.61 0.73
-2 -10 -35 0.68 0.84
2 10 -35 0.55 0.84
2 -10 35 -0.83 1.11
-2 -10 -35 0.84 0.95
2 -10 35 -0.48 1.19
2 10 -35 0.64 0.79
-2 -10 -35 0.18 0.83
2 -10 34 4.65 0.99
2 10 -34 2.29 1.08
2 -10 34 3.73 1.37
-2 -10 -34 3.55 1.24
2 10 -34 3.21 1.07
2 -10 34 1.38 1.42
-2 -10 -34 2.84 1.06
2 -10 33 3.05 0.99
2 10 -33 2.58 1.1
2 -10 33 1.43 1.36
-2 -10 -33 1.57 1.2
2 -10 33 0.94 1.48
-2 -10 -33 2.53 1.08
2 -10 32 -0.25 0.92
2 10 -32 0.52 1.02
2 -10 32 0.32 1.47
-2 -10 -32 0.86 1.26
2 -10 32 -0.69 1.68
-2 -10 -32 0.57 1.04
2 -10 31 -0.83 1.05
2 -10 31 1.06 1.6
2 10 -31 0.56 1.11
-2 -10 -31 0.61 1.31
2 -10 31 -1.52 1.81
-2 -10 -31 -0.31 1.17
2 -10 30 1.53 1.78
2 10 -30 0.6 1.24
2 -10 30 0.6 1.1
-2 -10 -30 0.98 1.24
2 -10 30 1.63 1.9
-2 -10 -30 1.7 1.39
2 -10 29 0.82 1.72
2 10 -29 0.32 1.27
2 -10 29 0.64 1.12
-2 -10 -29 -0.69 1.45
2 -10 29 0.87 1.89
-2 -10 -29 -0.36 1.3
2 -10 28 7.76 2.44
2 -10 28 12.08 2.12
2 10 -28 9.48 1.97
2 -10 28 9.15 1.89
-2 -10 -28 9.65 2.16
2 -10 28 8.2 2.49
-2 -10 -28 8.05 1.98
2 -10 27 0.9 1.81
2 -10 27 0.74 1.2
2 10 -27 -0.35 1.26
2 -10 27 -0.35 1.37
-2 -10 -27 -0.37 1.51
2 -10 27 1.42 1.97
-2 -10 -27 0.4 1.36
2 -10 26 -0.93 1.9
2 -10 26 1.16 1.53
2 10 -26 0.37 1.32
2 -10 26 2.54 1.46
-2 -10 -26 3.03 1.74
2 -10 26 0.49 1.97
-2 -10 -26 4.11 1.57
2 -10 25 0.48 1.95
2 -10 25 0.8 1.34
2 10 -25 0.75 1.41
2 -10 25 1.48 1.38
-2 -10 -25 -0.39 1.38
2 -10 25 -0.5 1.9
-2 -10 -25 1.26 1.56
2 -10 24 2.46 1.49
2 -10 24 3.88 2.24
2 10 -24 2.31 1.57
2 -10 24 3.73 1.55
-2 -10 -24 2.73 1.67
2 -10 24 5.05 2.37
-2 -10 -24 3.81 1.72
-2 -10 -23 7.97 1.84
2 -10 23 12.73 2.84
2 -10 23 12.34 2.3
2 10 -23 10.99 2.21
2 -10 23 13.22 3.04
-2 -10 -23 11.08 2.43
2 -10 22 19.66 3.5
-2 -10 -22 23.66 3.02
2 -10 22 20.09 3.08
2 10 -22 27.83 3.46
2 -10 22 20.32 3.65
-2 -10 -22 24.56 3.4
-2 -10 -21 14.71 2.41
2 -10 21 14.72 3.14
2 -10 21 17.26 2.69
2 10 -21 14.04 2.75
2 -10 21 18.69 3.3
-2 -10 -21 22.57 3.02
-2 -10 -20 13.79 2.29
2 -10 20 20.49 3.29
2 -10 20 13.74 2.47
2 10 -20 11.7 2.49
2 -10 20 9.49 2.82
-2 -10 -20 12.32 2.43
-2 -10 -19 26.3 3.11
2 -10 19 25.1 3.6
2 10 -19 19.42 3.02
2 10 -19 17.13 3.48
2 -10 19 20.21 2.96
2 -10 19 17.73 3.35
-2 -10 -19 15.69 2.64
-2 -10 -19 25.71 3.3
-2 -10 -18 49.85 5.33
2 -10 18 44.29 5.84
2 10 -18 47.38 5.47
2 -10 18 45.09 8.53
-2 -10 -18 49.26 5.25
-2 -10 -18 56.82 5.67
2 -10 18 52.13 6
2 10 -18 49.14 6.31
2 -10 18 54.78 5.43
2 10 -17 45.33 6.14
-2 -10 -17 49.05 5.11
2 -10 17 46.37 5.63
2 -10 17 44.06 8.36
2 -10 17 37.83 5.43
-2 -10 -17 50.18 5.06
-2 -10 -17 52.38 5.34
2 10 -16 17.53 3.88
2 -10 16 22.06 3.57
2 -10 16 22.31 5.84
2 -10 16 24.04 3.59
-2 -10 -16 17.26 2.8
-2 -10 -16 22.3 3.09
2 10 -15 14.79 3.22
2 -10 15 14.89 2.86
2 -10 15 13.83 2.28
2 -10 15 8.09 2.71
2 -10 15 10.03 4.1
2 -10 15 14.9 2.94
-2 -10 -15 15.18 2.35
-2 -10 -15 17.7 2.55
2 -10 14 17.24 2.54
2 10 -14 26.14 4.2
2 -10 14 14.95 3.03
2 10 -14 14.8 7.11
2 -10 14 14.59 4.87
2 -10 14 14.5 3.13
-2 -10 -14 15.27 2.42
-2 -10 -14 18.63 2.67
2 10 -13 -0.71 2.17
2 -10 13 1.53 1.27
2 -10 13 1.29 1.84
2 -10 13 3.14 2.87
2 10 -13 5.85 5.34
2 -10 13 2.14 2.05
-2 -10 -13 -0.31 1.19
2 10 -12 8.6 2.85
2 10 -12 11.31 2.95
2 -10 12 6.86 1.68
2 -10 12 10.9 2.46
2 -10 12 10.64 3.97
2 10 -12 2.88 5.3
2 -10 12 3.76 1.96
-2 -10 -12 7.82 1.76
2 10 -11 9.88 2.96
2 -10 11 13.38 2.06
2 -10 11 6.96 2.26
2 10 -11 5.67 5.25
2 -10 11 16.15 4.6
2 -10 11 10.16 2.57
2 10 -11 12.45 3.1
2 -10 10 21.2 4.98
2 10 -10 16.7 6.67
2 10 -10 16.91 3.26
2 -10 10 15.34 2.31
2 10 -10 9.85 2.98
2 -10 9 8.17 3.43
2 10 -9 9.05 2.88
2 -10 9 11.32 2.27
2 10 -9 7.02 2.79
2 -10 9 6.1 1.55
2 -10 8 10.49 3.84
2 10 -8 14.78 3.29
2 -10 8 18.15 2.27
2 10 -8 14.68 3.42
2 -10 8 11.43 2.41
2 -10 7 5.05 3.31
2 10 -7 8.33 2.63
2 10 -7 8.35 2.75
2 -10 7 6.36 1.53
2 -10 7 5.58 1.91
2 -10 6 3.64 2.74
2 10 -6 4.47 2.59
2 -10 6 5.16 1.44
2 -10 6 4.36 1.62
2 -10 5 4.02 2.92
2 10 -5 8.3 2.62
2 -10 5 7.82 2.03
2 -10 5 10.53 1.71
2 -10 4 11.8 4.04
2 -10 4 18.11 4.09
2 10 -4 13.42 3.19
2 -10 4 13.92 2.36
2 -10 4 11.4 1.84
2 -10 3 45.06 7.59
2 -10 3 42.68 6.58
2 10 -3 47.99 6.05
2 -10 3 42.35 4.84
2 -10 3 46.44 4.52
2 -10 2 31.68 5.91
2 -10 2 36.71 6.77
2 10 -2 46.22 5.61
2 -10 2 39.64 4.02
2 10 -1 19.51 6.68
2 -10 1 12.3 3.56
2 -10 1 22.5 4.74
2 10 -1 10.31 3.08
2 -10 1 17.1 2.06
2 10 0 2.42 4.06
2 -10 0 4.98 2.51
2 -10 0 8.67 3.73
2 10 0 6.48 2.7
2 -10 0 6.7 1.29
2 -10 -1 14.54 3.45
2 -10 -1 13.55 4.22
2 10 1 8.48 2.8
2 10 2 33.43 8.84
2 -10 -2 42.55 6.19
2 -10 -2 45.44 7.2
2 10 2 44.67 5.76
-2 10 -2 39.26 5.74
2 10 3 45.66 9.88
-2 -10 3 40.56 7.03
2 -10 -3 43.01 7.26
-2 10 -3 43.71 5.95
2 10 3 56.3 6.36
-2 -10 4 17.36 4.57
2 -10 -4 9.88 3.62
2 10 4 19.19 7.02
2 10 4 11.36 3.03
-2 10 -4 16.77 3.39
-2 -10 5 6.27 3.16
2 -10 -5 8.71 3.52
2 -10 -5 5.27 2.9
-2 10 -5 10.91 2.75
2 10 5 14.18 3.12
2 10 5 8.71 2.34
-2 -10 6 8.89 3.42
2 -10 -6 5.03 3.25
2 10 6 7.3 6.02
2 10 6 6.82 2.88
2 -10 -6 -1.08 2.79
2 10 6 3.61 2.08
-2 -10 7 7.75 3.37
2 -10 -7 11.46 4.06
2 10 7 2.45 4.5
2 10 7 11.05 3.09
2 -10 -7 1.11 2.09
2 10 7 9.39 2.51
-2 -10 8 18.45 4.7
2 10 8 12.43 6.22
2 -10 -8 11.63 4.3
2 10 8 11.89 3.26
2 -10 -8 18.21 3.91
2 10 8 7.4 2.35
-2 -10 9 9.41 3.65
2 10 9 2.51 5.63
2 -10 -9 7.89 3.44
2 -10 -9 10.55 3.53
2 10 9 3.55 2.47
2 10 9 5.35 2.28
-2 -10 10 16.72 2.95
-2 -10 10 17.87 4.75
2 10 10 15.31 6.15
2 -10 -10 13.42 4.31
2 -10 -10 14.52 4.03
2 10 10 14.68 3.18
2 -10 -11 8.81 1.9
-2 -10 11 9.45 2.5
2 10 11 7.75 4.79
-2 -10 11 21.07 4.75
2 -10 -11 12.33 4.16
2 -10 -11 7.49 3.19
2 10 11 10.49 2.6
2 -10 -12 4.14 1.47
2 -10 -12 6.07 1.6
-2 -10 12 7.61 2.24
2 10 12 10.55 5.92
-2 -10 12 11.49 3.74
2 -10 -12 5.6 3.65
2 -10 -12 6.45 3.23
2 -10 -12 5.63 2.02
2 10 12 6.18 2.56
2 -10 -13 5.72 3.02
-2 -10 13 -1.47 2.68
2 -10 -13 -1.33 2.43
2 -10 -13 1.33 1.48
2 10 13 5.14 2.13
2 -10 -13 1.06 1.22
2 -10 -13 2.92 1.42
2 -10 -14 17.25 2.93
2 10 14 19.77 3.44
2 -10 -14 10.22 4.43
-2 -10 14 13.53 4.41
2 -10 -14 13.73 4.43
2 -10 -14 15.8 2.56
2 -10 -14 18.49 2.76
2 -10 -14 18.13 2.65
2 10 15 13.03 3.16
2 -10 -15 15.21 2.41
2 -10 -15 13.06 2.32
2 -10 -15 16.4 4.71
-2 -10 15 12.31 4.58
2 -10 -15 9.89 3.66
2 -10 -15 10.72 2.26
2 -10 -15 19.47 2.89
2 10 16 16.86 3.55
2 -10 -16 17.81 2.84
2 -10 -16 17.54 2.86
2 -10 -16 25.97 3.55
2 -10 -16 19.11 2.88
2 -10 -16 21.28 5.53
-2 -10 16 12.6 4.5
2 -10 -16 20.38 4.97
2 -10 -17 47.95 7.92
-2 -10 17 54.75 8.52
2 -10 -17 40.41 7.39
2 -10 -17 48.97 5.09
2 10 17 55.77 6.11
2 -10 -17 41.75 4.94
2 -10 -17 44.17 5.04
-2 -10 17 37.25 5.35
2 -10 -17 42.22 5.08
2 -10 -17 52.8 5.62
2 -10 -18 59.72 8.8
-2 -10 18 37.76 7.87
2 -10 -18 51.52 5.53
-2 -10 18 47.59 5.87
2 -10 -18 59.85 6.04
2 -10 -18 46.13 5.56
2 -10 -18 51.47 5.44
2 10 18 52.36 6.35
-2 -10 19 21.17 3.45
2 -10 -19 21.57 3.16
2 -10 -19 15.25 3.04
2 -10 -19 24.2 3.24
2 10 19 18.36 3.65
2 -10 -20 15.3 2.87
2 -10 -20 20.32 3.11
2 -10 -20 15.54 2.7
2 10 20 17.33 3.42
-2 -10 21 13.98 3.2
2 -10 -21 20.38 3.03
2 -10 -21 12.81 2.54
2 -10 -21 11.16 2.28
2 10 21 18.15 3.58
-2 -10 22 14.98 3.38
2 -10 -22 23.64 3.46
2 -10 -22 30.31 3.88
2 10 22 26.82 4.19
2 -10 -22 23.47 3.29
2 -10 -23 12.02 2.78
-2 -10 23 2.98 2.24
2 -10 -23 7.91 2.17
2 -10 -23 11.14 2.15
2 10 23 11.19 3.02
2 -10 -24 1.76 1.72
-2 -10 24 0.49 1.98
2 -10 -24 6.98 1.98
2 -10 -24 2.95 1.55
2 10 24 5.93 2.83
2 -10 -25 1.71 1.95
-2 -10 25 0.48 1.86
2 -10 -25 0.92 1.46
2 -10 -25 -0.36 1.43
2 10 25 -2.63 2.35
2 -10 -26 1.09 1.68
-2 -10 26 1.87 1.98
2 -10 -26 1.81 1.55
2 -10 -26 2.8 2.04
2 -10 -26 2.49 1.36
2 10 26 -0.65 2.18
2 -10 -27 1.03 1.63
-2 -10 27 -0.78 1.43
-2 -10 27 -0.45 1.99
2 -10 -27 -0.9 1.69
2 -10 -27 -1.32 1.68
2 -10 -27 1.73 1.41
2 10 27 -1.93 2.35
2 -10 -28 10.58 2.45
-2 -10 28 8.64 2.36
-2 -10 28 6.38 1.94
2 -10 -28 9.36 2.14
2 10 28 8.19 2.66
2 -10 -28 8.68 1.97
2 -10 -29 -0.88 1.39
-2 -10 29 -1.22 1.8
-2 -10 29 1.43 1.55
2 -10 -29 1.22 1.61
2 -10 -29 0.32 1.24
2 10 29 -0.61 1.99
2 -10 -30 1.19 1.19
-2 -10 30 0.76 1.84
-2 -10 30 2 1.5
2 -10 -30 -0.38 1.32
2 -10 -30 2.42 1.34
2 10 30 2.94 1.86
2 -10 -31 0.35 1.19
-2 -10 31 1.54 1.41
-2 -10 31 -0.35 1.68
2 -10 -31 -1.08 1.52
2 -10 -31 -1.99 1.34
2 10 31 1.68 1.96
2 -10 -32 0.59 1.19
-2 -10 32 0.32 1.54
-2 -10 32 0.28 1.33
2 -10 -32 1.66 1.38
2 10 32 2.64 2.08
2 -10 -32 0.79 1.06
-2 -10 33 0.74 1.12
-2 -10 33 2.55 1.51
2 -10 -33 2.42 1.4
2 10 33 1.46 1.67
2 -10 -33 0.97 1.07
-2 -10 34 3.43 1.36
2 -10 -34 3.27 1.3
2 10 34 0.89 1.6
2 -10 -34 3.06 1.08
-2 -10 34 2.34 0.78
2 -10 -35 0.58 0.79
2 -10 -37 -0.37 0.86
-2 -11 -36 0.41 0.6
-2 11 36 -1.01 1.45
2 11 -36 0.36 0.56
-2 -11 -35 0.5 0.75
-2 11 35 1.18 1.46
2 -11 35 0.56 0.98
2 11 -35 0.15 0.7
-2 -11 -34 2.53 0.92
-2 11 34 2.18 1.69
-2 -11 -34 1.11 0.82
2 -11 34 2.94 1.29
2 11 -34 0.88 0.83
2 -11 33 0.18 0.71
2 11 -33 0.4 0.93
2 -11 33 0.44 1.16
-2 -11 -33 -0.66 1.02
2 -11 33 -1.84 1.25
-2 -11 -33 0.88 0.92
2 -11 32 0.43 0.79
2 11 -32 -0.68 0.94
2 -11 32 1.53 1.24
-2 -11 -32 0.25 1.04
2 -11 32 -1.49 1.58
-2 -11 -32 1.02 0.97
2 -11 31 3.35 1.13
2 11 -31 2.25 1.26
2 -11 31 7.5 1.79
-2 -11 -31 2.43 1.28
2 -11 31 4.29 1.87
-2 -11 -31 6.57 1.55
2 -11 30 2.9 1.13
2 -11 30 1.92 1.57
2 11 -30 1.64 1.22
-2 -11 -30 2.62 1.44
2 -11 30 5.04 1.89
-2 -11 -30 1.26 1.16
2 -11 29 0.35 1.66
2 11 -29 0.29 1.24
2 -11 29 0.57 1
-2 -11 -29 0.93 1.23
2 -11 29 1.17 1.71
-2 -11 -29 0.34 1.27
2 -11 28 7.86 1.87
2 -11 28 9.36 2.36
2 11 -28 10 2.01
2 -11 28 11.32 1.92
-2 -11 -28 8.22 2
2 -11 28 8.68 2.35
-2 -11 -28 9.8 2.08
2 -11 27 1.99 1.76
2 -11 27 6.13 1.66
2 11 -27 3.3 1.62
2 -11 27 5.17 1.56
-2 -11 -27 4.82 1.75
2 -11 27 3.05 2.05
-2 -11 -27 2.3 1.51
2 -11 26 1.09 1.28
2 -11 26 2.5 1.98
2 11 -26 4.15 1.51
2 -11 26 1.69 1.37
-2 -11 -26 2.5 1.67
2 -11 26 2.72 2.17
-2 -11 -26 2.39 1.58
2 -11 25 8.01 1.96
2 -11 25 10.42 2.61
2 11 -25 8.63 1.94
-2 -11 -25 9.2 2.07
-2 -11 -25 9.46 2.22
2 -11 25 10.3 2.59
2 -11 25 12.89 2.22
2 -11 24 15.7 2.62
-2 -11 -24 20.6 2.63
2 -11 24 17.01 3.06
2 -11 24 18.22 2.83
-2 -11 -24 15.46 2.83
2 -11 24 12.95 3.01
-2 -11 -24 18.14 2.89
2 -11 23 6.15 1.92
-2 -11 -23 7.34 1.75
2 -11 23 6.52 1.81
2 -11 23 8.71 2.39
-2 -11 -23 5.37 1.96
2 -11 23 6.34 2.53
-2 -11 -23 9.82 2.21
2 -11 22 1.09 1.37
-2 -11 -22 2.32 1.36
2 -11 22 2.8 2.09
-2 -11 -22 3.43 1.45
2 -11 22 -0.42 1.39
2 -11 22 5.42 2.57
-2 -11 -22 1.29 1.7
2 -11 21 0.73 1.22
-2 -11 -21 0.35 1.14
2 -11 21 0.47 1.92
2 11 -21 0.29 1.1
2 -11 21 -0.99 2.12
-2 -11 -21 0.43 1.53
2 -11 20 66.26 6.94
-2 -11 -20 75.1 7.05
2 -11 20 75.7 7.59
-2 -11 -20 72.89 7.28
2 11 -20 62.37 6.71
2 -11 20 77.65 7.65
-2 -11 -19 19.93 3.21
2 -11 19 25.56 3.89
2 -11 19 30.51 4.14
-2 -11 -19 28.97 3.44
-2 -11 -19 28.96 3.71
2 11 -18 17.1 3.68
2 -11 18 23.11 3.61
-2 -11 -18 24.13 3.16
2 -11 18 24.39 3.72
-2 -11 -18 20.83 2.97
-2 -11 -18 21.03 3.09
2 -11 17 16.51 2.49
2 11 -17 11.84 2.93
2 -11 17 12.17 2.88
-2 -11 -17 12.5 2.32
2 -11 17 12.05 2.99
-2 -11 -17 15.47 2.34
-2 -11 -17 17.38 2.77
2 11 -16 10.7 3.06
2 -11 16 12.51 2.91
-2 -11 -16 12.17 2.31
2 -11 16 14.17 2.3
2 11 -16 14.15 3.22
2 -11 16 15.68 3.14
-2 -11 -16 13.07 2.36
-2 -11 -16 14.63 2.55
2 -11 15 16.01 2.95
2 -11 15 12.56 2.23
2 -11 15 10.57 2.6
2 11 -15 12.91 3.17
2 -11 15 17.73 3.08
-2 -11 -15 9.59 2
-2 -11 -15 14.33 2.49
2 -11 14 39.63 4.79
2 11 -14 37.88 4.51
2 -11 14 42.38 7.59
2 -11 14 36.62 4.22
2 -11 14 36.61 4.67
2 11 -14 29.01 4.94
2 -11 14 43.55 4.92
-2 -11 -14 34.36 4.19
-2 -11 -14 35.92 4.36
2 -11 13 7.09 2.43
2 11 -13 -0.83 1.87
2 11 -13 -3.11 4.64
2 -11 13 4.77 3.14
2 11 -13 3.66 2.56
2 -11 13 4.24 1.69
2 -11 13 3.6 2.07
-2 -11 -13 1.01 1.36
-2 -11 -13 3.7 1.54
2 11 -12 44.32 6.11
2 -11 12 43.11 5.34
2 11 -12 37.04 5.01
2 11 -12 49.41 10.68
2 -11 12 58.83 8.57
2 -11 12 50.84 4.89
2 11 -12 36.13 5.7
2 -11 12 48.91 5.39
-2 -11 -12 48.08 4.95
2 11 -11 21.71 3.89
2 -11 11 21.8 3.37
2 11 -11 17.87 3.09
2 11 -11 15.28 6.62
2 -11 11 9.03 3.86
2 11 -11 20.03 3.94
2 -11 11 18.47 2.64
2 -11 11 20.75 3.27
-2 -11 -11 20.25 2.76
2 11 -10 0.7 2.39
2 -11 10 0.42 1.91
2 11 -10 4.15 1.81
2 -11 10 1.46 2.67
2 11 -10 3.02 3.9
2 -11 10 3.38 1.38
2 11 -10 -0.74 2.23
2 -11 10 1.27 1.85
-2 -11 -10 0.64 1.18
2 11 -9 1.39 2.14
2 -11 9 2.88 2
2 11 -9 1.66 1.7
2 11 -9 2.98 5.44
2 -11 9 -1.41 2.36
2 -11 9 2.4 1.26
2 11 -9 0.75 2.23
2 -11 9 1.66 1.92
-2 -11 -9 3.17 1.58
-2 -11 -8 20.08 3
2 11 -8 19.81 3.33
2 11 -8 29.52 8.46
2 -11 8 21.89 5.26
2 -11 8 24.31 3.06
2 11 -8 32.22 4.83
2 -11 8 26.54 3.61
2 -11 8 24.55 3.57
2 11 -8 28.47 4.51
2 -11 7 28.12 4.01
2 11 -7 34.16 4.24
2 11 -7 32.03 9.1
2 -11 7 29.1 5.89
2 11 -7 26.27 5.06
2 -11 7 38.22 4.3
2 -11 7 39.37 3.91
2 11 -7 29.84 4.85
-2 -11 -7 36.01 3.95
2 -11 6 22.46 2.95
2 11 -6 12.72 2.68
2 -11 6 16.67 4.39
2 11 -6 15.04 3.68
2 -11 6 16.23 2.85
2 -11 6 16.94 2.41
2 11 -6 17.34 3.51
-2 -11 -6 18.79 2.61
2 -11 5 7.36 1.94
2 11 -5 8.19 2.14
2 -11 5 8.78 3.49
2 -11 5 3.73 2.68
2 -11 5 9.11 2.26
2 -11 5 5.11 1.46
2 11 -5 9.73 2.98
-2 -11 -5 6.13 1.72
2 -11 4 1.44 1.5
2 11 -4 3.27 1.86
2 -11 4 1.44 3.4
2 -11 4 -1.21 1.81
2 -11 4 2.08 1.14
2 -11 4 1.49 1.53
-2 -11 -4 2.14 1.55
2 11 -4 0.7 2.32
2 11 -3 17.93 2.89
2 -11 3 18.45 5.04
2 -11 3 7.04 3.44
2 -11 3 17.42 2.28
2 -11 3 17.27 2.83
-2 -11 -3 21.78 2.72
2 11 -3 14.66 3.45
2 11 -2 4.88 1.71
2 -11 2 3.43 2.12
-2 -11 -2 7.41 1.74
2 11 -2 7.01 2.84
2 -11 2 3.81 1.2
2 -11 2 3.26 1.6
2 -11 1 25.67 5.04
2 -11 1 19.43 5.25
-2 -11 -1 25.86 3.25
2 11 -1 21.15 4.15
2 -11 1 25.5 2.87
2 -11 0 4.14 3.57
-2 11 0 8.42 3.44
2 11 0 1.42 2.38
-2 -11 0 3.47 1.52
2 11 1 24.62 8.13
2 -11 -1 19.24 5.37
-2 -11 1 25.98 3.23
-2 11 -1 21.05 4.33
2 11 1 23.58 4.26
2 11 2 2.04 1.52
-2 -11 2 4.25 1.64
2 11 2 8.18 6.75
-2 -11 2 2.73 3.07
2 -11 -2 4.12 3.84
-2 -11 2 5.82 1.95
-2 11 -2 7.36 3.17
2 11 2 2.16 2.59
2 11 3 12.32 2.69
2 11 3 19.21 7.55
-2 -11 3 35.62 5.99
2 -11 -3 20.62 5.06
-2 -11 3 21.34 2.92
-2 -11 3 23.38 3.13
-2 11 -3 19.39 4.07
2 11 3 23.25 4.15
-2 -11 4 3.21 1.75
-2 11 -4 -0.7 2.39
2 11 4 -0.73 2.74
2 11 4 5.48 5.41
-2 -11 4 2.76 3.08
2 -11 -4 4.15 2.92
-2 -11 5 8.37 2.18
-2 11 -5 7.44 2.81
2 11 5 2.97 2.34
-2 -11 5 6.94 3.47
2 -11 -5 11.13 4.18
2 11 5 2.74 5.03
2 -11 -6 17.61 2.61
-2 -11 6 26.63 5.39
2 -11 -6 21.07 5.3
2 11 6 16.63 7.57
-2 -11 6 16.04 2.82
-2 11 -6 11.75 3.17
2 11 6 13.5 3.6
2 11 7 27.32 4.85
2 11 7 24.4 4.17
2 -11 -7 27.85 3.54
-2 -11 7 31.25 6.44
2 -11 -7 34.1 6.36
2 11 7 47.24 10.63
-2 -11 7 32.83 3.92
-2 -11 7 28.69 3.82
2 11 8 27.67 4.73
2 11 8 25.8 4.12
2 -11 -8 24.74 3.19
2 -11 -8 25.85 3.17
-2 -11 8 23.03 5.3
2 -11 -8 21.59 5.52
2 11 8 19.71 7.54
-2 -11 8 24.32 3.59
-2 -11 8 22.27 3.39
2 11 9 7.11 2.73
2 -11 -9 3.9 1.59
2 -11 -9 1.39 1.31
2 -11 -9 2.66 1.56
-2 -11 9 1.46 2.44
2 -11 -9 1.46 2.67
2 11 9 -2.83 4.22
-2 -11 9 1.61 1.78
2 11 9 0.78 2.4
2 11 10 -0.6 2.1
2 -11 -10 0.89 1.55
2 -11 -10 0.36 1.19
2 -11 -10 1.68 1.35
-2 -11 10 -1.48 2.71
2 11 10 -2.87 4.28
2 -11 -10 2.96 2.71
-2 -11 10 -2.07 1.82
2 11 10 -0.79 2.28
-2 -11 11 19.63 5.1
2 11 11 23.11 7.97
2 -11 -11 25.61 5.67
2 11 11 21.24 3.88
2 -11 -11 22.3 3.49
2 -11 -11 22.01 3.09
2 -11 -11 21.82 3.09
2 -11 -12 41.56 4.72
2 11 12 39.95 5.59
-2 -11 12 41.41 7.59
2 11 12 32.27 10.37
2 -11 -12 45.95 7.67
2 -11 -12 47.44 5.26
2 -11 -12 40.11 4.71
2 -11 -12 44.45 4.77
2 11 13 2.98 5.44
-2 -11 13 4.67 3.49
2 -11 -13 4.67 3.49
2 -11 -13 2.5 1.64
2 -11 -13 1.9 1.88
2 11 13 5.6 2.55
2 -11 -13 2.07 1.52
2 -11 -13 2.65 1.43
2 11 14 30.04 9.19
-2 -11 14 52.18 8.39
2 -11 -14 42.65 7.41
2 11 14 39.67 5.28
2 -11 -14 36.16 4.34
2 -11 -14 41.5 4.88
2 -11 -14 40.47 4.49
2 -11 -14 30.32 4.17
2 -11 -15 16.46 2.58
2 11 15 12.09 3.01
2 -11 -15 13.32 2.44
2 -11 -15 13.7 2.41
2 -11 -15 16.65 2.96
2 -11 -15 10.57 2.25
2 -11 -15 12.82 4.28
-2 -11 15 9.64 4.29
2 -11 -16 8.74 2.12
2 -11 -16 14.32 2.44
2 -11 -16 10.35 2.27
2 11 16 5.15 2.37
-2 -11 16 12.13 2.77
2 -11 -16 11.9 2.58
2 -11 -16 5.28 1.76
2 -11 -17 13.27 2.5
2 -11 -17 14.74 2.41
2 -11 -17 14.16 2.53
2 11 17 18.87 3.69
-2 -11 17 11.83 2.71
2 -11 -17 14.01 3.01
2 -11 -17 9.62 2.26
2 -11 -18 25.16 3.22
2 11 18 19.7 3.77
2 -11 -18 22.1 3.15
-2 -11 18 16.69 3.44
2 -11 -18 18.12 3.21
2 -11 -18 20.14 3.15
2 -11 -18 25.37 3.25
-2 -11 19 24.9 3.93
2 -11 -19 26.3 3.67
2 -11 -19 29.26 3.97
2 11 19 29.1 4.52
2 -11 -19 27.05 3.53
-2 -11 20 63.66 7.23
2 -11 -20 56 6.88
2 -11 -20 65.01 7.26
2 11 20 88.89 8.42
2 -11 -20 81.12 7.06
-2 -11 21 -0.95 2.07
2 -11 -21 3.5 1.79
2 -11 -21 3.14 1.61
2 -11 -21 1.5 1.45
2 11 21 0.66 2.33
2 -11 -22 3.06 2.29
-2 -11 22 1.41 1.93
2 -11 -22 2.25 1.69
2 -11 -22 4.95 1.89
2 11 22 0.66 2.17
2 -11 -22 2.59 1.62
2 -11 -23 4.78 2.18
-2 -11 23 4.16 2.14
2 -11 -23 5.37 1.88
2 -11 -23 6.82 2.19
2 11 23 4.62 2.73
2 -11 -23 6.21 1.8
2 -11 -24 24.35 3.72
-2 -11 24 19.42 3.41
2 -11 -24 17.22 3.06
2 11 24 15.04 3.59
2 -11 -24 20.79 2.93
2 -11 -25 12.79 2.7
-2 -11 25 12.25 2.56
2 -11 -25 7.79 2.75
2 11 25 3.22 2.62
2 -11 -25 11.53 2.29
2 -11 -26 2.11 1.89
-2 -11 26 5.03 2.01
2 -11 -26 2.52 1.78
2 11 26 -0.63 2.21
2 -11 -26 3.72 1.63
2 -11 -27 6.9 2.16
-2 -11 27 1.99 1.92
2 -11 -27 1.71 1.73
2 -11 -27 2.43 1.47
2 11 27 -0.61 2.11
2 -11 -27 6.5 1.61
2 -11 -28 12.71 2.48
-2 -11 28 10.14 2.43
2 -11 -28 9.62 2.18
2 -11 -28 11.77 2.13
2 11 28 10.66 2.9
2 -11 -29 -0.82 1.37
-2 -11 29 2.8 1.75
2 -11 -29 3.27 1.46
2 11 29 -1.7 2.07
2 -11 -29 1.76 1.2
2 -11 -30 4.38 1.47
-2 -11 30 1.6 1.5
2 -11 -30 -0.68 1.17
2 11 30 4.27 1.91
2 -11 -30 2.19 1.11
2 -11 -31 4.42 1.43
-2 -11 31 2.89 1.49
2 -11 -31 2.18 1.27
2 -11 -31 5.31 1.46
2 11 31 5.97 2.12
2 -11 -32 -1.06 1
2 -11 -32 -0.69 0.86
2 11 32 1.36 1.55
2 -11 -32 1.13 1.12
-2 -11 32 -0.51 1.22
2 -11 -33 -1.45 0.86
-2 -11 33 0.5 0.69
2 -11 -33 0.25 1
-2 -11 33 -0.22 1.18
2 -11 -34 2.39 0.93
2 -11 -34 1.77 0.99
-2 -12 -34 -0.58 0.71
-2 12 34 0.36 1.38
2 12 -34 0.7 0.65
-2 -12 -33 2.08 0.87
-2 12 33 1.63 1.67
-2 -12 -33 1.08 0.83
2 12 -33 0.66 0.79
2 12 -32 0.19 0.97
-2 12 32 -1.78 1.78
-2 -12 -32 0.43 0.96
-2 -12 -32 0.6 0.88
2 -12 32 1.7 1.22
2 -12 32 0.7 0.67
2 12 -31 -0.22 1.04
-2 12 31 -1.43 2.1
-2 -12 -31 1.49 0.94
-2 -12 -31 0.45 1.07
2 -12 31 1.66 1.46
2 -12 31 0.81 0.78
2 12 -30 2.38 1.2
-2 -12 -30 1.98 1.09
-2 12 30 1 2.06
-2 -12 -30 1.94 1.23
2 -12 30 1.23 1.4
2 -12 30 2.26 0.92
2 -12 29 1.5 1.03
2 -12 29 1.13 1.33
-2 -12 -29 3.78 1.31
2 -12 29 0.67 1.57
-2 12 29 -0.53 1.96
-2 -12 -29 2.45 1.22
2 -12 28 10.53 2.06
2 -12 28 13.32 1.97
-2 -12 -28 8.69 1.78
2 -12 28 8.64 1.67
2 -12 28 8.34 2.16
-2 -12 -28 4.98 1.76
2 -12 27 8.56 1.85
2 -12 27 8.06 2.03
-2 -12 -27 9.86 1.96
2 -12 27 7.81 1.68
2 -12 27 8.92 2.29
-2 -12 -27 13.12 2.19
2 -12 26 5.39 1.93
2 -12 26 1.65 1.21
-2 -12 -26 3.25 1.44
2 -12 26 4.28 1.32
2 -12 26 3.68 1.87
-2 -12 -26 2.62 1.58
2 -12 25 19.38 3.17
2 -12 25 18.72 2.89
-2 -12 -25 18.99 2.91
2 -12 25 21.15 2.77
2 -12 25 22.69 3.48
-2 -12 -25 17.6 2.87
-2 -12 -24 7.39 1.63
2 -12 24 5.59 1.84
2 -12 24 7.17 2.31
-2 -12 -24 4.22 1.77
2 -12 24 5.31 1.66
2 -12 24 4.44 2.04
-2 -12 -24 8.09 2.06
-2 -12 -23 6.8 1.64
2 -12 23 9.71 2.05
2 -12 23 5.79 2.09
-2 -12 -23 6.52 1.87
2 -12 23 5.48 2.36
-2 -12 -23 8.29 2.13
2 -12 23 10.94 2.03
-2 -12 -23 5.77 1.74
-2 -12 -22 39.5 4.65
2 -12 22 44.2 4.98
2 -12 22 44.42 5.08
2 -12 22 43.91 5.34
-2 -12 -22 37.4 4.77
-2 -12 -22 49.65 5.15
2 -12 22 47.49 4.89
2 -12 21 2.06 1.64
2 -12 21 0.87 1.77
-2 -12 -21 2.45 1.29
-2 -12 -21 3.2 1.53
2 -12 21 3.32 2.1
2 12 -21 2.87 1.15
-2 -12 -21 2.98 1.92
2 12 -20 7.87 2.14
-2 -12 -20 3.6 1.48
2 -12 20 4.2 1.74
2 -12 20 4.9 2.22
2 -12 20 6.71 2.51
2 12 -20 5.54 1.55
-2 -12 -20 6.83 1.98
2 12 -19 5.22 1.92
-2 -12 -19 2.21 1.35
2 -12 19 4.69 1.82
2 -12 19 3.15 1.98
2 -12 19 3.22 1.37
2 -12 19 4.82 2.09
2 12 -19 4.89 1.7
-2 -12 -19 5.15 1.59
-2 -12 -19 2.98 1.71
2 12 -18 13.89 2.7
2 -12 18 21.79 3.35
-2 -12 -18 17.25 2.62
2 12 -18 15.72 3.3
2 -12 18 18.61 2.73
2 -12 18 22.68 3.47
-2 -12 -18 13.69 2.43
-2 -12 -18 14.34 2.78
2 12 -17 42.25 5.1
2 -12 17 52.85 5.65
-2 -12 -17 44.5 5.04
2 -12 17 46.66 5.03
2 12 -17 38.51 5.64
2 -12 17 40.36 5.33
-2 -12 -17 48.17 5.02
-2 -12 -17 52.65 5.31
2 12 -16 27.52 4.63
-2 -12 -16 23.06 3.28
2 -12 16 23.68 3.64
2 12 -16 18.75 3.72
2 -12 16 21.56 3.1
2 12 -16 21.79 3.37
2 -12 16 25.34 3.73
-2 -12 -16 21.98 3.18
-2 -12 -16 32.93 3.73
2 -12 15 21.34 3.45
2 -12 15 26.24 3.06
2 -12 15 15.61 3.37
2 12 -15 17.07 3.54
2 12 -15 21.15 3.1
2 -12 15 18.5 3.36
-2 -12 -15 15.91 2.78
-2 -12 -15 24.7 3.2
2 -12 14 9.03 2.34
2 -12 14 4.84 1.62
2 -12 14 7.74 2.16
2 12 -14 4.36 2.1
2 12 -14 7.25 2.13
2 -12 14 6.58 2.33
-2 -12 -14 8.31 1.94
-2 -12 -14 6.37 1.97
2 -12 13 50.57 5.24
2 12 -13 36.49 4.72
2 -12 13 43.57 4.55
2 -12 13 36.49 4.89
2 12 -13 34.08 5.4
2 -12 13 39 4.97
-2 -12 -13 42.08 4.59
-2 -12 -13 38.33 4.61
2 12 -12 47.5 5.31
2 -12 12 37.23 7.27
2 -12 12 48.21 4.96
2 12 -12 51.22 6.34
2 -12 12 45.42 5.41
-2 -12 -12 43.95 5.03
-2 -12 -11 16.63 2.66
2 12 -11 15.62 2.84
2 -12 11 12.12 3.98
2 -12 11 16.43 2.56
2 12 -11 14.53 3.49
2 -12 11 18.13 3.27
2 12 -11 24.21 4.13
2 -12 10 31.94 4.35
2 12 -10 29.61 4.33
2 12 -10 45.29 10.63
2 -12 10 26.66 6.12
2 -12 10 40.58 4.15
2 12 -10 37.94 5.38
2 12 -10 36 5.43
-2 -12 -10 38.48 4.2
2 -12 9 9.98 2.35
2 12 -9 6.55 2.16
2 -12 9 14.46 4.1
2 12 -9 9.64 5.41
2 12 -9 7.83 2.71
2 -12 9 9.78 1.93
2 12 -9 8.08 2.78
-2 -12 -9 9 2.05
2 -12 8 15.21 2.62
2 12 -8 14.45 2.61
2 -12 8 9.85 3.64
2 12 -8 11.85 3.3
2 -12 8 13.23 2.22
2 12 -8 12.52 3.55
-2 -12 -8 11.98 2.2
2 -12 7 28.78 4
2 12 -7 40.38 4.54
2 12 -7 33.47 5.31
2 -12 7 32.01 3.75
2 -12 7 33.08 4.25
2 12 -7 31.71 5.04
-2 -12 -7 38.69 4.11
2 -12 6 9.97 2.41
2 12 -6 9.67 2.37
2 12 -6 10.44 3.46
2 -12 6 14.81 2.13
2 -12 6 11.81 2.51
2 12 -6 17.75 3.73
-2 -12 -6 11.45 2.2
2 -12 5 0.39 1.41
2 12 -5 3.52 2.03
2 12 -5 6.26 5.22
2 -12 5 1.12 1.11
2 -12 5 0.4 1.87
2 12 -5 1.48 2.35
-2 -12 -5 1.67 1.37
2 -12 4 7.29 1.88
2 12 -4 4.41 1.94
2 -12 4 -1.56 3.32
2 12 -4 -3.11 4.66
2 -12 4 9.14 1.62
2 -12 4 6.74 2.01
2 12 -4 11.92 2.97
-2 -12 -4 6.01 1.76
2 -12 3 87.77 8.25
2 12 -3 80.47 8.36
2 -12 3 86.57 11.64
2 -12 3 87.84 8.31
2 -12 3 81.53 7.71
2 12 -3 77.1 9.31
-2 -12 -3 87 8.06
2 -12 2 23.76 2.99
2 12 -2 14.62 2.88
2 -12 2 16.86 5.2
2 -12 2 13.59 2.8
-2 12 2 24.29 5.19
2 12 -2 24.08 4.38
-2 -12 -2 18.02 2.82
2 -12 1 50.09 5.23
2 12 -1 42.19 5.28
2 -12 1 50.28 8.38
2 -12 1 51.58 5.29
-2 -12 -1 43.25 5.04
-2 12 1 53.82 7.21
2 12 -1 48.45 6.47
-2 12 0 -0.86 3.02
2 12 0 1.52 2.48
2 12 0 0.45 1.66
2 -12 0 1.03 1.36
2 -12 0 -1.51 3.57
-2 -12 0 -0.36 1.63
-2 -12 0 -0.34 1.47
-2 12 -1 33.64 6.31
2 12 1 55.28 6.7
2 -12 -1 35.42 5.12
2 12 1 52.31 5.52
2 -12 -1 51.7 5.16
-2 -12 1 53.98 8.57
2 -12 -1 54.42 8.4
-2 -12 1 53.04 5.32
-2 -12 1 46.72 5.1
-2 12 -2 19.6 4.27
2 12 2 17.8 3.98
2 -12 -2 12.84 2.61
2 12 2 13.02 2.71
-2 -12 2 12 4.36
2 -12 -2 9.07 4.1
2 -12 -2 17.74 2.56
-2 -12 2 15.05 2.76
-2 -12 2 18.63 2.68
2 -12 -3 74.96 8.67
-2 -12 3 103.56 12.24
2 -12 -3 93.97 12
-2 -12 3 101.99 8.69
-2 12 -3 70.33 9.47
2 12 3 97.58 10.08
2 12 4 3.08 4.61
-2 -12 4 4.52 2.99
2 -12 -4 3.04 3.23
-2 12 -4 4.58 2.75
2 12 4 5.51 2.84
-2 -12 4 4.15 1.97
2 -12 -4 5.54 1.8
2 12 5 -3.08 5.14
-2 -12 5 1.51 3.38
2 -12 -5 4.59 3.61
-2 12 -5 -1.47 2.32
2 12 5 -0.8 2.52
-2 -12 5 0.38 1.81
2 -12 -5 -0.52 1.44
-2 12 -6 12.69 3.22
2 12 6 12.86 3.43
2 -12 -6 12.67 2.74
2 12 6 9.33 6.63
-2 -12 6 13.72 4.37
2 -12 -6 6.17 3.77
2 -12 -6 12.29 2.32
2 -12 -6 13.3 2.26
-2 -12 6 13.28 2.66
-2 -12 6 11.02 2.34
-2 12 -7 30.44 4.88
2 12 7 30.86 5.35
2 -12 -7 35.38 4.13
2 -12 -7 33.79 4.05
-2 -12 7 47.58 7.5
2 -12 -7 32.69 6.74
2 12 7 31.07 9.1
-2 -12 7 32.66 4.34
-2 -12 7 37.78 4.32
2 12 8 22.16 4.35
2 -12 -8 13.07 2.69
2 -12 -8 9.84 2.17
2 -12 -8 8.47 2.03
-2 -12 8 18.6 4.58
2 12 8 25.11 8.49
2 -12 -8 14.15 4.49
-2 -12 8 12.56 2.64
2 12 8 12.57 2.64
-2 -12 8 11.8 2.5
2 12 9 8.3 3.25
2 -12 -9 10.15 2.31
2 -12 -9 10.78 2.03
2 -12 -9 9.21 2.06
-2 -12 9 9.39 4.43
2 -12 -9 11.13 4.18
2 12 9 9.51 7.13
-2 -12 9 12.41 2.69
-2 -12 9 6.58 2.04
2 12 10 16.78 4.05
2 -12 -10 33.93 4.18
2 -12 -10 31.39 3.76
2 -12 -10 33.44 3.7
-2 -12 10 28.41 6.11
2 -12 -10 14.47 5.06
2 12 10 15.86 7.47
2 12 10 40.31 5.71
-2 -12 10 33.44 4.06
2 -12 -11 20.65 3.17
2 12 11 11.7 3.26
2 -12 -11 15 2.6
2 -12 -11 15 2.56
2 -12 -11 19.49 5.16
2 12 11 16.14 4.07
-2 -12 11 18.36 2.94
2 -12 -12 48 5.27
2 -12 -12 50.91 5.26
2 -12 -12 41.5 5.4
-2 -12 12 54.57 5.64
2 -12 -12 53.17 5.39
2 12 12 39.28 5.84
2 -12 -13 37.57 4.28
2 -12 -13 33.81 4.04
-2 -12 13 35.94 4.4
2 12 13 24.39 4.64
2 -12 -13 35.64 4.58
2 -12 -13 37.06 4.18
2 -12 -14 5.2 1.73
2 -12 -14 6.12 1.85
2 -12 -14 13.01 2.67
-2 -12 14 10.7 2.38
2 -12 -14 10.54 2.24
2 12 14 1.33 2
2 -12 -15 14.76 2.62
2 -12 -15 16.14 2.79
2 -12 -15 22.3 3.06
2 12 15 15.33 3.58
-2 -12 15 17.12 3.21
2 -12 -15 18.67 3.18
-2 -12 15 25.6 3.37
2 -12 -16 19.09 3
2 -12 -16 20.78 3.16
2 12 16 14.73 3.63
2 -12 -16 20.07 3.01
-2 -12 16 20.01 3.45
2 -12 -16 17.96 2.86
2 -12 -16 19.77 3.38
2 -12 -17 44.81 5.05
2 -12 -17 50.86 5.23
2 -12 -17 52.99 5.15
2 12 17 46.97 5.94
-2 -12 17 35.55 5.11
2 -12 -17 46.19 5.44
-2 -12 17 40.68 5.04
2 -12 -17 40.11 4.9
2 -12 -18 19.15 2.85
2 12 18 16.78 3.54
2 -12 -18 16.97 2.69
-2 -12 18 17.74 3.25
2 -12 -18 17.47 2.74
-2 -12 18 16.28 2.93
2 -12 -18 20.76 3.21
2 -12 -18 16.38 2.75
-2 -12 19 1.36 2
2 -12 -19 0.84 1.37
2 -12 -19 4.02 2.02
-2 -12 19 0.4 1.67
2 -12 -19 3 1.64
2 12 19 5.35 2.6
2 -12 -20 6.78 2.05
-2 -12 20 11.17 2.44
2 -12 -20 5.97 2.14
2 -12 -20 3.38 1.51
-2 -12 20 5.48 2
2 12 20 5.32 2.61
2 -12 -20 2.97 1.69
2 -12 -21 1.82 1.93
-2 -12 21 1.76 1.84
2 -12 -21 3.42 1.87
2 -12 -21 2.11 1.42
-2 -12 21 3.04 1.76
2 12 21 4.62 2.32
2 -12 -21 2.19 1.58
2 -12 -22 45.59 5.59
-2 -12 22 39.05 4.84
-2 -12 22 36.61 4.53
2 -12 -22 36.82 4.63
2 -12 -22 45.97 5.08
2 12 22 47.54 5.73
2 -12 -22 36.18 4.45
2 -12 -23 3.44 2.41
-2 -12 23 9.58 2.43
2 -12 -23 11.51 2.24
2 -12 -23 7.45 2.39
-2 -12 23 11.52 2.29
2 12 23 5.12 2.4
2 -12 -23 12.22 2.23
2 -12 -24 3.3 1.95
-2 -12 24 3.61 1.77
2 -12 -24 6.82 1.87
2 -12 -24 7.65 2.3
-2 -12 24 2.63 1.51
2 12 24 1.88 2.06
2 -12 -24 3.72 1.72
2 -12 -25 18.22 3.31
-2 -12 25 19.92 3.13
2 -12 -25 17.44 2.85
-2 -12 25 18.4 2.7
2 12 25 20.63 3.69
2 -12 -25 19.88 2.8
2 -12 -26 7.31 2.09
-2 -12 26 3.61 1.94
2 -12 -26 2.6 1.43
2 12 26 5.27 2.38
2 -12 -26 4.98 1.6
2 -12 -27 8.11 2.19
-2 -12 27 9.14 2.09
2 -12 -27 11.27 2.1
2 12 27 9.5 2.63
2 -12 -27 6.79 1.77
2 -12 -28 9.42 2.03
-2 -12 28 11.28 2.17
2 -12 -28 7.27 1.8
2 -12 -28 9.99 1.77
2 -12 -29 3.29 1.61
-2 -12 29 6.29 1.7
2 -12 -29 3.68 1.48
2 -12 -29 6.19 1.47
2 -12 -30 1.92 1.28
-2 -12 30 2.82 1.49
2 -12 -30 3.65 1.33
2 -12 -30 3.56 1.19
2 -12 -31 1.63 1.07
-2 -12 31 0.68 1.11
2 -12 -31 0.43 0.92
2 -12 -31 -0.76 1.05
-2 -12 32 0.98 0.68
2 -12 -32 0.96 0.8
2 -12 -32 -0.22 0.73
2 -12 -32 0.45 0.91
2 -12 -33 0.19 0.79
-2 13 33 0.32 1.3
-2 13 32 4.03 1.77
-2 -13 -32 3 0.91
-2 -13 -31 3.94 1.02
-2 13 31 3.65 1.8
-2 -13 -31 4.61 1.13
-2 -13 -30 8.83 1.48
-2 13 30 7.46 2.14
-2 -13 -30 7.88 1.58
2 -13 30 7.63 1.31
-2 -13 -29 4.39 1.26
-2 13 29 3.27 1.95
-2 -13 -29 7.57 1.57
2 -13 29 4.59 1.14
2 -13 28 1.38 0.9
-2 -13 -28 1.69 1.16
2 -13 28 1.88 1.02
2 -13 28 2.46 1.47
-2 -13 -28 1.15 1.12
2 -13 27 7.24 1.59
2 -13 27 6.61 1.61
-2 -13 -27 6.02 1.48
2 -13 27 9.65 2.24
-2 -13 -27 7.83 1.81
2 -13 26 12.81 2.29
2 -13 26 19.57 2.48
-2 -13 -26 17.4 2.5
2 -13 26 16.76 2.82
-2 -13 -26 20.14 2.77
2 -13 25 19.89 2.86
2 13 -25 22.24 2.93
2 -13 25 17.09 2.61
-2 -13 -25 23.55 2.92
2 -13 25 17.77 3.26
-2 -13 -25 22.85 3.09
-2 -13 -24 2.54 1.19
2 -13 24 6.08 1.6
2 13 -24 4.77 1.53
2 -13 24 3.29 1.3
-2 -13 -24 1.57 1.36
2 -13 24 5.56 2.12
-2 -13 -24 6.74 1.94
-2 -13 -24 3.09 1.29
-2 -13 -23 8.12 1.84
2 -13 23 10.38 2.19
2 13 -23 9.68 2.16
-2 -13 -23 11.8 2.21
2 -13 23 11.18 2.6
-2 -13 -23 12.08 2.12
-2 -13 -23 14.76 2.61
2 13 -22 27.53 3.65
-2 -13 -22 34.7 3.81
2 -13 22 27.01 3.74
-2 -13 -22 30.85 3.6
-2 -13 -22 24.86 3.55
2 -13 22 32.15 4.22
-2 -13 -22 32.37 3.94
2 13 -21 12.31 2.35
-2 -13 -21 14.34 2.39
2 -13 21 14.83 2.53
2 -13 21 14.6 2.43
-2 -13 -21 14.54 2.59
2 -13 21 17.63 3.05
2 13 -21 15.63 2.27
-2 -13 -21 15.08 2.81
2 13 -20 4.49 1.8
2 -13 20 4.43 1.7
-2 -13 -20 4.17 1.73
2 -13 20 5.07 1.63
2 13 -20 6.42 1.55
2 -13 20 6.31 2.22
-2 -13 -20 6.22 2
2 13 -19 1.16 1.55
2 -13 19 2.07 1.66
-2 -13 -19 4.67 1.55
2 -13 19 3.77 1.48
2 -13 19 1.37 2.01
2 13 -19 7.19 1.66
-2 -13 -19 5.01 1.97
2 13 -18 15.84 2.68
-2 -13 -18 17.03 2.69
2 -13 18 15.24 2.6
2 -13 18 19.47 3.19
2 13 -18 13.58 2.37
-2 -13 -18 15.29 2.52
-2 -13 -18 17.57 2.76
2 13 -17 10.54 2.29
-2 -13 -17 6.82 1.88
2 -13 17 7.66 1.82
2 -13 17 7.95 2.45
-2 -13 -17 7.14 1.84
-2 -13 -17 7.93 2.18
2 13 -16 3.72 1.56
-2 -13 -16 6.19 1.86
2 -13 16 6.27 1.71
2 -13 16 7.98 2.35
-2 -13 -16 4.73 1.63
-2 -13 -16 5.41 1.77
2 13 -15 4.21 1.97
2 -13 15 1.74 1.73
-2 -13 -15 6.28 1.78
2 13 -15 6.13 2.52
2 -13 15 6.6 1.8
2 -13 15 5.64 2.33
-2 -13 -15 4.43 1.58
2 -13 14 8.07 2.17
2 -13 14 9.65 1.99
2 13 -14 5.64 2.5
2 13 -14 6.41 2.06
2 -13 14 10.05 2.45
-2 -13 -14 10.04 2.11
2 -13 13 7.15 2.29
2 -13 13 6.49 1.63
2 13 -13 5.09 2.26
2 13 -13 3.47 1.87
2 -13 13 3.06 1.71
-2 -13 -13 3.36 1.73
2 -13 12 4.89 2.03
2 13 -12 5.97 2.35
2 -13 12 6.74 1.78
2 13 -12 6.14 1.95
2 -13 12 4.37 1.77
-2 -13 -12 11.19 2.15
2 -13 11 8.7 2.2
2 -13 11 7.96 1.75
2 13 -11 6.12 2.55
2 13 -11 7.99 2.26
2 13 -11 10.49 3.16
-2 -13 -11 4.84 1.8
-2 -13 -11 4.71 1.77
2 -13 10 9.08 2.19
2 -13 10 9.76 2
2 13 -10 10.95 3.26
2 13 -10 14.34 2.62
2 13 -10 15.07 3.43
-2 -13 -10 9.25 2.12
2 -13 9 12.42 2.5
2 -13 9 13.07 2.14
2 13 -9 13.57 3.43
2 13 -9 13.56 2.57
2 13 -9 12.13 3.46
-2 -13 -9 13.6 2.44
2 -13 8 7.2 2.05
2 -13 8 9 1.71
2 13 -8 6.5 2.63
2 13 -8 5.92 2.08
2 13 -8 5.33 2.95
-2 -13 -8 4.75 1.85
2 -13 7 25.5 3.53
2 -13 7 28.9 3.25
2 13 -7 17.34 4.45
2 13 -7 26.16 3.69
2 13 -7 30.63 4.88
-2 -13 -7 22.49 3.34
2 -13 6 22.21 3.36
2 -13 6 22.43 2.95
2 13 -6 29.32 4.86
2 -13 6 25.35 3.65
2 13 -6 24.48 3.61
2 13 -6 20 4.42
-2 -13 -6 26.31 3.43
2 -13 5 46.82 5.26
2 13 -5 45.83 6.48
2 -13 5 56.94 5.56
2 -13 5 38.35 4.64
2 13 -5 50.18 5.53
-2 13 5 60.53 8
2 13 -5 48.76 6.45
-2 -13 -5 46.58 5.05
2 -13 4 144.16 12.97
2 -13 4 143.63 13.03
2 -13 4 137.23 12.48
2 13 -4 147.16 13.26
-2 13 4 137.6 15.18
2 13 -4 151.85 14.36
-2 -13 -4 141.73 12.81
2 -13 3 17.73 2.96
2 -13 3 23.48 3.29
2 13 -3 13.62 2.99
-2 13 3 22.17 5.43
2 13 -3 22.71 4.25
-2 -13 -3 20.65 2.98
2 -13 2 313.29 27.04
2 -13 2 312.14 27.14
2 13 -2 320.87 27.42
-2 13 2 338.07 29.4
2 13 -2 305.73 28.38
-2 -13 -2 319.92 26.99
2 -13 1 12.02 2.35
2 13 -1 10.43 2.52
2 -13 1 17.9 2.96
-2 13 1 12.5 4.54
2 13 -1 11.1 3.56
-2 -13 -1 14.6 2.63
2 -13 0 591.83 49.55
2 13 0 588.36 49.96
2 -13 0 535.96 53.43
2 -13 0 592.35 49.72
-2 13 0 553.59 51.41
2 13 0 589.04 51.06
-2 -13 0 644.1 49.68
2 -13 -1 12.97 2.26
-2 -13 1 15.41 2.46
-2 13 -1 4.52 3.22
2 13 1 5.63 2.95
2 13 1 11.96 2.56
2 -13 -2 268.25 25.58
2 -13 -2 310.46 25.26
-2 -13 2 318.31 25.51
-2 13 -2 264.35 26.85
2 13 2 306.03 26.97
-2 -13 3 23 3.23
2 13 3 17.94 4.27
-2 13 -3 11.75 3.86
2 -13 -3 19.72 3.11
2 -13 -4 138.85 13.03
-2 -13 4 147.66 12.74
-2 13 -4 135.32 13.98
2 13 4 124.07 13.87
-2 13 -5 40.12 6.06
2 13 5 53.81 6.79
2 -13 -5 39.76 5.12
2 -13 -5 45.21 4.79
2 -13 -5 40.26 4.8
-2 -13 5 44.54 5.01
-2 -13 5 43.23 4.91
-2 13 -6 19.93 4.12
2 13 6 24.19 4.58
2 -13 -6 25.76 3.83
2 -13 -6 25.24 3.3
2 -13 -6 24.33 3.31
2 -13 -6 19.19 3.27
-2 -13 6 26.58 3.65
-2 -13 6 30.96 3.57
-2 13 -7 31.05 4.67
2 13 7 30.25 4.98
2 -13 -7 25.26 3.89
2 -13 -7 20.85 3.24
2 -13 -7 29.08 3.5
2 -13 -7 25.6 3.64
-2 -13 7 30.93 3.88
2 13 7 21.15 3.57
-2 -13 7 26.35 3.58
2 13 8 3.38 2.81
-2 13 -8 7.42 2.43
2 -13 -8 6.73 2.17
2 -13 -8 8.09 2.02
2 -13 -8 10.97 2.07
2 -13 -8 5.14 1.86
-2 -13 8 6.6 2
2 13 8 7.1 2.28
-2 -13 8 6.08 1.96
2 -13 -9 13.15 2.77
2 -13 -9 8.06 1.89
2 -13 -9 7.72 2.05
2 -13 -9 12.38 2.4
2 13 9 3.41 2.73
-2 -13 9 15.7 2.61
2 -13 -10 8.14 2.41
2 -13 -10 12.44 2.19
2 -13 -10 11 2.17
2 -13 -10 9.19 2.22
2 13 10 12 3.61
-2 -13 10 11.57 2.47
2 -13 -11 11.21 2.51
2 -13 -11 5.49 1.66
2 -13 -11 5.5 1.72
2 -13 -11 7.36 2.04
2 13 11 5.17 2.78
-2 -13 11 7.36 2.05
2 -13 -12 5.38 2.17
2 -13 -12 8.73 2
2 -13 -12 2.92 1.56
2 -13 -12 4.46 1.78
2 13 12 2.6 2.44
-2 -13 12 5.05 1.71
2 -13 -13 4.39 1.57
2 -13 -13 4.72 1.72
-2 -13 13 7.38 1.98
2 -13 -13 4.49 1.98
2 -13 -13 4.83 2.1
2 -13 -14 9.01 1.96
2 -13 -14 13.62 2.31
-2 -13 14 9.08 2.41
-2 -13 14 7.74 2.07
2 -13 -14 9.53 2.27
2 -13 -14 5.48 2.25
2 -13 -15 7.62 2.09
2 -13 -15 6.73 2.25
-2 -13 15 6.04 2.17
-2 -13 15 4.99 1.84
2 -13 -15 7.02 1.94
2 -13 -16 8.4 1.96
2 -13 -16 9.8 2.57
2 -13 -16 3.43 1.58
2 13 16 6.66 2.45
-2 -13 16 7.74 2.14
2 -13 -16 9.5 2.22
-2 -13 16 9.87 2.03
2 -13 -17 6.76 1.73
2 13 17 9.26 2.81
-2 -13 17 11.5 2.71
2 -13 -17 8.93 2.47
-2 -13 17 7.46 2.11
2 -13 -17 5.31 1.75
2 -13 -18 19.11 2.88
2 13 18 12.44 3.28
2 -13 -18 21.68 2.96
-2 -13 18 22.71 3.3
2 -13 -18 13.4 2.58
2 -13 -18 18.64 3.15
-2 -13 18 21.17 2.98
2 -13 -19 1.19 1.85
-2 -13 19 4.13 1.83
2 -13 -19 1.15 1.23
2 -13 -19 1.45 1.85
-2 -13 19 1.06 1.53
2 13 19 3.23 2.22
2 -13 -19 6.86 1.89
2 -13 -20 6.44 2.5
-2 -13 20 2.82 1.94
2 -13 -20 7.08 2.15
2 -13 -20 4.95 1.65
-2 -13 20 4.44 1.74
2 13 20 2.54 1.99
2 -13 -20 6.72 1.98
2 -13 -21 18.21 3.21
-2 -13 21 13.31 2.65
2 -13 -21 10.58 2.62
2 -13 -21 12.76 2.32
-2 -13 21 15.04 2.45
2 -13 -21 16.87 2.57
-2 -13 22 27.56 3.79
2 -13 -22 30.1 3.63
-2 -13 22 25.71 3.39
2 -13 -22 31.14 3.96
2 -13 -22 22.02 3.34
2 -13 -23 7.87 2.44
-2 -13 23 12.28 2.46
2 -13 -23 11.76 2.23
2 -13 -23 15.82 2.79
-2 -13 23 11.9 2.15
2 -13 -23 10.92 2.09
2 -13 -24 7.45 2.3
-2 -13 24 2.06 1.49
2 -13 -24 1.37 1.25
2 -13 -24 3.27 1.77
-2 -13 24 5.1 1.48
2 -13 -24 4.3 1.51
2 -13 -25 20.93 3.24
-2 -13 25 14.19 2.65
2 -13 -25 16.65 2.67
2 -13 -25 20.89 3.03
2 -13 -25 20.73 2.64
2 -13 -26 14.18 2.74
-2 -13 26 19.51 2.68
2 -13 -26 16.93 2.58
2 -13 -26 20.09 2.53
-2 -13 27 6.88 1.79
2 -13 -27 7.83 1.92
-2 -13 28 1.99 1.33
2 -13 -28 -0.35 1.23
-2 -13 29 4.87 1.32
2 -13 -29 2.77 1.27
-2 -13 30 9.33 1.35
2 -13 -30 7.34 1.6
2 -13 -31 2.57 0.94
-2 14 31 3.73 1.39
2 14 -30 0.92 0.79
-2 14 30 1.07 1.52
-2 -14 -30 1.77 0.75
2 14 -29 7.27 1.27
-2 -14 -29 5.81 1.31
2 -14 28 3.76 0.98
-2 -14 -28 2.39 0.9
2 14 -28 2.19 0.98
-2 14 28 3.38 3.03
2 -14 28 2.05 0.85
-2 14 28 2.53 1.87
-2 -14 -28 2.83 1.1
2 -14 27 1.52 0.97
-2 -14 -27 1.24 0.96
2 14 -27 -0.22 1.08
2 -14 27 0.41 0.82
-2 -14 -27 2.1 1.16
2 14 -26 0.48 1.09
2 -14 26 2.69 1.16
-2 -14 -26 2.86 1.24
-2 -14 -26 1.82 1.13
2 14 -25 1.82 1.22
2 -14 25 0.81 1.23
-2 -14 -25 2.16 1.33
-2 -14 -25 2.96 1.27
2 14 -24 3.63 1.43
-2 -14 -24 7.92 1.61
2 -14 24 4.4 1.47
-2 -14 -24 2.92 1.2
-2 -14 -24 5.61 1.67
2 14 -23 2.08 1.3
2 -14 23 0.82 0.98
-2 -14 -23 1.4 1.24
2 -14 23 1.89 1.36
-2 -14 -23 2.38 1.14
-2 -14 -23 0.29 1.11
-2 -14 -23 3.82 1.52
2 14 -22 -0.31 1.3
2 -14 22 0.57 1.11
-2 -14 -22 0.32 1.34
-2 -14 -22 0.59 1.23
2 -14 22 -0.34 1.37
-2 -14 -22 0.28 1.06
-2 -14 -22 -0.73 1.46
2 14 -21 0.33 1.3
2 -14 21 -0.89 1.13
-2 -14 -21 -0.35 1.27
-2 -14 -21 -0.31 1.2
-2 -14 -21 -0.3 1.13
2 -14 21 0.35 1.34
-2 -14 -21 -0.38 1.43
2 14 -20 4.48 1.7
-2 -14 -20 5.44 1.6
2 -14 20 5.91 1.85
-2 -14 -20 7.42 1.82
2 -14 20 4.28 1.44
2 14 -20 1.06 1.16
-2 -14 -20 3.46 1.68
2 14 -19 9.32 2.19
-2 -14 -19 15.09 2.32
2 -14 19 10.03 2
2 14 -19 12.05 2.07
-2 -14 -19 11.81 2.42
2 14 -18 -0.37 1.41
-2 -14 -18 -0.7 1.25
2 -14 18 -0.32 1.17
2 14 -18 0.61 1.21
-2 -14 -18 -0.4 1.49
2 14 -17 18.44 2.84
-2 -14 -17 17.71 2.64
2 -14 17 15.77 2.75
2 -14 17 13.92 2.36
2 14 -17 16.97 2.56
-2 -14 -17 16.03 2.61
2 -14 16 6.85 1.73
-2 -14 -16 8.94 2.03
2 -14 16 9.9 2.19
2 14 -16 7.12 2.02
-2 -14 -16 4.93 1.74
2 -14 15 4.26 1.43
2 -14 15 2.51 1.8
-2 -14 -15 6.11 1.77
2 14 -15 2.44 1.72
-2 -14 -15 6.85 1.74
2 -14 14 16.67 2.65
2 -14 14 19.45 3.09
2 14 -14 21.22 3.22
-2 -14 -14 19.84 2.87
2 14 -13 32.68 5.08
2 -14 13 39.22 4.77
2 -14 13 40.96 4.4
2 -14 13 40.42 4.81
2 14 -13 36.56 4.61
-2 -14 -13 50.62 4.79
-2 -14 -13 36.08 4.56
2 -14 12 3.22 1.37
2 -14 12 3.46 1.82
2 14 -12 4.25 2.2
2 -14 12 4.69 1.77
-2 -14 -12 1.88 1.49
-2 -14 -12 4.38 1.63
2 14 -12 5.63 1.91
2 14 -11 14.56 2.72
2 -14 11 16.64 2.82
2 -14 11 13.42 2.83
2 -14 11 17.45 2.5
2 14 -11 15.44 3.5
2 14 -11 19.26 3.82
-2 -14 -11 16.62 2.76
-2 -14 -11 18.14 2.86
2 14 -10 2.24 1.54
2 -14 10 2.98 1.86
2 14 -10 2.28 2.2
2 -14 10 0.93 0.95
2 14 -10 3.75 2.38
-2 -14 -10 3.4 1.48
-2 -14 -10 3.91 1.69
2 14 -9 20.47 3.38
2 -14 9 22.8 3.38
2 14 -9 21.14 4.15
2 -14 9 24.7 3
-2 14 9 25.42 6.14
2 14 -9 21.94 4.23
-2 -14 -9 23.41 3.21
-2 -14 -9 25.96 3.36
2 14 -8 22.12 3.4
2 -14 8 27.17 3.55
2 14 -8 24.15 4.44
2 -14 8 24.91 3.03
-2 14 8 24.05 5.68
2 14 -8 25.2 4.48
-2 -14 -8 22.6 3.21
2 14 -7 6.53 2.14
2 -14 7 11.14 2.29
2 -14 7 8.61 1.73
2 14 -7 11.55 3.29
-2 14 7 12.46 4.91
2 14 -7 14.63 3.34
-2 -14 -7 9.77 2.05
2 14 -6 3.3 1.76
2 -14 6 0.81 1.46
2 14 -6 5.91 2.69
2 14 -6 4.66 2.68
-2 14 6 1.12 3.45
2 -14 6 6.37 1.4
-2 -14 -6 7.11 1.82
2 14 -5 155.18 13.43
2 -14 5 156.64 13.19
2 -14 5 140.89 13.16
2 -14 5 131.97 12.54
2 14 -5 141.18 14.58
-2 14 5 150.5 15.63
2 14 -5 152.46 14.48
-2 -14 -5 141.41 12.96
2 14 -4 20.17 3.36
2 -14 4 23.78 3.21
2 14 -4 21.04 4.43
2 -14 4 16.53 3.12
-2 14 4 15.08 4.79
2 14 -4 22.06 4.14
-2 -14 -4 26.39 3.23
2 14 -3 102.14 8.96
2 -14 3 80.27 8.33
2 14 -3 90.03 10.08
2 -14 3 86.12 8.51
2 14 -3 82.47 9.62
-2 14 3 85.26 10.7
-2 -14 -3 86.32 8.38
2 14 -2 47.79 5.81
2 -14 2 49.57 5.47
2 -14 2 49.21 5.65
-2 14 2 59.46 7.91
2 14 -2 50.32 6.78
-2 -14 -2 58.42 5.69
2 14 -1 3.44 1.72
2 -14 1 5.74 1.65
-2 14 1 3.98 3.5
2 14 -1 3.21 2.64
-2 -14 -1 4.06 1.74
2 -14 1 6.29 2.08
2 -14 0 26.38 3.39
-2 14 0 26.93 5.23
2 14 0 27.49 4.75
-2 -14 0 28.05 3.62
2 -14 0 25.91 3.69
2 -14 -1 4.17 1.87
-2 14 -1 6.49 3.74
2 14 1 6.51 2.93
2 -14 -1 4.02 1.32
2 -14 -2 57.83 5.8
2 -14 -2 46.14 5.61
-2 14 -2 41.84 6.84
2 14 2 61.32 7.2
2 -14 -3 102.03 8.67
2 -14 -3 74.8 8.57
-2 14 -3 87.87 10.03
2 14 3 87.93 9.96
2 -14 -4 15.39 3.01
2 -14 -4 23.81 3.26
-2 -14 4 21.63 3.27
-2 14 -4 26.92 4.71
2 14 4 23.12 4.72
2 -14 -4 21.52 3.07
-2 14 -5 127.74 13.86
2 14 5 126.81 13.98
2 -14 -5 122.88 12.95
2 -14 -5 131.42 12.56
2 -14 -5 146.87 12.71
-2 -14 5 157.74 12.97
2 -14 -5 134.83 12.84
-2 -14 5 161.72 12.87
-2 14 -6 6.69 2.84
2 14 6 3.33 2.79
2 -14 -6 4.73 1.87
2 -14 -6 3.66 1.26
2 -14 -6 2.62 1.56
2 -14 -6 3.13 1.79
-2 -14 6 4.45 1.98
2 14 6 2.52 2.05
-2 -14 6 6.69 1.95
-2 14 -7 4.25 2.23
2 14 7 10.84 3.25
2 -14 -7 8.08 2.35
2 -14 -7 8.54 1.85
2 -14 -7 7.81 2.03
2 -14 -7 11.85 2.48
-2 -14 7 13.41 2.62
2 14 7 7.32 2.18
-2 -14 7 10.78 2.28
2 14 8 15.03 3.73
-2 14 -8 17.54 3.47
2 -14 -8 20.9 3.4
2 -14 -8 21.81 3.06
2 -14 -8 19.16 2.85
2 -14 -8 23.65 3.32
2 14 8 17.34 3.1
-2 -14 8 23.8 3.13
2 -14 -9 17.91 3.2
2 -14 -9 14.8 2.57
2 -14 -9 21.66 2.93
2 -14 -9 18.82 3.07
2 14 9 22.55 4.42
-2 -14 9 15.23 2.74
2 -14 -10 3.98 2.18
2 -14 -10 3.28 1.45
2 -14 -10 4.21 1.54
2 -14 -10 6.18 1.97
2 14 10 2.5 2.43
-2 -14 10 3.33 1.64
2 -14 -11 14.94 3.09
2 -14 -11 17.29 2.66
2 -14 -11 14.07 2.42
2 -14 -11 15.82 2.97
2 14 11 18.3 3.94
-2 -14 11 16.57 2.8
2 -14 -12 3.21 1.51
2 -14 -12 1.16 1.19
-2 -14 12 1.46 1.54
2 -14 -12 2.41 1.57
2 14 12 -0.83 2.31
2 -14 -12 -0.58 1.73
2 -14 -13 38.88 4.76
2 -14 -13 45.73 4.79
-2 -14 13 46.92 5.13
2 -14 -13 41.9 5.13
-2 -14 13 39.37 4.8
2 -14 -13 45.41 5.49
2 -14 -14 15.33 2.77
2 -14 -14 24.48 3.66
-2 -14 14 16.99 3.18
-2 -14 14 28.11 3.22
2 -14 -14 23.52 3.47
2 -14 -15 3.81 1.67
2 -14 -15 2.14 1.51
2 -14 -15 3.49 1.9
-2 -14 15 2 1.87
2 -14 -15 6.19 1.96
-2 -14 15 0.35 1.49
2 -14 -16 6.77 1.95
2 -14 -16 4.04 1.94
-2 -14 16 11.41 2.47
-2 -14 16 6.47 1.94
2 -14 -16 6.59 1.93
2 -14 -16 5.27 1.84
2 -14 -17 22.2 3.57
-2 -14 17 19.67 3.05
-2 -14 17 16.85 2.77
2 -14 -17 19.45 3.21
2 -14 -17 17.96 2.82
-2 -14 18 2.26 1.78
2 -14 -18 0.91 1.55
-2 -14 18 1.27 1.39
2 -14 -18 0.71 1.13
2 -14 -19 13.25 2.6
-2 -14 19 15.25 2.36
-2 -14 19 12.03 2.54
-2 -14 20 2.03 1.32
-2 -14 20 4.92 2.02
-2 -14 21 -0.27 1.18
2 -14 -21 0.41 1.44
2 -14 -21 3.05 1.93
-2 -14 21 -0.34 1.59
2 -14 -22 0.39 1.38
-2 -14 22 1.01 1.09
2 -14 -22 -0.48 1.66
-2 -14 22 3.52 1.69
2 -14 -23 2.99 1.64
2 -14 -23 4.11 2.06
-2 -14 23 2.41 1.56
2 -14 -24 5.99 1.81
2 -14 -24 5.54 1.86
-2 -14 24 6.47 1.7
2 -14 -25 3.95 1.43
2 -14 -25 3.15 1.51
-2 -14 25 5.72 1.58
2 -14 -26 2.86 1.47
-2 -14 26 4.48 1.41
2 -14 -27 3.21 1.51
-2 -14 27 2.33 1.12
-2 -14 28 3.38 0.87
-2 -14 28 1.3 1.02
2 -14 -28 1.97 1.27
2 -14 -29 6.22 1.36
2 -14 -30 2.53 0.94
2 15 -29 3.39 0.77
-2 15 28 3.62 1.59
-2 -15 -28 2.96 0.9
2 15 -28 3.44 0.86
2 -15 27 0.49 0.68
-2 15 27 1.09 1.43
-2 -15 -27 -0.2 0.85
2 15 -27 -0.17 0.73
2 -15 26 14.2 1.86
-2 -15 -26 15.23 2
2 15 -26 11 1.77
2 -15 25 0.87 0.96
2 -15 25 1.16 0.82
-2 -15 -25 1.25 1.11
2 15 -25 0.64 0.85
2 -15 24 5.79 1.38
2 15 -24 7.22 1.43
2 -15 24 3.57 1.16
-2 15 24 5.55 3.87
-2 -15 -24 6.9 1.31
-2 -15 -24 7.94 1.67
2 -15 23 5.54 1.46
-2 -15 -23 5.11 1.23
2 15 -23 3.27 1.17
2 -15 23 2.92 1.16
-2 15 23 1.94 3.48
-2 -15 -23 2.17 1.03
-2 -15 -23 2.06 1.34
-2 -15 -22 5.26 1.36
2 -15 22 8.54 1.77
2 15 -22 9.17 1.71
-2 -15 -22 5.74 1.36
2 -15 22 6.44 1.39
-2 -15 -22 7.02 1.46
-2 -15 -22 4.36 1.61
-2 -15 -21 3.11 1.22
2 15 -21 4.88 1.51
-2 -15 -21 2.38 1.2
-2 -15 -21 3.57 1.34
2 -15 21 2.76 1.15
-2 -15 -21 3.27 1.53
2 15 -20 1.82 1.23
-2 -15 -20 3.55 1.49
-2 -15 -20 2.97 1.33
-2 -15 -20 1.11 1.13
2 -15 20 3.13 1.26
2 15 -19 2.88 1.38
-2 -15 -19 2.37 1.26
-2 -15 -19 4.5 1.66
2 15 -19 3.26 1.22
2 -15 19 -0.27 1
2 15 -18 1.68 1.3
2 -15 18 2.1 1.57
-2 -15 -18 -0.31 1.3
2 -15 18 1.39 1.06
2 15 -18 1.09 1.08
-2 15 18 3.33 4.14
2 15 -17 15.04 2.46
2 -15 17 13.05 2.52
-2 -15 -17 16.36 2.44
2 -15 17 17.27 2.3
2 15 -17 8.46 2.01
-2 15 16 4.54 3.79
2 15 -16 0.36 1.39
-2 -15 -16 2.39 1.36
2 -15 16 1.49 1.65
2 -15 16 2.87 1.19
2 15 -16 3.1 1.38
-2 -15 -16 2.59 1.44
-2 15 15 10.31 4.65
2 15 -15 12.05 2.22
-2 -15 -15 7.06 1.9
2 -15 15 5.33 1.83
2 -15 15 9.27 1.76
2 15 -15 6.88 1.91
-2 -15 -15 8.72 1.94
-2 -15 -15 8.7 2.12
2 15 -14 14 2.45
2 -15 14 10.46 2.19
-2 -15 -14 11.64 2.2
2 -15 14 11.92 1.96
-2 15 14 18.42 5.77
-2 -15 -14 12.43 2.31
-2 -15 -14 7.99 2.25
2 15 -13 7.21 2.09
2 -15 13 8.23 2.13
-2 -15 -13 4.86 1.75
2 -15 13 8.99 1.72
-2 15 13 2.31 4.08
-2 -15 -13 7.78 2.01
-2 -15 -13 7.26 1.96
2 15 -12 0.41 1.41
2 -15 12 1.58 1.51
2 -15 12 4.46 1.77
-2 15 12 -1.16 3.66
2 -15 12 3.74 1.31
-2 -15 -12 -0.36 1.32
-2 -15 -12 0.76 1.54
2 15 -11 29.95 3.7
2 -15 11 25.77 3.56
2 -15 11 27.02 3.63
2 15 -11 26.63 4.18
2 -15 11 23.93 3.1
-2 15 11 30.03 6.52
2 15 -11 22.49 4.19
-2 -15 -11 26.32 3.53
-2 -15 -11 30.06 3.64
2 15 -10 0.43 1.45
2 -15 10 5.55 1.83
2 -15 10 0.82 1.61
2 15 -10 1.4 1.95
2 15 -10 5.72 2.62
-2 15 10 -1.15 3.84
2 -15 10 3.08 1.12
-2 -15 -10 1.48 1.49
-2 -15 -10 1.9 1.43
2 15 -9 7.04 1.95
2 -15 9 4.74 1.73
2 15 -9 7.28 2.52
2 -15 9 4.1 1.23
2 15 -9 6.53 2.89
-2 -15 -9 1.49 1.46
-2 -15 -9 5.28 1.79
2 15 -8 7.17 2.07
2 -15 8 6.26 1.86
2 15 -8 11.35 3.06
2 -15 8 9.01 1.6
2 15 -8 6.62 2.77
-2 -15 -8 9.71 2.14
-2 -15 -8 9 2.04
2 15 -7 1.37 1.56
2 -15 7 -0.39 1.41
2 15 -7 0.78 2.02
-2 15 7 -1.12 3.91
2 15 -7 2.23 2.42
2 -15 7 0.26 0.85
-2 -15 -7 0.37 1.45
-2 -15 -7 0.37 1.3
2 15 -6 24.98 3.76
2 -15 6 29.36 3.67
2 15 -6 25.88 4.55
-2 15 6 18.74 5.55
2 15 -6 25.56 4.59
-2 -15 -6 29.89 3.73
-2 -15 -6 32.17 3.74
2 15 -5 12.19 2.71
2 -15 5 14.6 2.46
2 15 -5 14.97 3.55
-2 15 5 18.4 5.06
2 15 -5 14.43 3.61
-2 -15 -5 17.56 2.74
2 15 -4 1.9 1.59
2 -15 4 -0.37 1.28
2 15 -4 1.71 2.47
2 -15 4 2.51 1.82
-2 15 4 1.06 3.25
2 15 -4 1.53 2.21
-2 -15 -4 2.24 1.47
2 15 -3 50.34 5.74
2 -15 3 47.84 5.26
-2 15 3 40.23 7.2
2 15 -3 48.57 6.67
-2 -15 -3 51 5.36
2 -15 3 51.4 5.56
2 15 -3 59.38 7.18
2 -15 2 16.3 2.52
-2 15 2 12.02 4.27
2 15 -2 16.31 3.64
-2 -15 -2 14.85 2.58
2 15 -2 23.17 4.48
2 -15 2 12.52 2.64
2 -15 1 35.28 4.25
-2 15 1 48.44 6.77
2 15 -1 39.82 5.79
-2 -15 -1 36.29 4.36
2 15 -1 43.55 6.25
2 -15 1 40.02 4.65
2 -15 0 7.49 2.13
-2 15 0 4.67 3.21
2 15 0 5.49 2.83
2 -15 0 2.6 1.35
2 -15 -1 39.87 4.5
-2 15 -1 38.61 5.88
2 15 1 30.72 5.46
2 -15 -2 22.37 3.18
-2 15 -2 11.19 3.42
2 15 2 14.22 3.83
2 -15 -2 16.83 2.72
2 -15 -3 54.11 5.33
2 -15 -3 38.14 5.03
2 -15 -3 51.63 5.18
-2 15 -3 36.22 6.01
2 15 3 50.65 6.47
-2 15 -4 -0.79 2.19
2 15 4 -0.79 2.21
2 -15 -4 0.46 1.38
2 -15 -4 2.21 1.35
2 -15 -4 0.81 1.13
2 -15 -4 2.88 1.84
2 15 4 -0.49 1.68
-2 -15 4 2.91 1.72
-2 15 -5 16.47 3.79
2 15 5 17.41 3.89
2 -15 -5 17.63 2.91
2 -15 -5 15.01 2.46
2 -15 -5 23.78 3.05
2 -15 -5 12.82 2.57
2 15 5 19.24 3.15
-2 -15 5 18.46 2.86
-2 15 -6 25.64 4.28
2 15 6 32.37 4.96
2 -15 -6 28.44 3.82
2 -15 -6 20.06 3.04
2 -15 -6 26.46 3.41
2 -15 -6 27.03 3.52
2 15 6 23.89 3.72
-2 -15 6 25.92 3.45
-2 15 -7 -4.06 2.2
2 15 7 -0.79 2.11
2 -15 -7 2.01 1.54
2 -15 -7 -0.35 1.04
2 -15 -7 1.79 1.42
2 -15 -7 0.43 1.4
2 15 7 1.36 1.54
-2 -15 7 -0.36 1.51
2 15 8 9.38 3.04
-2 15 -8 5.14 2.39
2 -15 -8 8.71 2.26
2 -15 -8 11 2
2 -15 -8 11.28 1.97
2 -15 -8 11.76 2.23
2 15 8 4.75 1.88
-2 -15 8 4.6 1.77
2 -15 -9 3.64 1.89
2 -15 -9 4.25 1.44
2 -15 -9 1.4 1.35
2 -15 -9 7.04 1.89
2 15 9 7.76 2.74
-2 -15 9 6.31 1.84
2 -15 -10 2.76 1.57
2 -15 -10 3.2 1.44
2 15 10 5.37 2.69
2 -15 -10 0.44 1.49
-2 -15 10 2.77 1.49
2 -15 -10 2.11 1.72
2 -15 -11 32.31 3.71
2 -15 -11 30.48 3.59
-2 -15 11 22.12 3.48
2 -15 -11 23.04 3.69
2 15 11 35.57 4.98
2 -15 -11 37.13 4.45
2 -15 -12 1.66 1.31
2 -15 -12 3.18 1.47
-2 -15 12 0.38 1.83
2 -15 -12 1.33 1.59
-2 -15 12 2.34 1.6
2 -15 -12 -0.53 1.54
2 -15 -13 5.26 1.5
2 -15 -13 6.91 2.23
-2 -15 13 5.95 1.95
2 -15 -13 9.22 2.11
-2 -15 13 6.85 1.73
2 -15 -14 8.66 2.03
2 -15 -14 11.07 2.28
2 -15 -14 12.14 2.82
-2 -15 14 10.21 2.37
2 -15 -14 12.6 2.35
-2 -15 14 12.7 2.2
2 -15 -15 10.22 2.03
2 -15 -15 11.48 2.57
-2 -15 15 8.56 2.26
-2 -15 15 9.22 1.93
2 -15 -15 10.69 2.29
2 -15 -15 6.58 2.02
2 -15 -16 3.08 2.03
-2 -15 16 3.81 1.62
2 -15 -16 3.35 1.66
-2 -15 16 1.18 1.28
2 -15 -16 0.36 1.19
2 -15 -17 8.53 2.5
-2 -15 17 17.45 2.72
2 -15 -17 17.16 2.71
-2 -15 17 16.42 2.4
2 -15 -17 16.51 2.47
2 -15 -18 0.98 1.45
-2 -15 18 -0.65 1.54
2 -15 -18 -0.4 1.51
-2 -15 18 0.81 1.27
2 -15 -18 -0.31 1.03
-2 -15 19 3.04 1.28
2 -15 -19 5.34 1.75
2 -15 -19 2.35 1.59
-2 -15 19 2.78 1.6
-2 -15 20 5.18 1.37
2 -15 -20 5.48 1.74
-2 -15 20 2.94 1.48
2 -15 -21 3.13 1.6
-2 -15 21 3.88 1.52
2 -15 -22 7.55 1.84
2 -15 -22 10.45 2.22
-2 -15 22 4.91 1.66
2 -15 -23 2.46 1.26
2 -15 -23 4.11 1.56
-2 -15 23 0.48 1.21
2 -15 -24 5.13 1.49
2 -15 -24 5.5 1.64
-2 -15 24 5.89 1.47
-2 -15 25 0.69 0.69
2 -15 -25 2.18 1.36
-2 -15 25 0.98 1.08
-2 -15 26 14.57 1.81
-2 -15 26 16.68 2.02
2 -15 -26 13.33 2.12
2 -15 -27 -0.72 1.05
2 -15 -28 3.46 0.98
2 -16 26 3.98 0.9
-2 16 26 3.44 1.42
-2 -16 -26 3.34 0.89
2 16 -26 4.9 0.94
2 -16 25 1.91 0.83
-2 16 25 0.32 1.34
-2 -16 -25 1.48 0.84
2 16 -25 1.26 0.79
2 -16 24 4.03 1.06
-2 -16 -24 2.7 1.02
2 16 -24 2.5 0.94
2 -16 23 5.95 1.31
-2 16 23 2.31 2.83
-2 -16 -23 1.91 0.89
2 16 -23 4.75 1.11
-2 16 22 -0.82 2.83
2 -16 22 1.84 0.88
-2 -16 -22 5.95 1.28
2 16 -22 7.16 1.31
-2 -16 -21 -0.41 0.86
2 16 -21 1.88 0.96
2 -16 21 3.32 0.97
-2 -16 -21 -0.23 0.96
2 16 -20 0.76 0.98
-2 -16 -20 1.58 1.01
2 -16 20 1.03 0.76
-2 -16 -20 1.04 1.05
2 16 -19 0.54 1.08
-2 -16 -19 0.57 1.11
2 -16 19 2.23 1.18
-2 -16 -19 -0.24 0.91
2 -16 19 0.22 0.8
-2 16 18 -0.97 3.38
2 -16 18 -0.22 0.9
2 -16 18 2.64 1.35
-2 -16 -18 -0.52 1.02
2 16 -18 0.86 1.13
-2 -16 -18 0.62 1.22
-2 -16 -18 2.12 1.11
2 16 -18 0.68 0.93
-2 -16 -18 1.55 1.31
-2 16 17 4.94 3.61
2 -16 17 0.46 0.88
-2 -16 -17 -0.28 1.04
2 -16 17 1.83 1.44
2 16 -17 1.73 1.12
-2 -16 -17 1.6 1.29
2 16 -17 0.3 1.1
2 -16 16 1.17 0.88
-2 16 16 1.01 3.19
-2 -16 -16 1.47 1.17
2 -16 16 2.85 1.5
2 16 -16 1.86 1.27
-2 -16 -16 0.66 1.26
2 16 -16 3.49 1.5
-2 16 15 4.09 3.59
2 -16 15 4.52 1.22
2 -16 15 3.26 1.53
-2 -16 -15 3.08 1.44
2 16 -15 5.66 1.61
-2 -16 -15 7.38 1.94
2 16 -15 4.97 1.59
-2 16 14 7.24 4.03
2 -16 14 6.47 1.34
2 -16 14 2.67 1.45
-2 -16 -14 5.46 1.59
2 16 -14 4.79 1.57
-2 -16 -14 5.47 1.7
-2 -16 -14 4.59 1.49
2 16 -14 7.26 1.8
-2 16 13 1.04 3.56
2 -16 13 0.24 0.84
2 -16 13 0.68 1.39
-2 -16 -13 -0.33 1.31
2 16 -13 1.89 1.39
-2 -16 -13 2.42 1.43
-2 -16 -13 -0.32 1.44
2 16 -13 -0.36 1.28
-2 16 12 7.33 4.07
2 16 -12 4.09 1.61
2 -16 12 3.44 1.6
-2 -16 -12 3.77 1.54
2 16 -12 3.95 1.67
-2 -16 -12 5.23 1.49
-2 -16 -12 6.95 1.87
-2 16 11 16.78 4.62
2 16 -11 14.64 3.3
2 16 -11 11.88 2.33
2 -16 11 11.44 2.27
2 -16 11 13.34 2.42
2 16 -11 13.37 2.46
-2 -16 -11 14.74 2.42
-2 -16 -11 15.39 2.48
2 16 -10 0.39 1.42
2 -16 10 1.04 1.4
2 -16 10 1.13 1.59
-2 16 10 3.14 3.32
2 16 -10 3.25 2.33
-2 -16 -10 2.39 1.51
-2 -16 -10 2.45 1.46
2 16 -9 2.02 1.56
2 -16 9 4.51 1.68
2 -16 9 3.05 1.68
-2 16 9 4.17 3.89
2 16 -9 4.64 2.28
-2 -16 -9 1.39 1.41
-2 -16 -9 4.2 1.59
2 16 -8 18.66 3.21
2 -16 8 20.37 3.05
-2 16 8 19.64 5.03
-2 -16 -8 21.75 3.11
-2 -16 -8 24.77 3.15
2 16 -7 2.97 1.73
2 -16 7 2.05 1.31
2 16 -7 2.77 1.79
2 16 -7 2.06 1.98
-2 16 7 2.04 3.49
-2 -16 -7 0.35 1.35
-2 -16 -7 0.7 1.25
2 16 -6 -0.86 1.61
2 16 -6 0.72 1.79
2 -16 6 -0.34 1.33
2 16 -6 2.08 2.13
-2 16 6 3.02 3.36
-2 -16 -6 0.36 1.5
-2 -16 -6 -0.35 1.24
2 16 -5 5.27 2.57
2 -16 5 1.32 1.28
-2 16 5 -0.99 3.21
2 16 -5 0.7 2.22
-2 -16 -5 -0.36 1.46
-2 -16 -5 1.37 1.26
2 16 -4 0.78 2.03
2 -16 4 4.21 1.47
-2 16 4 -0.97 3.23
2 16 -4 7.08 2.81
-2 -16 -4 2.86 1.53
-2 -16 -4 4.08 1.48
2 -16 3 11.87 2.46
2 16 -3 18.47 3.7
2 -16 3 12.29 2.13
-2 16 3 20.68 4.56
2 16 -3 22.85 3.81
-2 -16 -3 14.27 2.43
-2 -16 -3 9.78 2.13
2 16 -2 24.75 4.39
2 -16 2 21.79 3.33
2 -16 2 26.6 3.13
2 16 -2 25.85 4.32
-2 16 2 20.06 4.72
-2 -16 -2 22.81 3.35
2 16 -1 30.41 4.96
2 -16 1 31.29 3.61
2 -16 1 25.56 3.27
2 -16 1 23.03 2.96
2 16 -1 18.02 4
-2 16 1 10.58 4.12
2 16 0 3.45 2.65
2 -16 0 0.79 1.51
2 -16 0 -0.71 1.39
2 16 0 0.44 1.79
-2 16 0 2.55 2.76
2 16 0 1.45 2.35
2 -16 -1 29.22 3.67
2 16 1 28.05 4.89
2 -16 -1 22.82 3.4
2 16 1 30.34 3.91
-2 16 -1 26.94 4.82
2 16 1 23.89 4.35
2 -16 -2 21.64 3.25
2 -16 -2 28.23 3.38
2 16 2 18.42 3.32
-2 16 -2 23.47 4.36
2 16 2 31.1 4.75
-2 16 -3 15.7 3.77
2 16 3 20.94 3.92
2 -16 -3 18.01 2.74
2 -16 -3 13.13 2.34
2 16 3 13.92 2.63
-2 -16 3 12.83 2.42
-2 16 -4 2.85 2.4
2 16 4 2.16 2.47
2 -16 -4 7.39 2.09
2 -16 -4 1.03 1.36
2 16 4 5.57 2.02
-2 -16 4 5.49 1.76
-2 16 -5 1.36 1.96
2 16 5 3.57 2.32
2 -16 -5 0.34 1.31
2 -16 -5 0.39 1.55
2 16 5 0.42 1.4
-2 -16 5 0.34 1.41
-2 16 -6 1.93 2.2
2 16 6 -1.41 1.97
2 -16 -6 0.85 1.35
2 -16 -6 0.33 1.22
2 -16 -6 1.15 1.53
2 16 6 -0.41 1.57
-2 -16 6 1.01 1.37
-2 16 -7 2.44 2.04
2 16 7 0.7 2.03
2 -16 -7 4.82 1.61
2 -16 -7 1.64 1.35
2 -16 -7 4.91 1.81
2 16 7 0.78 1.46
2 -16 -7 2.26 1.39
-2 -16 7 0.66 1.29
2 -16 -8 28.65 3.31
2 -16 -8 24.55 3.3
2 16 8 23.42 4.07
-2 -16 8 23.07 3.17
2 -16 -8 25.16 3.32
2 -16 -8 21.44 3.37
2 -16 -9 5.04 1.51
2 16 9 3.38 2.11
2 -16 -9 3.63 1.76
2 -16 -9 3.07 1.55
-2 -16 9 5.41 1.59
2 -16 -10 2.74 1.47
-2 -16 10 3.11 1.55
2 -16 -10 4.22 1.54
2 -16 -10 4 1.55
2 -16 -11 7.34 2.01
2 -16 -11 9.57 1.86
2 -16 -11 11.86 2.27
-2 -16 11 12.43 2.15
2 -16 -12 4.12 1.78
2 -16 -12 2.41 1.19
2 -16 -12 1.52 1.37
-2 -16 12 2.35 1.31
2 -16 -12 3.17 1.52
2 -16 -13 -1.36 1.69
2 -16 -13 0.3 1.13
2 -16 -13 -1.12 1.4
-2 -16 13 -0.28 1.25
2 -16 -13 -0.37 1.34
2 -16 -14 5.64 1.63
2 -16 -14 5.37 1.85
2 -16 -14 4.41 1.67
-2 -16 14 5.18 1.52
2 -16 -15 3.94 1.44
2 -16 -15 2.63 1.6
2 -16 -15 4.67 1.61
-2 -16 15 4.16 1.37
2 -16 -16 0.91 1.2
2 -16 -16 0.86 1.46
2 -16 -16 2.09 1.43
-2 -16 16 0.25 1.09
2 -16 -17 1.65 1.15
2 -16 -17 0.83 1.42
-2 -16 17 0.93 1.01
2 -16 -17 0.67 1.21
2 -16 -18 1.47 0.92
2 -16 -18 0.4 1.4
2 -16 -18 1.61 1.23
2 -16 -19 1.14 1.5
2 -16 -19 1.84 1.36
2 -16 -20 1.44 1.2
2 -16 -20 1.45 1.34
2 -16 -21 2.99 1.3
-2 -16 21 4.22 0.96
2 -16 -22 6.06 1.42
-2 -16 22 5.64 1.08
2 -16 -24 1.53 1.08
2 -16 -25 0.45 0.85
2 -16 -26 6.3 1.18
2 17 -23 4.38 0.9
-2 -17 -22 3.17 0.95
2 17 -22 1.23 0.68
2 -17 21 2.33 0.95
-2 -17 -21 1.57 0.89
-2 -17 -21 2.7 0.82
2 17 -21 0.86 0.75
2 -17 20 5.9 1.26
-2 -17 -20 4.31 1.04
-2 -17 -20 3.63 1.09
2 17 -20 3.44 1.03
2 -17 19 1.91 1.01
-2 -17 -19 0.37 0.76
-2 -17 -19 0.43 0.83
-2 -17 -19 -0.23 0.89
2 17 -19 -0.21 0.91
2 17 -18 3.38 1.15
2 -17 18 2.27 1.08
-2 -17 -18 2.02 1
-2 -17 -18 3.56 1.14
-2 -17 -18 2.69 1.13
-2 17 18 1.5 2.62
-2 17 17 2.33 2.53
2 17 -17 1.21 1.04
-2 -17 -17 0.66 0.91
2 -17 17 0.24 1
-2 -17 -17 1.04 1.03
2 17 -17 2.55 0.99
-2 -17 -17 -0.26 1
-2 17 16 4.81 3.01
2 17 -16 4.37 1.31
2 -17 16 4.01 1.34
-2 -17 -16 3.76 1.25
-2 -17 -16 3.09 1.24
2 17 -16 4.7 1.23
-2 -17 -16 2.68 1.27
-2 17 15 -0.82 2.61
-2 -17 -15 0.75 0.96
2 -17 15 2.6 1.22
2 17 -15 1.38 1.04
-2 -17 -15 3.06 1.35
2 17 -15 0.54 1.04
-2 -17 -14 0.26 1.01
2 -17 14 -0.27 1.1
2 17 -14 -0.49 1.09
-2 -17 -14 0.57 1.19
2 17 -14 2.29 1.27
-2 17 13 0.85 2.62
-2 -17 -13 1.39 1.11
2 -17 13 -0.55 1.04
2 17 -13 1.3 1.1
-2 -17 -13 1.17 1.24
-2 -17 -13 -0.53 1.22
2 17 -13 0.6 1.19
-2 17 12 11.2 3.56
-2 -17 -12 7.23 1.66
2 -17 12 7.82 1.69
2 17 -12 8.5 1.71
-2 -17 -12 6.24 1.67
-2 -17 -12 6.39 1.56
2 17 -12 5.34 1.62
-2 17 11 18.21 4.22
2 17 -11 13.38 2.28
2 -17 11 11.02 2.04
-2 -17 -11 13.21 2.2
2 17 -11 15.49 2.29
-2 -17 -11 13.53 2.16
-2 -17 -11 9.79 2.01
-2 -17 -10 0.93 1.33
2 -17 10 -0.28 1.26
-2 17 10 3.48 3.11
2 17 -10 0.56 1.87
-2 -17 -10 1.22 1.26
-2 -17 -10 1.78 1.27
2 -17 10 1.63 1.29
2 -17 9 -0.57 1.08
-2 -17 -9 0.91 1.4
-2 -17 -9 0.3 1.14
-2 17 9 2.6 3.1
2 17 -9 -1.15 2.05
2 -17 9 0.33 1.29
-2 17 8 1.73 3.16
2 17 -8 3.51 2.06
2 -17 8 3.4 1.33
2 17 -8 1.92 1.45
-2 -17 -8 3.1 1.41
-2 -17 -8 2.75 1.37
2 -17 8 5.4 1.69
2 17 -7 5.37 2.28
-2 17 7 0.86 2.79
2 17 -7 2.64 1.55
-2 -17 -7 -0.63 1.4
-2 -17 -7 3.66 1.42
2 -17 7 3.37 1.29
2 17 -6 1.21 1.93
-2 17 6 2.53 2.89
2 17 -6 3.38 1.51
-2 -17 -6 2.55 1.5
-2 -17 -6 2.43 1.31
2 -17 6 4.71 1.41
2 17 -5 4.29 2.2
-2 17 5 4.98 3.34
2 -17 5 2.17 1.2
2 17 -5 5.18 1.72
-2 -17 -5 5.14 1.59
-2 -17 -5 0.6 1.17
-2 17 4 0.81 2.71
2 17 -4 3.71 2.31
2 -17 4 2.19 1.51
2 -17 4 2.65 1.16
2 17 -4 -0.35 1.65
-2 -17 -4 2.26 1.49
-2 -17 -4 3 1.44
2 17 -4 4.55 2.12
-2 17 3 -0.79 2.64
2 17 -3 1.25 1.86
2 -17 3 -1.03 1.15
2 -17 3 -0.31 1.3
2 17 -3 0.36 1.53
-2 -17 -3 0.32 1.41
-2 -17 -3 0.59 1.11
2 17 -3 -0.68 1.82
-2 17 2 0.77 2.75
2 17 -2 3.13 2.04
2 -17 2 0.31 1.28
2 17 -2 -0.72 1.43
-2 -17 -2 0.59 1.18
2 17 -2 0.7 1.74
2 -17 2 1.07 1.35
2 17 -1 8.79 2.6
2 -17 1 5 1.5
2 17 -1 6.93 1.97
-2 -17 -1 4.04 1.29
2 17 -1 9.42 2.89
2 -17 1 8.19 1.91
-2 17 0 14.37 3.43
2 17 0 4.39 2.36
2 -17 0 9.63 1.97
2 17 0 7.68 2.1
-2 -17 0 9.93 1.8
2 17 0 12.65 3.23
2 -17 0 9.25 1.96
2 17 1 8.77 2.65
-2 17 -1 3.46 2.36
2 -17 -1 7.1 1.7
2 17 1 7.67 1.92
-2 -17 1 5.29 1.54
2 17 1 3.04 2.53
2 -17 -1 7.81 1.97
2 17 2 4.98 2.18
-2 17 -2 0.66 2.21
2 -17 -2 0.92 1.21
2 17 2 2.9 1.58
-2 -17 2 1.26 1.4
-2 -17 2 1.36 1.14
2 17 2 -0.78 2.32
2 -17 -2 3.88 1.69
2 17 3 -1.85 1.78
-2 17 -3 -1.27 1.95
2 -17 -3 0.3 1.21
2 17 3 0.36 1.44
-2 -17 3 0.31 1.25
2 17 3 0.79 2.19
2 -17 -3 0.35 1.41
-2 17 -4 1.21 1.92
2 17 4 1.22 1.77
2 -17 -4 2.08 1.34
2 17 4 2.1 1.39
-2 -17 4 2.46 1.39
2 17 4 3.97 2.37
2 -17 -4 2.08 1.28
-2 17 -5 2.86 1.83
2 17 5 3.62 1.98
2 -17 -5 3.51 1.37
2 17 5 2.04 1.37
-2 -17 5 4.85 1.56
2 -17 -5 4.11 1.56
-2 17 -6 1.63 1.67
2 17 6 0.59 1.77
2 -17 -6 1.15 1.18
2 17 6 0.98 1.34
2 -17 -6 2.03 1.45
-2 -17 6 2.38 1.3
2 -17 -7 2.98 1.57
-2 -17 7 -0.29 1.15
2 -17 -7 1.12 1.29
2 -17 -8 2.92 1.53
-2 -17 8 3.97 1.37
2 -17 -8 1.64 1.19
2 -17 -9 2.53 1.47
2 -17 -9 -0.26 1.12
-2 -17 9 0.55 1.07
2 -17 -10 2.9 1.51
-2 -17 10 2.66 1.25
2 -17 -10 0.31 1.18
2 -17 -11 12.04 2.28
2 -17 -11 14.26 2.31
-2 -17 11 17.42 2.26
2 -17 -11 12.38 2.31
2 -17 -12 10.06 1.91
2 -17 -12 6.57 1.56
-2 -17 12 6.62 1.56
2 -17 -12 5.43 1.63
2 -17 -13 0.91 1.04
2 -17 -13 -0.55 1.19
-2 -17 13 0.23 0.97
2 -17 -13 -0.36 1.19
2 -17 -14 0.28 0.98
2 -17 -14 -0.78 1.06
-2 -17 14 0.22 0.87
2 -17 -14 1.4 1.33
2 -17 -15 0.51 1
2 -17 -15 0.24 0.95
-2 -17 15 2.27 1.06
2 -17 -15 1.36 1.19
2 -17 -16 4.14 1.15
2 -17 -16 4.34 1.2
2 -17 -16 1.85 1.17
2 -17 -16 4.27 1.48
2 -17 -17 1.26 1.07
2 -17 -17 1.26 1.2
2 -17 -17 1.2 0.83
2 -17 -18 1.43 1.11
2 -17 -18 2.68 1.19
2 -17 -19 0.22 0.86
2 -17 -19 0.56 1
2 -17 -20 4.94 1.26
2 -17 -20 6.76 1.46
2 -17 -21 2.38 1.01
2 -17 -22 3.42 1.06
2 -18 19 2.92 0.81
-2 -18 -19 1.64 0.72
2 -18 18 2 0.75
-2 -18 -18 1.87 0.75
-2 -18 -18 0.66 0.75
-2 -18 -17 0.76 0.67
2 -18 17 0.67 0.83
-2 -18 -17 0.9 0.82
-2 -18 -17 0.9 0.77
-2 -18 -16 2.52 0.88
2 -18 16 5.85 1.13
2 18 -16 3.61 1
-2 -18 -16 5.03 1.22
-2 -18 -16 6.64 1.28
-2 -18 -15 4.6 1.06
2 -18 15 2.43 0.97
2 18 -15 1.56 0.89
-2 -18 -15 5.34 1.18
-2 -18 -15 3.54 1.09
-2 18 14 1.21 1.91
-2 -18 -14 1.79 0.99
2 -18 14 0.39 0.84
2 18 -14 1.32 0.9
-2 -18 -14 0.65 0.93
-2 -18 -14 1.68 1.07
-2 18 13 2.49 2.3
2 18 -13 5.85 1.28
-2 -18 -13 5.36 1.34
-2 -18 -13 5.09 1.25
2 -18 13 3.22 1.06
-2 18 12 0.64 2.01
2 18 -12 -0.43 0.97
-2 -18 -12 1.85 1.01
-2 -18 -12 1.35 1.06
2 -18 12 1.24 0.95
-2 18 11 3.87 2.59
2 18 -11 1.35 1.07
-2 -18 -11 2.12 1.14
-2 -18 -11 0.94 1.02
2 -18 11 2.31 0.97
-2 18 10 -0.65 2.06
-2 -18 -10 0.24 1.02
-2 -18 -10 1.19 1.03
-2 -18 -10 0.25 1.02
2 -18 10 -0.63 0.91
-2 18 9 1.31 2.29
-2 -18 -9 1.46 1.08
-2 -18 -9 1.73 1.01
2 -18 9 1.92 1.13
2 -18 9 1.49 0.94
-2 -18 -9 1.02 1.02
-2 18 8 3.93 2.07
2 18 -8 0.47 1.5
-2 -18 -8 0.79 1.05
2 -18 8 1.69 0.97
2 -18 8 2.45 1.28
2 18 -8 -0.25 1.11
-2 -18 -8 -0.25 0.97
-2 -18 -8 1.27 1.15
-2 18 7 1.3 2.23
2 18 -7 0.48 1.7
2 -18 7 1.25 1.16
2 -18 7 -0.21 0.84
2 18 -7 0.79 1.21
-2 -18 -7 0.49 0.97
-2 -18 -7 0.26 1.04
2 -18 7 -0.28 1.14
-2 18 6 4.52 2.46
2 18 -6 -0.49 1.56
2 18 -6 1.88 1.17
-2 -18 -6 0.49 0.97
-2 -18 -6 0.8 1.08
2 -18 6 0.21 0.84
2 -18 6 -0.51 1.16
-2 18 5 7.64 2.75
2 18 -5 2.5 1.77
2 18 -5 3.02 1.38
-2 -18 -5 2.42 1.35
-2 -18 -5 3.42 1.23
2 -18 5 3.8 1.08
2 -18 5 6.12 1.47
-2 18 4 4.38 2.33
2 18 -4 -2.02 1.77
2 18 -4 1.68 1.25
-2 -18 -4 1.36 1.28
2 -18 4 2.82 1.23
2 -18 3 0.77 1.12
2 18 -3 0.57 1.32
2 18 -3 -2.03 1.65
-2 18 3 -0.61 2.14
2 -18 2 4.11 1.33
2 18 -2 3.14 1.37
2 18 -2 5.6 2.06
-2 18 2 0.6 2.15
2 -18 2 2.69 1.33
2 -18 1 -0.26 1.15
2 18 -1 1.15 1.27
-2 18 1 4.05 2.16
2 18 -1 2.04 1.83
2 -18 1 3.9 1.52
-2 18 0 0.56 1.91
2 18 0 0.51 1.61
2 -18 0 0.6 1.2
2 -18 0 -0.51 1.09
2 18 0 1.72 1.19
-2 -18 0 -1.09 1.36
-2 18 -1 1.61 1.75
2 18 1 3.53 1.77
2 18 1 0.59 1.71
2 -18 -1 2.98 1.43
2 -18 -1 3.02 1.18
2 -18 -1 1.26 0.87
2 18 1 0.85 1.21
-2 -18 1 1.35 1.2
-2 18 -2 2.06 1.65
2 18 2 1.49 1.64
2 -18 -2 2.23 1.18
2 18 2 2.52 1.41
-2 -18 2 4.81 1.42
2 18 2 6.05 2.22
2 -18 -2 3.85 1.4
2 18 3 -0.49 1.51
-2 18 -3 0.49 1.47
2 -18 -3 1.71 1.11
2 18 3 -0.55 1.19
-2 -18 3 2.1 1.39
2 18 3 3.09 2.16
2 -18 -3 -0.29 1.09
-2 18 -4 0.93 1.61
2 18 4 3.37 1.73
2 -18 -4 3.35 1.2
2 18 4 2.12 1.17
-2 -18 4 3.1 1.31
2 18 4 2.51 2.15
2 -18 -4 1.73 1.12
-2 18 -5 6.62 1.96
2 -18 -5 3.27 1.17
2 18 5 4.81 1.37
2 18 5 6.97 2.2
2 -18 -5 7.67 1.58
-2 -18 5 4.3 1.42
2 18 6 3.18 2.17
2 -18 -6 -0.28 1.1
2 -18 -6 -0.23 0.99
-2 -18 6 3.45 1.23
2 18 7 0.64 1.9
2 -18 -7 -1.36 1.16
2 -18 -7 0.87 1.04
2 -18 -7 -0.65 1.27
-2 -18 7 0.24 1.04
2 -18 -8 0.62 1.13
2 18 8 3.16 2.06
2 -18 -8 0.53 1.02
-2 -18 8 -0.23 0.94
2 -18 -9 2.37 1.11
2 18 9 2.51 2.04
2 -18 -9 2.03 1.14
-2 -18 9 0.44 0.95
2 -18 -10 -0.56 1
2 18 10 0.62 2.06
2 -18 -10 0.24 0.93
-2 -18 10 -0.21 0.88
2 -18 -11 1.58 1.05
2 -18 -11 3.26 1.16
-2 -18 11 0.8 0.88
2 -18 -12 -0.24 0.91
2 -18 -12 0.22 0.86
-2 -18 12 0.19 0.83
2 -18 -13 5.39 1.22
2 -18 -13 5.79 1.23
2 -18 -14 0.2 0.73
2 -18 -15 2.07 0.75
2 -18 -18 0.95 0.72
2 -19 14 2.88 0.79
2 19 -13 0.14 0.65
-2 -19 -13 -0.17 0.72
-2 -19 -13 0.14 0.58
2 -19 13 0.28 0.63
2 19 -12 -0.45 0.69
-2 -19 -12 -0.93 0.83
-2 -19 -12 -0.61 0.64
2 -19 12 -0.45 0.7
-2 -19 -11 2.4 0.98
-2 -19 -11 2.95 0.87
2 -19 11 1.43 0.78
-2 -19 -10 2.62 0.84
2 -19 10 1 0.82
2 -19 10 1.15 0.61
-2 -19 -9 9.79 1.42
2 -19 9 8.28 1.37
2 -19 9 5.87 1.09
2 19 -9 11.71 1.54
-2 -19 -8 2.13 0.94
2 -19 8 1.6 0.88
2 19 -8 2.62 0.99
-2 -19 -7 1.81 0.89
2 -19 7 1.46 0.86
2 19 -7 3.29 1.1
-2 -19 -7 2.32 0.99
2 -19 6 0.92 0.85
2 19 -6 0.6 0.91
-2 -19 -6 1.4 0.92
2 -19 6 2.41 0.91
-2 -19 -6 1.87 0.97
2 19 -5 3.86 1.19
-2 -19 -5 4.69 1.22
2 -19 5 4.88 1.18
-2 -19 -5 4.48 1.2
2 -19 4 2.08 0.98
-2 -19 -4 0.22 0.94
2 19 -4 -0.21 0.94
2 19 -4 3.01 1.46
2 -19 3 -0.57 0.88
2 19 -3 -0.63 1
2 19 -3 -0.38 1.13
2 -19 3 0.48 0.63
2 -19 2 0.57 0.87
2 -19 2 -0.46 0.67
2 19 -2 1.05 0.96
2 19 -2 -0.38 1.16
2 19 -1 4.14 1.58
2 -19 1 3.58 1.11
2 19 -1 2.71 1.06
-2 -19 -1 2.32 1.01
2 -19 1 3 1.13
2 -19 0 2.61 1.02
2 19 0 1.24 0.96
-2 -19 0 2.31 0.99
2 -19 0 0.46 0.93
2 -19 -1 3.49 1
2 19 1 2.22 0.95
-2 -19 1 3.54 1.21
2 -19 -1 1.61 1.05
2 -19 -2 -0.36 0.73
2 -19 -2 -0.45 0.97
2 19 2 -0.2 0.9
-2 -19 2 1.23 0.94
2 -19 -3 0.17 0.76
2 -19 -3 0.53 0.95
2 -19 -3 -0.22 0.93
2 19 3 0.75 0.97
-2 -19 3 -0.6 0.98
2 -19 -4 3.21 0.92
2 -19 -4 3.12 1.22
2 -19 -4 1.75 0.94
2 19 4 1.4 0.83
-2 -19 4 1.18 0.87
2 -19 -5 3 1.1
-2 -19 5 2.85 1.04
2 -19 -5 5.31 1.23
2 -19 -6 -0.21 0.81
2 -19 -6 1.22 0.95
-2 -19 6 0.37 0.83
2 -19 -7 1.87 1.05
-2 -19 7 1.57 0.95
2 -19 -8 2.66 1.01
-2 -19 8 2.15 0.84
2 -19 -9 11.62 1.71
2 -19 -10 1.34 0.82
2 -19 -11 1.74 0.74
2 -19 -12 -0.15 0.61
-2 -20 -5 1.07 0.59
-2 -20 -4 6.8 1.09
2 -20 3 4.03 0.89
-2 -20 -3 3.85 0.9
2 -20 2 1.51 0.67
-2 -20 -2 -0.27 0.61
-2 -20 -2 -0.15 0.58
2 -20 1 -0.34 0.62
-2 -20 -1 1.36 0.69
-2 -20 -1 0.44 0.57
-2 -20 0 1.21 0.63
2 -20 0 0.35 0.68
-2 -20 1 0.13 0.57
-2 -20 2 -0.13 0.57
2 -20 -3 3.73 0.95
2 -20 -4 5.75 1.08
2 -20 -5 0.79 0.66
3 0 0 0.69 1.54
3 0 0 0.95 2.56
3 0 0 -0.81 1.91
3 0 -1 15.29 4.01
3 0 1 17.65 3.67
3 0 -1 24.58 4.24
3 0 -2 -0.97 2.17
3 0 2 2.38 1.67
3 0 -2 -1.65 1.95
3 0 -3 1.98 2.34
3 0 3 1.57 1.85
3 0 -3 0.84 1.76
3 0 -4 10.2 3.36
3 0 4 5.41 2.3
3 0 -5 3.16 2.4
3 0 5 9.15 2.77
3 0 6 57.61 6.78
3 0 -6 46.93 7.28
3 0 -6 41.24 6.36
3 0 6 56.3 6.72
3 0 7 222.82 20.47
3 0 7 205.89 20.05
3 0 -7 225.59 20.66
3 0 -7 217.36 21.36
3 0 -8 3.2 1.33
3 0 -8 5.87 3.41
3 0 8 5.85 2.44
3 0 -8 4.38 2.64
3 0 8 7.24 2.32
3 0 9 130.69 13.22
3 0 -9 123.93 12.01
3 0 9 143.65 12.87
3 0 -9 115.78 12.93
3 0 9 118.91 14.45
3 0 -9 115.59 13.91
3 0 -10 18.05 3.03
3 0 10 11.79 3.44
3 0 10 15.66 4.52
3 0 10 15.17 3.17
3 0 -10 9.81 3.19
3 0 -11 26.84 4.12
3 0 11 26.47 6.87
3 0 11 24.85 4.06
3 0 -11 15.31 3.96
3 0 -12 41.43 5.73
3 0 12 49.52 6.67
3 0 -12 40.87 6.15
3 0 12 29.7 7.69
3 0 12 41.17 5.58
3 0 13 328.27 28.29
3 0 -13 294.42 27.2
3 0 13 301.75 31.72
3 0 -13 287.55 27.41
3 0 -14 11.42 3.03
3 0 14 2.4 4.79
3 0 -14 6.45 2.77
3 0 -15 -1.9 3.46
3 0 15 4.57 2.69
3 0 15 5.23 6.16
3 0 -15 2.78 2.29
3 0 -16 51.94 7.41
3 0 16 62.45 8.25
3 0 16 48.16 10.83
3 0 -16 52.06 7.1
3 0 -17 51.19 6.93
3 0 17 43.08 6.81
3 0 17 27.5 8.79
3 0 -17 32.51 5.47
3 0 -18 47.57 7.57
3 0 18 54.77 8.17
3 0 18 65.64 13.22
3 0 -18 56.53 7.29
3 0 -19 1.23 2.9
3 0 19 -1.41 2.58
3 0 19 -3.49 7.35
3 0 -20 -1.3 3.07
3 0 20 1.49 2.94
3 0 20 -3.71 6.19
3 0 21 160.5 17.94
3 0 -21 165.3 17.47
3 0 21 161.34 14.2
3 0 22 21.6 5.2
3 0 22 25.51 3.22
3 0 -22 27.54 3.86
3 0 -23 1.46 1.99
3 0 23 2.19 1.6
3 0 -23 1.49 2.73
3 0 23 -1.75 2.92
-3 0 23 2.6 2.12
3 0 -24 17.78 3.32
3 0 24 16.84 2.9
3 0 -24 15.52 4.97
3 0 24 22.09 5.66
3 0 24 31.53 11.72
-3 0 24 15.24 3.34
3 0 25 54.83 5.66
3 0 -25 40.76 5
-3 0 -25 59.01 5.34
3 0 -25 53.56 5.88
-3 0 25 40.81 5.69
3 0 -25 49.6 8.48
3 0 25 32.76 7.51
3 0 25 37.37 12.19
3 0 -26 -1.51 1.99
3 0 26 0.49 1.45
-3 0 26 -1.17 1.91
3 0 -26 1.05 1.22
-3 0 -26 -0.69 1.28
3 0 -27 4.9 1.48
-3 0 -27 0.35 1.36
-3 0 27 4.21 1.96
3 0 -27 2.02 1.93
3 0 27 1 1.45
3 0 -27 1.11 1.39
3 0 -28 15.71 2.51
-3 0 -28 12.31 2.35
-3 0 28 11.63 3.08
3 0 28 19.19 3.05
3 0 -28 12.05 2.9
3 0 -28 16.18 2.5
3 0 -29 6.57 1.77
-3 0 -29 12.28 2.14
-3 0 29 9.25 2.47
3 0 -29 3.96 2.27
3 0 29 14.17 2.63
3 0 -29 5.06 1.69
-3 0 -30 3.12 1.33
-3 0 30 0.61 2.15
3 0 -30 1.45 1.73
-3 0 -30 3.19 1.63
3 0 30 2 1.59
3 0 -30 0.34 1.22
3 0 -30 1.76 1.29
-3 0 -31 1.02 1.31
-3 0 31 -0.6 2.07
3 0 -31 0.66 1.15
-3 0 -31 0.35 1.32
3 0 -31 -0.47 1.67
3 0 31 0.49 1.35
3 0 -31 -0.34 1.21
-3 0 -32 3.61 1.57
-3 0 32 0.59 2.24
3 0 -32 3.11 1.82
-3 0 -32 1.35 1.29
3 0 -32 -0.32 1.28
3 0 -32 3.53 1.32
-3 0 -33 0.31 1.14
-3 0 33 1.13 2.01
3 0 -33 -0.83 1.62
3 0 -33 0.9 1.28
-3 0 -33 0.33 1.33
3 0 -33 0.3 0.95
-3 0 -34 -0.59 1.16
-3 0 34 0.53 1.94
3 0 -34 -0.77 1.77
-3 0 -34 -0.31 1.32
3 0 -34 0.55 0.97
-3 0 -35 0.82 1.08
-3 0 35 0.49 1.73
3 0 -35 1.25 0.9
3 0 -35 1.4 1.46
-3 0 -35 2.61 1.42
-3 0 -36 -0.5 1.03
-3 0 36 0.45 1.67
3 0 -36 1.2 1.31
-3 0 -36 -0.27 1.15
3 0 -36 0.62 1.27
-3 0 -37 1.55 1.12
3 0 37 -0.41 1.62
-3 0 37 2 1.77
3 0 -37 0.8 1.27
3 0 -37 2.68 1.24
-3 0 -37 2.93 1.26
-3 0 -38 -0.19 0.87
3 0 38 -2.16 1.52
-3 0 38 0.7 1.56
3 0 -38 -0.23 1.07
-3 0 -38 -0.66 0.99
3 0 -38 -0.22 1.01
3 0 39 1.54 1.26
-3 0 39 0.59 1.38
-3 0 -39 0.19 0.91
3 0 40 -0.25 1.26
-3 0 40 0.23 1.14
-3 0 -40 -0.16 0.84
-3 0 -41 1.43 0.74
3 1 -41 1.36 0.79
-3 -1 -41 1.32 0.74
3 -1 40 0.71 1.09
-3 1 40 -0.25 1.07
-3 -1 -40 0.49 0.8
3 -1 39 0.89 1.22
-3 -1 -39 0.51 0.78
-3 1 39 0.94 1.34
3 1 -39 1.03 1.08
-3 -1 -39 0.38 0.86
3 -1 38 2.11 1.55
-3 -1 -38 0.6 0.94
-3 1 38 0.37 1.43
3 1 -38 -0.24 1.18
-3 -1 -38 0.66 1.04
3 -1 37 0.8 1.62
-3 -1 -37 0.69 1.02
-3 1 37 1.26 1.78
3 1 -37 4.18 1.57
-3 -1 -37 -0.24 1.16
3 1 -37 3.27 1.18
-3 -1 -36 7.23 1.62
3 1 -36 9.47 1.79
-3 1 36 1.4 1.83
3 -1 36 3.13 1.99
-3 -1 -36 4.62 1.34
3 -1 35 0.49 1.86
-3 -1 -35 0.84 1.17
-3 1 35 -1.53 2.08
-3 -1 -35 -0.29 1.28
3 1 -35 -0.34 1.48
3 1 -35 0.5 0.87
-3 -1 -34 6.34 1.63
-3 1 34 2.73 2.21
-3 -1 -34 2.77 1.43
3 1 -34 5.97 1.93
3 1 -34 2.62 1.33
3 1 -34 2.48 1.12
-3 -1 -33 0.32 1.31
-3 1 33 1.73 2.06
-3 -1 -33 0.32 1.37
3 1 -33 3.12 1.44
3 1 -33 2.03 1.6
3 1 -33 1.8 1.1
-3 -1 -32 5.36 1.52
-3 1 32 1.2 2.33
3 1 -32 3.47 1.9
3 1 -32 1.98 1.34
-3 -1 -32 1.35 1.37
3 1 -32 3.54 1.29
-3 -1 -31 4.5 1.55
-3 1 31 1.84 2.01
3 1 -31 3.65 1.94
-3 -1 -31 2.43 1.53
3 1 -31 4.46 1.62
3 1 -31 2.71 1.34
-3 -1 -30 0.35 1.27
-3 1 30 5.57 2.53
3 1 -30 2.84 1.8
3 -1 30 3.08 1.63
3 1 -30 -0.35 1.4
3 1 -30 1.06 1.18
-3 -1 -29 3.94 1.65
-3 1 29 1.86 2.18
3 1 -29 0.97 1.87
3 1 -29 5.42 1.69
3 -1 29 4.17 1.89
3 1 -29 4.72 1.46
-3 -1 -28 9.34 2.11
-3 1 28 9.18 2.61
3 1 -28 12.36 2.73
3 -1 28 10.97 2.47
3 1 -28 12.81 2.32
-3 -1 -27 -1.07 1.22
-3 1 27 -0.6 1.84
3 1 -27 1.99 1.97
3 -1 27 0.52 1.44
3 1 -27 0.37 1.26
3 1 -26 13.24 2.31
-3 -1 -26 13.39 2.44
-3 1 26 13.4 2.92
3 -1 26 14.21 2.79
3 1 -26 12.95 3.08
3 -1 25 9.38 2.35
3 1 -25 4.45 2.18
-3 1 25 6.74 2.34
-3 -1 -25 7.6 1.87
3 1 -25 8.41 1.93
3 1 -25 13.13 4.46
3 -1 25 9.18 6.87
3 -1 24 3.81 1.73
3 1 -24 3.91 2.2
-3 1 24 2.69 1.9
-3 -1 -24 3.03 1.45
3 1 -24 3.26 1.73
3 1 -24 6.36 3.76
3 -1 24 4.43 6.61
3 1 -23 30.24 4.11
3 -1 23 35.74 4.14
-3 1 23 18.45 3.58
-3 -1 -23 31.35 3.54
3 1 -23 27.18 3.52
3 -1 23 38.46 11.72
3 1 -23 33.73 6.67
3 -1 22 65.18 14.08
-3 1 22 44.71 5.38
3 1 -22 55.99 8.46
3 -1 22 47.85 5.32
3 1 -22 44.75 4.96
-3 -1 -22 41.29 4.79
3 1 -22 47.96 5.46
3 1 -21 1.41 3.32
3 -1 21 0.84 1.43
3 1 -21 1.38 2.06
3 -1 21 -3.86 7.62
3 1 -20 42.77 7.59
3 1 -20 55.53 5.87
3 -1 20 40.09 11.94
3 1 -19 55.82 8.39
3 -1 19 54.77 12.27
3 1 -18 35.9 6.25
3 -1 18 28.8 9.37
3 1 -18 35.96 5.61
3 1 -17 2.25 2.53
3 -1 17 6 5.01
3 1 -17 5.72 2.48
3 -1 17 2.8 1
3 1 -16 12.69 3.58
3 -1 16 13.71 4.27
3 -1 16 11.49 1.75
3 1 -16 20.05 3.89
3 -1 15 105.65 11.34
3 1 -15 78.87 10.04
3 -1 15 83.99 14.24
3 1 -15 79.25 9.82
3 1 -14 32.94 5.83
3 -1 14 47.58 7.03
3 -1 14 35.02 8.67
3 1 -14 55.22 6.85
3 1 -13 56.63 7.43
3 -1 13 59.42 8.09
3 -1 13 55.34 10.76
3 1 -13 61.66 7.88
3 -1 12 148.89 15.39
3 1 -12 152.88 14.67
3 1 -12 144.36 14.99
3 -1 12 132.97 17.63
3 -1 11 112.92 11.76
3 1 -11 96.9 10.67
3 1 -11 95.68 11.26
3 -1 11 113.36 14.03
3 1 -10 42.79 6.03
3 1 -10 67.81 8.61
3 1 -10 63.37 7.4
3 -1 10 42.67 7.89
3 1 -9 134.4 12.7
3 -1 9 140.95 13.18
3 1 -9 145.23 13.97
3 1 -9 146.2 14.94
3 1 -8 246.45 22.53
3 -1 8 257.28 23.31
3 1 -8 275.36 24.19
3 1 -8 261.44 24.76
3 1 -7 64.2 7.99
3 1 -7 43.7 5.31
3 1 -7 49.19 6.83
3 -1 7 55.22 6.48
3 -1 6 118.32 13.13
3 1 -6 151.79 14.2
3 1 -6 139.8 14.49
3 -1 5 226.92 20.54
3 -1 5 219.29 20.37
3 1 -5 211.19 21.12
3 1 -4 42.03 6.76
3 -1 4 53.39 6.47
3 -1 4 49.02 6.28
3 -1 3 303.73 27.07
3 -1 3 307.92 27.23
3 1 -3 286.84 27.67
3 1 -3 311.77 27.69
3 -1 2 97.94 9.31
3 1 -2 73.07 9.34
3 -1 2 74.92 8.96
3 1 -2 83.81 9.52
3 -1 1 22.27 3.94
3 1 -1 23.36 4.19
3 1 -1 19.17 4.23
3 -1 1 15.61 3.66
3 -1 0 30.24 4.69
3 1 0 36 5.34
3 -1 0 32.49 5.52
3 -1 0 35.49 5.2
3 1 1 12.76 2.74
3 1 1 16.97 3.63
3 -1 -1 22.31 3.87
3 -1 -1 12.86 3.68
3 1 2 62.7 8.13
3 1 2 92.24 9.14
3 -1 -2 101.4 9.69
3 -1 -2 101.1 10.32
3 1 2 76.4 9.18
3 1 3 295.81 25.75
3 -1 -3 276.49 25.94
3 1 3 313.61 26.27
3 -1 -3 257.71 26.34
3 -1 -4 42.73 6.51
3 1 4 43.26 5.74
3 1 4 40.09 5.83
3 1 5 218.61 20.2
3 1 5 203.86 20.2
3 -1 -5 234.35 21.38
3 1 6 133.86 13.63
3 -1 -6 126.08 13.73
3 1 6 151.23 14
3 -1 -6 140.35 14.87
3 -1 -7 45.12 5.14
3 1 7 53.15 6.63
3 -1 -7 51.28 7.57
3 -1 -7 60.35 6.96
3 1 7 42.68 6.02
3 -1 -8 227.59 20.57
3 1 8 221.54 21.67
3 -1 -8 226.12 21.89
3 1 8 259.44 21.92
3 -1 -8 256.34 23.34
3 -1 -9 120.38 12.29
3 1 9 137.65 13.52
3 -1 -9 144.39 13.72
3 1 9 127.07 13.08
3 1 9 115.29 14.93
3 -1 -9 156.55 15.16
3 1 10 60.1 7.41
3 -1 -10 59.84 6.63
3 1 10 58.12 7.06
3 1 10 46.58 8.75
3 -1 -10 53.57 7.34
3 1 11 90.88 10.76
3 -1 -11 87.81 10.05
3 -1 -11 105.74 11.09
3 1 11 113.11 10.59
3 1 11 95 13.38
3 1 12 129.83 14.05
3 -1 -12 130.55 13.46
3 1 12 159.01 18.28
3 -1 -12 143.82 14.23
3 -1 -13 47.63 7.34
3 1 13 75.43 8.74
3 -1 -13 71.56 8.25
3 1 13 84.05 12.48
3 -1 -14 41.4 6.09
3 1 14 54.03 7.15
3 -1 -14 39.37 6.08
3 1 14 47.18 9.75
3 1 15 96.97 11.42
3 -1 -15 92.21 10.69
3 -1 -15 97.78 10.75
3 1 15 80.59 14.36
3 -1 -16 15.01 3.72
3 1 16 10.3 3.66
3 -1 -16 12.08 3.26
3 1 16 14.53 6.21
3 -1 -17 5.35 2.79
3 1 17 3.62 2.87
3 1 17 9.39 6.61
3 -1 -18 25.08 5.38
3 1 18 31.76 5.74
3 1 18 26.84 8.6
3 -1 -19 52.01 8.29
3 1 19 72.29 9.27
3 1 19 53.46 12.82
3 -1 -20 47.29 7.68
3 1 20 50.78 8.18
3 1 20 68.2 13.88
3 -1 -21 -4.04 3.47
3 1 21 -2.97 2.71
3 1 21 0.77 1.25
3 1 21 -4.01 7.33
3 -1 -22 59.07 8.65
3 1 22 46.89 8.19
3 1 22 48.23 5.33
3 1 22 33.59 11.1
3 -1 -23 23.47 5.71
3 1 23 27.89 6.31
3 1 23 23.08 3.32
3 1 23 39.62 12.44
3 -1 -24 1.52 2.54
3 1 24 3.43 4.62
3 1 24 4.81 1.76
3 1 25 5 1.97
3 -1 -25 12.58 4.57
3 1 25 3.57 3.03
3 -1 -25 8.79 1.92
-3 -1 25 10.25 2.5
3 1 26 10.3 2.31
3 -1 -26 14.02 2.38
-3 -1 26 9.38 2.64
3 -1 -27 0.51 1.95
3 1 27 -1.44 1.52
-3 1 -27 1.41 1.42
3 -1 -27 1.47 1.37
-3 -1 27 0.6 2.14
3 -1 -28 9.7 2.54
3 1 28 18.51 2.93
-3 1 -28 11.03 2.14
3 -1 -28 12.07 2.22
-3 -1 28 9.7 2.8
3 -1 -29 3.02 1.99
3 1 29 1.96 1.42
-3 1 -29 1.42 1.46
-3 -1 29 1.21 2.03
3 -1 -29 1.44 1.24
3 -1 -30 0.96 1.13
-3 1 -30 -0.34 1.18
3 -1 -30 2.45 2.04
-3 1 -30 0.71 1.42
-3 -1 30 1.2 2.11
3 -1 -30 2.8 1.2
-3 1 -31 4.6 1.47
3 -1 -31 0.47 1.88
3 -1 -31 2.49 1.31
-3 1 -31 2.77 1.61
-3 -1 31 2.36 2.29
3 -1 -31 4.04 1.35
-3 1 -32 5.7 1.55
3 -1 -32 4.52 2.01
-3 1 -32 4.38 1.77
-3 -1 32 5.12 2.43
3 -1 -32 5.11 1.49
-3 1 -33 0.3 1.22
3 -1 -33 4.25 1.93
-3 1 -33 3.24 1.61
-3 -1 33 1.08 2.1
3 -1 -33 2.09 1.23
-3 1 -34 5.95 1.45
3 -1 -34 3.15 1.96
-3 1 -34 5.83 1.66
-3 -1 34 4.56 2.24
3 -1 -34 3.85 1.32
-3 -1 35 0.93 1.74
-3 1 -35 0.78 1.17
3 -1 -35 0.31 1.31
3 -1 -35 0.25 0.93
3 -1 -35 0.72 1.47
-3 1 -35 0.57 1.25
3 -1 -36 6.41 1.71
-3 1 -36 5.56 1.59
-3 -1 36 7.6 2.2
3 -1 -36 7.81 1.86
-3 -1 37 1.49 1.53
3 -1 -37 4.46 1.45
-3 1 -37 -0.24 1.07
3 1 38 -2.55 1.65
3 -1 -38 0.23 0.94
-3 1 -38 -1.07 0.92
-3 -1 38 0.32 1.31
3 1 39 -0.63 1.36
3 1 39 0.47 1.7
-3 -1 39 0.27 1.19
-3 1 -39 0.37 0.85
3 -1 -39 0.19 0.91
3 1 40 -0.51 1.09
-3 1 -40 0.31 0.72
-3 -1 40 1.24 1.01
-3 1 -41 -0.12 0.6
3 2 -41 0.13 0.7
-3 -2 -41 0.9 0.62
3 2 -40 0.32 0.83
-3 -2 -40 0.14 0.59
3 -2 40 0.43 0.93
-3 2 40 0.53 1.14
3 2 -40 0.68 0.87
-3 -2 -40 0.48 0.77
-3 -2 -39 3.81 0.97
3 -2 39 0.84 1.25
-3 2 39 1.3 1.57
3 2 -39 2.51 1.18
-3 -2 -39 1.32 0.96
3 -2 38 1.01 1.55
-3 -2 -38 0.2 0.9
-3 2 38 1.53 1.68
3 2 -38 1.97 1.26
-3 -2 -38 0.65 1
3 -2 37 -1.55 1.83
-3 -2 -37 1.63 1.01
-3 2 37 0.43 1.74
3 2 -37 0.28 1.21
-3 -2 -37 -0.48 1.03
-3 -2 -36 0.26 1.2
3 2 -36 1.65 1.26
-3 2 36 -0.48 1.99
3 -2 36 0.44 1.75
-3 -2 -36 -0.78 1.13
3 -2 35 -0.48 1.89
-3 -2 -35 1.13 1.21
-3 2 35 -0.52 2.16
3 2 -35 -0.82 1.21
-3 -2 -35 -0.57 1.22
3 2 -35 -0.63 1.38
3 2 -35 -0.24 0.87
-3 -2 -34 4.58 1.48
3 -2 34 0.52 1.91
-3 2 34 5.54 2.49
3 2 -34 4.46 1.48
-3 -2 -34 4.26 1.64
3 2 -34 3.91 1.74
3 2 -34 1.91 1.15
-3 -2 -33 6.47 1.73
3 -2 33 4.42 2.48
-3 2 33 5.81 2.33
-3 -2 -33 10.91 2.12
3 2 -33 9.26 1.91
3 2 -33 9.74 2.31
3 2 -33 6.26 1.53
-3 -2 -32 1.69 1.31
-3 2 32 4.21 2.12
3 2 -32 3.72 1.61
3 2 -32 1.68 1.73
3 2 -32 3.85 1.29
-3 -2 -31 10.86 2.1
-3 2 31 12.27 2.96
3 2 -31 12.36 2.21
3 2 -31 9.32 2.42
3 2 -31 6.1 1.74
-3 -2 -30 0.36 1.28
-3 2 30 1.24 2.12
3 2 -30 0.46 1.8
3 2 -30 1.83 1.49
-3 -2 -29 0.36 1.24
-3 2 29 0.62 2.01
3 2 -29 0.48 1.88
3 -2 29 -0.53 1.54
3 2 -29 0.37 1.34
-3 -2 -28 4.01 1.67
-3 2 28 2.44 2.03
3 2 -28 5.85 2.22
3 -2 28 8.6 2.31
3 2 -28 7.6 1.89
-3 -2 -27 19.26 2.9
3 2 -27 23.14 3.43
3 2 -27 18.02 2.95
3 -2 27 24.1 3.6
-3 2 27 19.66 3.58
3 2 -26 39.97 4.75
3 -2 26 46.99 5.08
3 2 -26 31.52 4.16
-3 -2 -26 37.73 4.23
-3 2 26 24.28 4.4
3 2 -25 31.44 4.68
3 -2 25 42.85 5
3 2 -25 43.72 4.58
-3 -2 -25 36.35 4.32
-3 2 25 32.86 4.79
3 2 -25 38.81 7.42
3 -2 25 27.15 11.09
3 2 -24 25.28 4.04
3 -2 24 37.03 4.47
3 2 -24 32.39 3.92
-3 2 24 30.94 4.35
-3 -2 -24 29.28 3.69
3 2 -24 29.49 6.24
3 -2 24 26.35 10.13
3 -2 23 0.48 1.53
3 2 -23 -1.51 1.49
3 2 -23 0.96 2.14
-3 2 23 -1.02 1.86
-3 -2 -23 -0.33 1.41
3 2 -23 1.59 2.37
3 -2 23 4.21 5.44
3 2 -22 8.21 1.97
3 2 -22 15.98 2.86
3 -2 22 10.2 2.36
-3 2 22 9.64 2.47
-3 -2 -22 8.1 1.89
3 2 -22 10.67 3.84
3 -2 21 67.28 6.32
-3 -2 -21 59.35 5.7
3 2 -21 53.07 5.81
3 2 -21 48.77 6.08
-3 2 21 45.59 5.89
3 -2 21 64.87 14.08
3 2 -21 68.79 9.44
3 2 -20 16.18 2.86
3 -2 20 11.82 2.48
3 2 -20 9.76 3.92
3 -2 20 10.81 7.2
3 -2 20 16.41 2.33
3 2 -19 5.31 3.17
3 -2 19 6.78 6.7
3 -2 19 5.93 1.46
3 2 -18 75.33 10.07
3 2 -18 72.29 9.18
3 -2 18 91.95 15.27
3 -2 18 75.13 7.08
3 2 -17 146.64 15.42
3 2 -17 143.91 14.86
3 -2 17 189.12 22.33
3 -2 17 135.53 12.28
3 2 -16 31.14 5.38
3 -2 16 19.19 7.69
3 2 -16 30.16 5.17
3 -2 16 26.43 3.07
3 2 -15 1.04 2.2
3 -2 15 -2.53 4.63
3 -2 15 2.63 0.97
3 2 -15 1.01 1.85
3 2 -14 1.94 1.82
3 -2 14 7.56 1.35
3 -2 14 2.33 5.23
3 2 -14 4.04 2.42
3 2 -13 3.59 2.12
3 2 -13 3.03 2.13
3 -2 13 -2.12 4.18
3 2 -13 0.52 1.46
3 2 -12 16.09 3.82
3 -2 12 28.9 7.2
3 2 -12 18.23 3.8
3 2 -11 10.01 3.19
3 -2 11 17.31 5.54
3 2 -11 9.13 2.79
3 2 -10 209.94 20.71
3 2 -10 230.98 21.71
3 -2 10 214.85 22.6
3 -2 10 212.28 20.79
3 2 -10 210.99 19.78
3 -2 9 59.74 8.73
3 2 -9 56.32 7.46
3 2 -9 43.91 6.03
3 2 -9 57.07 7.91
3 -2 9 64.62 7.61
3 2 -8 174.53 17.23
3 2 -8 206.91 18.35
3 -2 8 178.93 17.12
3 2 -8 154.7 15.75
3 2 -7 178.88 17.66
3 2 -7 176.38 17.81
3 -2 7 196.93 17.56
3 2 -7 166.58 15.94
3 2 -6 245.77 22.74
3 2 -6 245.27 22.85
3 -2 6 229.17 22.21
3 -2 5 28.91 4.42
3 2 -5 27.57 4.79
3 -2 5 21.84 4.23
3 -2 4 474.87 40.13
3 2 -4 428.72 40.26
3 -2 4 475.29 40.11
3 -2 3 103.32 10.72
3 2 -3 91.03 10.8
3 2 -3 117.29 11.55
3 2 -3 81.73 10.79
3 -2 3 113.03 10.83
3 2 -2 42.43 5.75
3 2 -2 29.76 5.31
3 -2 2 29.52 4.99
3 2 -2 40.64 5.86
3 -2 2 40.87 5.48
3 2 -1 50.69 6.52
3 -2 1 40.81 5.59
3 2 -1 30.92 5.41
3 -2 1 38.41 5.45
3 -2 0 114.57 13.44
3 -2 0 133.01 13.12
3 2 0 153.43 13.93
3 2 0 108.03 13.02
3 -2 0 138.21 12.9
3 -2 -1 38.61 6.34
3 2 1 41.62 5.96
3 -2 -1 51.15 6.19
3 2 1 34.81 5.64
3 -2 -1 40.03 5.38
3 2 2 49.28 6.23
3 -2 -2 36.91 6.14
3 -2 -2 38.75 5.46
3 2 2 25.77 4.99
3 -2 -3 113.42 11.64
3 -2 -3 98.82 11.94
3 2 3 107.27 11.66
3 2 3 97.71 11.28
3 2 3 122.74 11.36
3 2 4 484.5 39.33
3 -2 -4 434.44 39.67
3 2 4 388.63 38.55
3 2 4 481.52 38.78
3 2 5 19.02 4.1
3 2 5 21.32 4.07
3 -2 -5 27.08 5.16
3 2 5 21.93 3.91
3 -2 -6 280.73 22.5
3 2 6 240.95 22.02
3 -2 -6 241.64 22.87
3 2 6 198.79 21.54
3 2 6 231.51 21.62
3 -2 -7 177.32 17.26
3 2 7 184.72 17.23
3 -2 -7 180.72 18.14
3 -2 -7 166.12 15.62
3 2 7 174.22 17.21
3 2 7 190.11 17.09
3 -2 -8 182.33 17.41
3 2 8 152.87 18.54
3 2 8 182.33 17.22
3 -2 -8 184.74 18.45
3 -2 -8 175.11 15.99
3 2 8 185.79 17.28
3 2 9 58.1 6.88
3 -2 -9 50.95 6.83
3 2 9 46.03 8.61
3 -2 -9 45.97 5.75
3 -2 -9 47.27 7.47
3 2 9 54.49 6.76
3 -2 -10 233.58 21.41
3 -2 -10 239.67 20.22
3 2 10 193.47 22.29
3 2 10 215.86 19.5
3 -2 -10 189.07 18.68
3 2 10 190.25 19.43
3 -2 -11 2.71 2.37
3 2 11 1.97 4.42
3 2 11 5.94 2.11
3 -2 -11 5.94 2.13
3 2 11 8.71 2.79
3 -2 -12 25.65 4.47
3 2 12 19.48 6.01
3 -2 -12 18.22 3.55
3 2 12 14.52 3.58
3 2 13 -2.36 4.31
3 -2 -13 0.8 1.97
3 2 13 4.72 2.64
3 2 14 10.27 5.77
3 -2 -14 6.06 2.4
3 2 14 8.89 3.43
3 2 15 2.78 4.63
3 -2 -15 -0.93 1.7
3 2 15 1.03 2.04
3 2 16 35.85 9.48
3 -2 -16 32.03 5.33
3 2 16 24.83 5
3 2 17 115.52 19.58
3 -2 -17 159.27 15.74
3 2 17 149.29 15.8
3 2 18 99.57 16.98
3 2 18 66.56 9.58
3 -2 -18 84.13 10.16
3 2 19 -3.65 5.44
3 -2 -19 7.23 3.37
3 2 19 4.99 2.95
3 -2 -20 12.57 2.45
3 -2 -20 11.44 3.56
3 2 20 16.99 4.14
3 2 20 3.87 6.53
3 2 21 62.06 6.12
3 -2 -21 55.23 6.24
3 -2 -21 62.88 5.97
3 -2 -21 64.11 8.71
3 2 21 54.76 8.51
3 2 21 52.93 13.38
3 -2 -21 53.02 5.86
3 -2 -22 9.31 2.45
3 -2 -22 6.99 3.06
3 2 22 7.16 3.3
3 -2 -22 10.46 2.02
3 2 22 4.29 6.44
3 2 22 12.87 2.21
3 -2 -23 -2.9 2.65
3 2 23 2.98 2.94
3 -2 -23 0.36 1.22
3 2 23 4.46 5.76
3 2 23 0.41 1.35
3 -2 -24 28.57 6.07
3 -2 -24 35.12 3.82
3 2 24 29.12 3.85
-3 2 -24 25.59 3.45
3 -2 -25 38.75 7.34
3 2 25 43.35 13.75
3 -2 -25 38.47 4.26
3 2 25 31.04 4.27
-3 2 -25 37.13 4.2
3 -2 -26 42.34 4.46
3 2 26 36.05 4.56
-3 2 -26 35.2 4.29
3 -2 -27 15.81 2.58
3 2 27 23.09 3.22
-3 2 -27 19.63 2.78
-3 -2 28 5.91 2.48
3 -2 -28 5.46 1.67
-3 2 -28 3.18 1.49
-3 -2 29 -1.18 2.01
3 -2 -29 -1.43 1.1
3 -2 -29 -1.02 2.08
-3 2 -29 -0.71 1.34
-3 -2 30 1.16 2.08
3 -2 -30 2.78 1.38
-3 2 -30 0.35 1.28
3 -2 -30 1.99 1.93
-3 -2 31 11.26 2.73
3 -2 -31 5.34 1.64
3 -2 -31 8.63 2.5
-3 2 -31 9.25 2.12
-3 -2 32 -0.54 1.94
3 -2 -32 1.9 1.21
3 -2 -32 0.91 1.93
-3 2 -32 3.32 1.55
-3 -2 33 5.1 2.12
3 -2 -33 8.69 2.1
3 -2 -33 11.54 1.85
-3 2 -33 7.31 1.94
3 -2 -33 7.73 2.13
-3 -2 34 3.79 2.07
3 -2 -34 3.7 1.52
3 -2 -34 1.99 1.67
-3 2 -34 1.8 1.34
3 -2 -34 2.17 1.09
-3 2 -35 1.96 1.42
3 -2 -35 1.45 1.6
-3 -2 35 -0.43 1.65
3 -2 -36 -0.33 1.37
-3 2 -36 0.77 1.26
-3 -2 36 0.78 1.53
3 -2 -37 -0.28 1.24
-3 2 -37 0.93 1.14
-3 -2 37 0.68 1.34
3 2 38 0.56 2.21
-3 -2 38 -0.29 1.3
-3 2 -38 0.41 0.97
3 -2 -38 1.68 1.15
3 2 39 -0.62 1.3
-3 2 -39 1.94 1.04
3 -2 -39 2.52 0.96
-3 -2 39 -0.46 1.05
3 2 40 1.29 1
-3 2 -40 -0.44 0.67
3 -3 41 0.18 0.87
-3 -3 -41 0.37 0.57
-3 -3 -40 2.76 0.85
3 -3 40 2.03 1.34
3 3 -40 2.49 0.84
-3 -3 -40 0.83 0.65
3 3 -40 0.67 0.95
-3 3 40 -0.27 1.11
-3 -3 -39 0.17 0.7
3 -3 39 0.25 1.03
3 3 -39 0.35 0.91
-3 3 39 1.33 1.52
3 3 -39 -0.2 1.05
-3 -3 -39 -0.91 0.92
3 3 -38 1.69 1.18
3 -3 38 4.69 1.54
-3 -3 -38 1.62 0.99
-3 3 38 1.94 1.61
3 3 -38 0.72 1.16
-3 -3 -38 1.46 1.01
-3 -3 -37 1.62 1.01
3 -3 37 1.47 1.53
-3 3 37 -0.44 1.82
3 3 -37 0.55 1.41
-3 -3 -37 2.57 1.21
-3 3 36 3.86 2.08
3 -3 36 3.34 1.94
-3 -3 -36 3.87 1.33
-3 -3 -36 2.06 1.21
-3 -3 -35 1.69 1.19
3 -3 35 3.71 1.99
-3 -3 -35 -0.28 1.35
3 3 -35 1.09 1.12
-3 3 35 1.57 1.95
3 3 -35 1.18 0.87
3 -3 34 5.55 2.27
-3 -3 -34 3.35 1.34
3 3 -34 0.9 1.26
-3 -3 -34 2.38 1.41
3 3 -34 4.66 1.7
-3 3 34 2.78 2.04
3 3 -34 2.66 1.09
3 -3 33 3.79 2.26
-3 -3 -33 4.2 1.62
3 3 -33 7.39 1.91
3 3 -33 6.28 2.05
-3 3 33 10.46 2.74
3 3 -33 4.4 1.35
-3 -3 -32 16.95 2.55
3 -3 32 18.32 3.44
3 3 -32 14.34 2.55
3 3 -32 18.06 2.86
-3 3 32 11.99 3.04
3 3 -32 12.35 2.22
3 -3 31 1.2 2.36
-3 -3 -31 1.41 1.41
3 3 -31 -0.72 1.51
3 3 -31 1.29 1.86
-3 3 31 1.22 1.93
-3 -3 -30 10.1 2.13
3 -3 30 5.55 2.55
3 3 -30 8.92 2.17
3 3 -30 12.61 2.69
-3 3 30 9.23 2.66
-3 -3 -29 15.03 2.59
3 3 -29 15.67 2.68
3 3 -29 17.3 3.01
-3 3 29 15.33 3.26
-3 -3 -28 2.95 1.55
3 3 -28 3.51 1.71
3 -3 28 3.85 2.3
3 3 -28 0.96 1.84
-3 3 28 6.05 2.27
-3 -3 -27 3.32 1.38
3 3 -27 1.58 1.42
3 -3 27 1.1 1.65
3 3 -27 -0.97 1.78
-3 3 27 1.78 1.88
-3 -3 -26 5.12 1.71
-3 3 26 7.48 2.49
3 -3 26 7.11 2.3
3 3 -26 2.78 1.52
3 3 -26 1.47 1.9
-3 3 25 37.19 5.07
3 3 -25 39.25 5.04
3 -3 25 43.06 5.17
3 3 -25 42.6 4.7
-3 -3 -25 37.44 4.48
-3 3 24 31.41 4.86
3 3 -24 37.45 7.39
3 -3 24 43.44 13.38
3 -3 24 53.01 5.48
3 3 -24 45.27 4.9
3 3 -24 49.73 5.44
-3 -3 -24 35.95 4.52
-3 3 23 21.35 3.85
3 3 -23 27 4.09
3 -3 23 40.71 4.52
3 3 -23 26.45 3.73
-3 -3 -23 31.95 3.68
3 3 -23 24.74 5.96
3 -3 23 32 3.72
3 -3 23 8.36 7.34
3 3 -22 2.85 1.91
3 -3 22 -0.49 1.68
3 3 -22 1.17 1.68
3 3 -22 -1.6 2.66
3 -3 22 -4 5.16
3 -3 22 2.45 1.46
-3 -3 -22 2.34 1.27
3 3 -21 4.2 2.17
3 -3 21 4.23 1.78
3 3 -21 4.26 1.74
-3 -3 -21 3.87 1.65
3 3 -21 3.06 2.57
3 -3 21 11.4 6.95
3 -3 21 3.39 1.46
3 3 -20 41.57 5.37
-3 -3 -20 43.93 4.88
3 -3 20 45.91 5.35
3 3 -20 39.59 7.48
3 -3 20 53.39 5.04
3 -3 19 0.86 1.43
3 -3 19 -3.39 5.65
3 -3 19 2.5 1.36
3 3 -19 -1.4 2.94
3 -3 18 -3.18 4.74
3 -3 18 0.6 1.09
3 3 -18 1.06 2.09
3 3 -18 2.64 2.79
3 3 -17 17.15 3.97
3 -3 17 14.86 7.47
3 -3 17 17.37 2.37
3 3 -17 11.25 4.17
3 3 -16 7.58 3.02
3 -3 16 2.77 4.62
3 -3 16 2.18 1.15
3 3 -16 -1.17 2.32
3 -3 15 102.06 8.78
3 -3 15 92.41 14.91
3 3 -15 89.31 11.09
3 3 -15 82.83 10.96
3 -3 14 4.73 5
3 3 -14 1.09 2.04
3 -3 14 7.7 1.46
3 3 -14 6.86 2.09
3 3 -13 57.73 6.67
3 -3 13 56.84 5.65
3 -3 13 73.89 11.56
3 3 -13 58.94 8.11
3 -3 13 78.17 9.04
3 3 -12 18.35 3.13
3 3 -12 7.54 3.5
3 -3 12 21.34 4.54
3 3 -12 16.32 4.1
3 -3 12 16.66 2.14
3 3 -11 22.75 5.09
3 -3 11 32.44 5.53
3 3 -11 30.32 5.36
3 3 -10 68.02 9.05
3 -3 10 70.64 8.83
3 3 -10 65.65 8.73
3 3 -9 7.49 2.76
3 -3 9 12.99 3.42
3 3 -9 9.61 3.37
3 -3 8 185.85 16.88
3 3 -8 148.17 16.53
3 3 -8 162.09 16.64
3 3 -7 6.64 2.58
3 -3 7 10.1 3.09
3 3 -7 2.1 2.11
3 3 -6 14.36 3.5
3 -3 6 18.52 3.97
3 3 -6 13.51 3.68
3 -3 5 70.14 8.15
3 3 -5 60.73 9
3 3 -5 66.74 8.1
3 3 -4 27.55 5.53
3 -3 4 25.15 4.49
3 3 -4 25.54 4.37
3 3 -3 82.65 11.26
3 -3 3 94.54 10.44
3 3 -3 115.76 11.53
3 3 -3 97.3 10.56
3 3 -2 44.7 7.11
3 -3 2 54.98 6.39
3 3 -2 39.85 6.44
3 3 -1 48.18 7.68
3 -3 1 61.36 7.15
3 3 -1 66.07 8.14
3 3 0 178.59 17.39
3 -3 0 159.83 15.66
3 -3 0 151.34 16.53
3 3 0 173.82 16.72
3 -3 -1 61.79 7.4
3 3 1 68.51 8.76
3 -3 -1 56.37 8.15
3 3 1 64.8 8.11
3 -3 -2 39.2 5.27
3 3 2 56.8 7.41
3 -3 -2 48.33 7.03
3 3 2 50.78 6.86
3 -3 -3 108.99 10.26
3 3 3 99.89 11.79
3 -3 -3 100 11.69
3 3 3 94.88 11.19
3 3 4 15.05 4
3 -3 -4 23.2 3.51
3 3 4 20.66 4.11
3 -3 -5 73.75 7.9
3 3 5 77.47 9.49
3 3 5 79.77 8.53
3 3 5 64.93 8.59
3 -3 -5 74.93 9.59
3 3 6 16.21 4.18
3 -3 -6 16.89 4.26
3 -3 -6 12.88 2.77
3 3 6 11.94 3.15
3 3 6 13.74 3.39
3 3 7 3.8 1.97
3 -3 -7 3.46 2.73
3 3 7 3.26 2.44
3 3 7 1.8 2.02
3 3 7 -1.38 2.73
3 -3 -8 168.84 15.03
3 3 8 153.69 16.79
3 3 8 165.43 15.89
3 3 8 163.96 18.38
3 -3 -8 138.7 16.63
3 3 8 176.35 16.35
3 -3 -9 6.8 2.18
3 3 9 14.44 3.86
3 -3 -9 15.88 4.61
3 3 9 7.18 2.48
3 3 9 9.54 2.75
3 3 9 5.15 3.9
3 -3 -10 65.75 7.47
3 3 10 73.27 9.3
3 -3 -10 62.89 9.1
3 3 10 76.03 8.42
3 3 10 60.72 7.95
3 3 10 71.88 11.02
3 -3 -11 20.66 3.73
3 3 11 27.06 4.37
3 3 11 12.44 5.17
3 3 11 20.36 3.87
3 -3 -12 12.77 2.99
3 3 12 19.18 3.8
3 -3 -12 16.58 2.23
3 3 12 22.65 6.46
3 -3 -13 62.97 7.56
3 3 13 79.52 8.37
3 3 13 56.61 11
3 -3 -13 54.9 5.69
3 -3 -14 6.18 2.43
3 3 14 6.55 2.66
3 3 14 8 5.65
3 -3 -15 87.18 10.35
3 3 15 89.4 10.46
3 3 15 109.25 15.87
3 -3 -16 1.02 2.01
3 3 16 4.05 2.14
3 -3 -16 1.76 1.21
3 3 16 3.08 5.63
3 -3 -17 15.14 3.74
3 3 17 10.55 3.21
3 -3 -17 12.77 2.09
3 3 17 6.6 6.11
3 -3 -18 2.29 2.27
3 3 18 4.39 2.59
3 -3 -18 0.63 1.13
3 3 18 3.51 5.24
3 -3 -19 7.27 3.26
3 3 19 -1.14 2.09
3 3 19 3.74 6.82
3 -3 -19 2.27 1.33
3 3 20 40.38 4.84
3 -3 -20 47.59 5.28
3 -3 -20 43.31 4.76
3 -3 -20 53.56 7.67
3 3 20 60.68 7.85
3 3 20 59.17 13.34
3 -3 -20 46.17 4.89
3 3 21 2.57 1.33
3 -3 -21 6.94 2.07
3 -3 -21 7.61 1.69
3 -3 -21 4.01 2.85
3 3 21 7.42 3.6
3 -3 -21 6.88 1.77
3 3 21 8.33 6.22
3 3 22 1.15 1.11
3 -3 -22 4.46 1.97
3 -3 -22 0.64 1.18
3 -3 -22 4.19 2.76
3 -3 -22 3.17 1.56
3 -3 -23 27.4 3.95
3 -3 -23 26.09 5.71
3 -3 -23 30.51 3.65
3 3 23 13.68 8.66
3 3 23 29.32 3.76
-3 3 -23 32.83 3.68
3 -3 -24 41.04 4.98
3 -3 -24 41.95 7.6
3 -3 -24 44.1 4.74
3 3 24 43.91 4.92
-3 3 -24 41.07 4.59
3 -3 -25 34.61 4.52
3 -3 -25 34.93 4.19
3 3 25 37.72 4.37
-3 3 -25 35.82 4.16
3 -3 -26 9.23 2.04
-3 3 -26 6.15 1.79
3 -3 -27 0.37 1.26
-3 3 -27 2.77 1.39
3 -3 -28 6.9 1.71
-3 3 -28 2.78 1.47
3 -3 -29 19.19 2.6
-3 3 -29 15.26 2.55
-3 -3 30 7.1 2.41
3 -3 -30 7.03 1.79
3 -3 -30 9.3 1.87
-3 3 -30 4.45 1.76
-3 -3 31 1.58 2.16
3 -3 -31 -1.34 1.47
3 -3 -31 -1.98 1.28
3 -3 -31 -0.48 1.8
-3 3 -31 -0.33 1.48
-3 -3 32 13.55 2.89
3 -3 -32 16.79 2.4
3 -3 -32 13.3 2.76
-3 3 -32 10.65 2.21
3 -3 -32 10.92 2.05
3 -3 -33 4.74 2.13
-3 3 -33 5.85 1.55
-3 -3 33 0.47 1.74
3 -3 -34 2.79 1.84
-3 3 -34 2.89 1.3
-3 -3 34 -0.43 1.59
3 -3 -35 4.35 1.85
-3 3 -35 2.68 1.39
-3 -3 35 0.78 1.53
3 -3 -36 3.24 1.58
-3 3 -36 3.43 1.23
-3 -3 36 1.04 1.54
3 3 37 1.23 2.06
-3 3 -37 0.66 0.98
3 -3 -37 -0.28 1.2
-3 -3 37 -1.78 1.45
3 -3 -38 1.97 0.88
3 3 38 0.55 2.01
-3 3 -38 0.96 0.92
3 -3 -38 1.92 1.22
-3 -3 38 2.69 1.26
3 3 39 3.34 1.71
-3 3 -39 1.77 0.81
3 -3 -39 -0.19 0.92
3 3 40 2.76 1.22
-3 -4 -40 0.53 0.62
-3 -4 -40 1.14 0.8
3 -4 40 -0.81 1.06
-3 4 40 0.8 1.14
-3 -4 -39 -0.17 0.76
3 4 -39 1.49 0.82
3 -4 39 0.87 0.96
-3 -4 -39 -0.34 0.89
3 -4 39 -0.74 1.25
-3 4 39 -0.66 1.48
3 -4 38 0.56 1.22
3 4 -38 0.93 0.95
-3 -4 -38 -0.2 0.87
-3 -4 -38 0.4 0.98
3 -4 38 -0.58 1.41
-3 4 38 -0.77 1.6
-3 4 37 0.44 1.75
-3 -4 -37 1.34 1.14
3 4 -37 0.22 1.12
3 -4 37 0.34 1.4
-3 -4 -37 0.23 1.04
-3 4 36 0.96 1.87
-3 -4 -36 2.23 1.2
3 4 -36 2.29 1.36
3 -4 36 1.95 1.52
-3 -4 -36 1.26 1.14
-3 4 35 0.52 1.94
-3 -4 -35 -0.54 1.22
-3 -4 -35 0.28 1.19
3 4 -34 2.06 1.37
-3 4 34 2.76 2.06
3 4 -34 3.33 1.06
-3 -4 -34 1.5 1.3
3 -4 34 0.97 1.88
3 4 -33 7.64 1.8
-3 4 33 7.49 2.53
3 4 -33 6.27 1.52
-3 -4 -33 7.67 1.83
3 -4 33 6.27 2.41
-3 4 32 0.59 1.88
3 4 -32 -0.68 1.39
3 4 -32 1.51 1.52
-3 -4 -32 -1.35 1.46
3 -4 32 1.67 2.2
-3 4 31 4.24 2.36
3 4 -31 4.3 1.74
3 4 -31 9.81 2.32
-3 -4 -31 7.36 1.9
3 -4 31 7.02 2.81
-3 4 30 17.71 3.66
3 4 -30 19.04 2.99
3 4 -30 25.61 3.55
-3 -4 -30 22.74 3.09
3 -4 30 18.22 3.67
-3 4 29 14.63 3.08
3 4 -29 13.89 2.51
3 4 -29 14.55 2.85
-3 -4 -29 12.52 2.43
3 -4 29 13.72 3.11
-3 4 28 13.26 3.18
3 4 -28 16.61 2.66
3 4 -28 14.11 2.94
-3 -4 -28 14.89 2.55
3 -4 28 13.31 3.22
-3 4 27 13.59 3.21
3 4 -27 18.91 2.92
3 4 -27 18.29 3.26
-3 -4 -27 18.67 2.86
3 -4 27 15.95 3.42
3 4 -26 26.44 3.61
3 -4 26 38.24 4.66
3 4 -26 35.13 4.26
3 -4 26 18.48 4.05
-3 -4 -26 27.12 3.51
-3 4 26 24.17 3.98
3 -4 26 23.04 3.41
3 -4 25 40.44 6.87
-3 4 25 55.69 6.85
3 4 -25 65.04 6.66
3 4 -25 67.78 6.94
-3 -4 -25 77.87 6.68
3 -4 25 74.1 7.28
3 -4 25 59.14 6.47
3 -4 24 124.84 11.63
3 -4 24 144.54 12.44
3 4 -24 123.7 11.7
3 4 -24 130.59 12.06
-3 -4 -24 123.89 11.52
3 4 -24 97.19 14.64
3 -4 23 106.1 10.11
3 4 -23 113.52 14.26
3 -4 23 123.41 10.92
3 4 -23 100.06 10.44
-3 -4 -23 114.19 10.07
3 4 -23 98.92 10.16
3 -4 22 15.53 2.88
3 4 -22 11.6 2.85
3 4 -22 16.27 2.77
3 4 -22 13.35 4.41
3 -4 22 12.53 2.35
-3 -4 -22 6.21 1.96
3 -4 21 20.49 3.43
3 4 -21 24.23 3.4
3 4 -21 25.27 3.87
3 4 -21 19.26 5.56
3 -4 21 30.55 9.64
3 -4 21 23.78 3.19
-3 -4 -21 25.46 3.24
3 -4 20 3.84 1.8
3 4 -20 3.2 1.74
3 4 -20 5.16 2.05
3 -4 20 7.25 7.17
[truncated: 1,179,119 more chars]
